# Supplementary material for: Rapid ultrasensitive detection platform for antimicrobial susceptibility testing
Source: PLoS Biol. 2019 May 30;17(5):e3000291. doi: 10.1371/journal.pbio.3000291 (PMC6559665; doi:10.1371/journal.pbio.3000291)
Supplement: S1 Data — RUSD, rapid ultrasensitivity detector. (XLSM) [file pbio.3000291.s007.xlsm]

## Sheet: Fig2a_1_candida_8_6
	4
	4
	5
	5
	5
	4
	4
	3
	3
	3
	4
	4
	4
	5
	5
	6
	6
	6
	5
	5
	5
	5
	5
	5
	5
	5
	5
	5
	5
	5
	5
	6
	6
	6
	6
	6
	6
	6
	6
	6
	6
	7
	7
	7
	7
	7
	8
	8
	8
	6
	5
	5
	5
	5
	4
	4
	4
	4
	5
	5

## Sheet: Figure2a_2candida6
	3
	3
	3
	2
	2
	2
	2
	2
	2
	2
	1
	1
	1
	1
	1
	0
	0
	0
	0
	0
	0
	0
	0
	0
	0
	0
	0
	0
	0
	0
	0
	0
	0
	0
	0
	0
	0
	0
	0
	0
	1
	1
	1
	1
	1
	1
	1
	1
	1
	2
	2
	2
	2
	2
	2
	2
	3
	3
	3
	3

## Sheet: Figure2b_1yeast87
	1.7147
	1.8578
	1.4962
	0.92494
	0.42465
	0.068294
	0.85474
	1.2664
	1.1364
	0.72966
	0.53807
	0.34591
	1.1034
	1.3487
	1.4077
	1.1527
	1.05
	1.2667
	0.99311
	1.2802
	0.16536
	1.7852
	1.8067
	1.0561
	0.056582
	0.28654
	0.31484
	0.05535
	0.042331
	0.18867
	0.011473
	0
	0
	0
	0
	0
	0
	0
	0
	0
	0
	0
	0
	0.0025181
	0.041288
	0.025751
	0.014933
	0.0036141
	0
	0.0065732

## Sheet: Figure2b_2yeast6
	4.13037
	3.51474
	4.54846
	7.38624
	7.62517
	6.24252
	5.65121
	5.76625
	4.92881
	4.42521
	4.70974
	5.37385
	5.16228
	3.91185
	2.42074
	0.50113
	0.00423135
	0
	0.00469467
	0
	4.94758
	4.69762
	3.77407
	4.61574
	3.82246
	3.7866
	3.78148
	3.58589
	3.59453
	2.80761
	4.33099
	4.309
	3.52883
	5.09428
	5.25912
	4.99999
	4.52064
	4.38052
	3.95016
	4.82081
	3.08825
	3.47289
	3.51257
	4.25025
	3.96018
	3.87811
	4.10116
	4.53831
	4.29567
	4.47102

## Sheet: Figure2c_1ecoli57
	0
	0
	0
	0
	0
	0
	0
	0
	0
	0
	12
	23
	21
	18
	19
	16
	22
	9
	8
	11
	20
	22
	39
	51
	53
	58
	89
	68
	52
	53
	36
	22
	49
	48
	51
	28
	21
	19
	32
	40
	37
	39
	34
	44
	30
	18
	17
	10
	5
	6

## Sheet: Figure2c_2ecoli87
	23.933
	19.363
	20.625
	32.977
	38.396
	38.062
	26.103
	25.18
	16.282
	4.7097
	16.933
	14.687
	7.8279
	19.957
	20.549
	31.616
	20.683
	14.993
	17.99
	21.225
	23.072
	18.939
	19.837
	17.398
	19.153
	14.484
	31.161
	34.1
	39.205
	34.035
	21.461
	7.8853
	14.64
	9.7679
	19.415
	32.177
	19.905
	31.515
	31.373
	30.95
	44.507
	41.477
	33.893
	33.227
	27.573
	31.187
	25.174
	23.261
	31.936
	29.117

## Sheet: Figure2d
	Time (hr)	OD
	0.5	1.4965e-06
	1	1.7116e-05
	1.5	2.4292e-05
	2	7.0331e-05
	2.5	0.00015379
	3	0.00037698

## Sheet: Figure2e
	Time (hr)	OD
	0.5	4.2745e-06
	1	8.8435e-06
	1.5	2.4592e-05
	2	9.1655e-05
	2.5	0.00014854
	3	0.00061568

## Sheet: Figure2f
	Time (hr)	OD
	0.5	3.9822e-06
	1	6.5012e-06
	1.5	1.1933e-05
	2	2.4066e-05
	2.5	5.9178e-05
	3	0.00013228

## Sheet: Figure2g
	Time (hr)	OD
	0.5	4.7284e-06
	1	7.8843e-06
	1.5	1.3223e-05
	2	4.603e-05
	2.5	0.00010103
	3	0.00023139
