# Supplementary material for: Rapid ultrasensitive detection platform for antimicrobial susceptibility testing
Source: PLoS Biol. 2019 May 30;17(5):e3000291. doi: 10.1371/journal.pbio.3000291 (PMC6559665; doi:10.1371/journal.pbio.3000291)
Supplement: S2 Data — (XLSM) [file pbio.3000291.s008.xlsm]

## Sheet: Fig3a1_PA02_heat
0.00099167	0.00051351	0.001201	1e-07	1e-07	1e-07
0.00057327	0.00026098	0.00054147	1e-07	1e-07	1e-07
0.00031066	0.00013375	0.0002301	1e-07	1e-07	1e-07
0.00013228	7.9699e-05	0.00016089	1e-07	1e-07	1e-07
5.9178e-05	3.3494e-05	3.8795e-05	1e-07	1e-07	1e-07
2.4066e-05	1.5383e-05	8.6018e-06	1e-07	1e-07	1e-07
1.1933e-05	1.0859e-05	4.7172e-06	1e-07	1e-07	1e-07
6.5012e-06	7.4944e-06	3.2558e-06	1e-07	1e-07	1e-07
3.9822e-06	2.4867e-06	1e-07	1e-07	1e-07	1e-07
1e-07	1e-07	1e-07	1e-07	1e-07	1e-07

## Sheet: Fig3a2_EWT_heat
0.0005262	0.00048465	0.00028351	1e-07	1e-07	1e-07
0.00028296	0.00028343	0.0001685	1e-07	1e-07	1e-07
0.00014361	0.00016734	9.4176e-05	1e-07	1e-07	1e-07
7.1885e-05	8.0545e-05	4.1113e-05	1e-07	1e-07	1e-07
4.3317e-05	4.3947e-05	3.0043e-05	1e-07	1e-07	1e-07
3.038e-05	3.6781e-05	2.2684e-05	1e-07	1e-07	1e-07
1.478e-05	1.9397e-05	1.1592e-05	1e-07	1e-07	1e-07
1e-07	1e-07	1e-07	1e-07	1e-07	1e-07
1e-07	1e-07	1e-07	1e-07	1e-07	1e-07
1e-07	1e-07	1e-07	1e-07	1e-07	1e-07

## Sheet: Fig3a3_SA_heat
0.0026146	0.002652	0.0026717	1e-07	1e-07	1e-07
0.0018657	0.0018557	0.001629	1e-07	1e-07	1e-07
0.0011251	0.0008502	0.0007043	1e-07	1e-07	1e-07
4.725e-05	4.4009e-05	2.2904e-05	1e-07	1e-07	1e-07
2.6237e-05	1.8506e-05	5.6077e-06	1e-07	1e-07	1e-07
2.0155e-05	1.5162e-05	1.0719e-05	1e-07	1e-07	1e-07
1e-07	3.95e-06	9.5775e-06	1e-07	1e-07	1e-07
1e-07	1e-07	1e-07	1e-07	1e-07	1e-07
1e-07	1e-07	1e-07	1e-07	1e-07	1e-07
1e-07	1e-07	1e-07	1e-07	1e-07	1e-07

## Sheet: Fig3b1_CLI28_heat
0.00076011	0.00065411	0.0004962	1e-07	1e-07	1e-07
0.00040374	0.00037186	0.00031625	1e-07	1e-07	1e-07
0.00020768	0.00017443	0.0002017	1e-07	1e-07	1e-07
0.0001246	0.00012391	0.00013128	1e-07	1e-07	1e-07
9.2636e-05	6.9995e-05	8.2467e-05	1e-07	1e-07	1e-07
3.9619e-05	4.9592e-05	3.6462e-05	1e-07	1e-07	1e-07
6.0262e-05	5.0323e-05	2.1179e-05	1e-07	1e-07	1e-07
1e-07	1e-07	9.4991e-06	1e-07	1e-07	1e-07
1e-07	1e-07	1e-07	1e-07	1e-07	1e-07
1e-07	1e-07	1e-07	1e-07	1e-07	1e-07

## Sheet: Fig3b2_CLI28PT_heat
0.00019344	9.6578e-05	1e-07	1e-07	1e-07	1e-07
0.00012711	6.0344e-05	1e-07	1e-07	1e-07	1e-07
5.8412e-05	3.9475e-05	1e-07	1e-07	1e-07	1e-07
3.1284e-05	2.1147e-05	1e-07	1e-07	1e-07	1e-07
1.2849e-05	9.8643e-06	1e-07	1e-07	1e-07	1e-07
1e-07	7.7299e-06	1e-07	1e-07	1e-07	1e-07
9.1193e-06	1.0657e-05	1e-07	1e-07	1e-07	1e-07
1e-07	1e-07	1e-07	1e-07	1e-07	1e-07
1e-07	1e-07	1e-07	1e-07	1e-07	1e-07
1e-07	1e-07	1e-07	1e-07	1e-07	1e-07

## Sheet: Fig3b3_CLI28A_heat
0.0011293	0.0011055	0.00092941	1e-07	1e-07	1e-07
0.00049672	0.00061681	0.00036597	1e-07	1e-07	1e-07
0.00022878	0.00027758	0.00020729	1e-07	1e-07	1e-07
0.00010476	0.00012967	0.00011757	1e-07	1e-07	1e-07
4.2473e-05	6.3732e-05	3.9285e-05	1e-07	1e-07	1e-07
2.1388e-05	2.6311e-05	1e-07	1e-07	1e-07	1e-07
1e-07	1e-07	1e-07	1e-07	1e-07	1e-07
1e-07	1e-07	1e-07	1e-07	1e-07	1e-07
1e-07	1e-07	1e-07	1e-07	1e-07	1e-07
1e-07	1e-07	1e-07	1e-07	1e-07	1e-07
