# Supplementary material for: Rapid ultrasensitive detection platform for antimicrobial susceptibility testing
Source: PLoS Biol. 2019 May 30;17(5):e3000291. doi: 10.1371/journal.pbio.3000291 (PMC6559665; doi:10.1371/journal.pbio.3000291)
Supplement: S3 Data — iFAST, in Fiber Antibiotics Susceptibility Testing. (XLSM) [file pbio.3000291.s009.xlsm]

## Sheet: Readme
	Sheet
	Calibration data	500 point data corresponding to each OD value
	CIET1-CIET10	nm43 resistance map for each clinical isolate
	Data_x_t4	Data taken at 4th hour for each of CIET (1-10) X clinical isolates
	Data_(1-10)	CIET-1 data taken at hourly intervals for 10 hrs

## Sheet: Calibration_data
Blank	8e-07	5e-07	2e-07	5e-06	1e-06	5e-05	1e-05	0.0001	0.001	0.005	0.01
3.47686	3.47644	3.47706	3.47786	3.47673	3.47683	3.45929	3.47121	3.44289	3.41798	3.41798	2.73035
3.47686	3.4771	3.4764	3.47753	3.4764	3.47716	3.45863	3.47154	3.44322	3.41765	3.41765	2.72048
3.46797	3.48467	3.46916	3.45055	3.45962	3.4844	3.44942	3.47813	3.45013	3.39988	3.39988	2.72608
3.47291	3.48105	3.47344	3.46832	3.47015	3.48078	3.45501	3.47483	3.44651	3.41107	3.41107	2.72838
3.47521	3.47908	3.47509	3.47358	3.4741	3.4788	3.45732	3.47286	3.44487	3.41502	3.41502	2.72904
3.47653	3.47776	3.4764	3.47556	3.47574	3.47815	3.4583	3.47187	3.44355	3.416	3.416	2.72937
3.47686	3.4771	3.47673	3.47556	3.47607	3.47749	3.4583	3.47154	3.44322	3.41732	3.41732	2.7297
3.47653	3.4771	3.47673	3.47622	3.47607	3.47749	3.45896	3.47154	3.44322	3.41897	3.41897	2.7297
3.47719	3.4771	3.47706	3.47654	3.47673	3.47716	3.45863	3.47154	3.44289	3.41798	3.41798	2.73002
3.47719	3.47677	3.47673	3.47654	3.4764	3.47749	3.45896	3.47154	3.44289	3.41732	3.41732	2.73002
3.47719	3.4771	3.47673	3.47687	3.47706	3.47782	3.45863	3.47154	3.44355	3.41798	3.41798	2.7297
3.47719	3.47677	3.47706	3.47786	3.47607	3.47716	3.45896	3.47154	3.44289	3.41732	3.41732	2.73002
3.47686	3.4771	3.47706	3.47786	3.4764	3.47716	3.45896	3.47121	3.44322	3.41798	3.41798	2.72937
3.47686	3.47644	3.47706	3.47687	3.47574	3.47716	3.45929	3.47154	3.44322	3.41699	3.41699	2.7297
3.47686	3.47612	3.47706	3.47786	3.47607	3.47683	3.45863	3.47121	3.44322	3.41666	3.41666	2.7297
3.47686	3.47612	3.4764	3.47753	3.47574	3.47683	3.45896	3.47187	3.44355	3.41699	3.41699	2.7297
3.47686	3.47677	3.47673	3.4772	3.47541	3.47716	3.45896	3.47154	3.44322	3.41699	3.41699	2.7297
3.47653	3.47644	3.47706	3.47753	3.47574	3.47683	3.45896	3.47121	3.44322	3.41732	3.41732	2.7297
3.47686	3.47677	3.47706	3.47852	3.47607	3.47716	3.45929	3.47121	3.44322	3.41666	3.41666	2.73002
3.47719	3.47677	3.47706	3.47852	3.47541	3.47716	3.45896	3.47121	3.44322	3.41699	3.41699	2.73002
3.47686	3.47677	3.47706	3.47885	3.4764	3.47749	3.45863	3.47121	3.44355	3.41666	3.41666	2.7297
3.47653	3.47644	3.47706	3.47885	3.47574	3.4765	3.45929	3.47154	3.44289	3.41765	3.41765	2.73002
3.47686	3.47644	3.47706	3.47852	3.4764	3.47716	3.45929	3.47121	3.44322	3.41765	3.41765	2.73002
3.47686	3.47677	3.47673	3.47885	3.47673	3.4765	3.45929	3.47121	3.44289	3.41798	3.41798	2.73002
3.47686	3.47644	3.47673	3.47852	3.4764	3.47683	3.45962	3.47154	3.44355	3.41699	3.41699	2.73035
3.47719	3.47677	3.47706	3.47885	3.47607	3.47683	3.45962	3.47187	3.44322	3.41798	3.41798	2.73002
3.47686	3.4771	3.4764	3.47852	3.47574	3.4765	3.45929	3.47154	3.44322	3.41765	3.41765	2.73002
3.47719	3.47677	3.47706	3.47786	3.47574	3.4765	3.45995	3.47154	3.44322	3.41765	3.41765	2.73002
3.47719	3.47677	3.47673	3.47852	3.4764	3.4765	3.45962	3.47154	3.44322	3.41831	3.41831	2.73002
3.47719	3.47743	3.47706	3.47819	3.47574	3.47683	3.45962	3.47187	3.44322	3.41798	3.41798	2.7297
3.47719	3.47677	3.47706	3.47819	3.4764	3.4765	3.45929	3.47187	3.44322	3.41798	3.41798	2.73035
3.47686	3.47677	3.47706	3.47753	3.47574	3.47683	3.45962	3.47187	3.44322	3.41798	3.41798	2.7297
3.47719	3.47677	3.47673	3.47753	3.47574	3.4765	3.45962	3.47154	3.44355	3.41699	3.41699	2.73002
3.47719	3.47677	3.47739	3.47786	3.47508	3.47683	3.45962	3.47187	3.44355	3.41732	3.41732	2.73035
3.47719	3.47677	3.47706	3.47852	3.47541	3.47683	3.45929	3.4722	3.44289	3.41732	3.41732	2.73068
3.47719	3.47644	3.47673	3.47786	3.47541	3.47683	3.45896	3.47187	3.44355	3.41765	3.41765	2.73002
3.47719	3.47677	3.47739	3.47819	3.47508	3.4765	3.45962	3.4722	3.44355	3.41765	3.41765	2.73035
3.47719	3.47644	3.4764	3.47786	3.47541	3.4765	3.45929	3.47187	3.44388	3.41765	3.41765	2.73002
3.47686	3.47677	3.47706	3.47753	3.47541	3.47683	3.45929	3.4722	3.44355	3.41732	3.41732	2.73035
3.47719	3.47677	3.47772	3.47786	3.47508	3.4765	3.45896	3.47154	3.44355	3.41765	3.41765	2.73035
3.47686	3.47677	3.47673	3.47753	3.47541	3.47683	3.45896	3.47154	3.44355	3.41765	3.41765	2.7297
3.47751	3.47677	3.47772	3.4772	3.47541	3.4765	3.45896	3.47187	3.44355	3.41765	3.41765	2.73002
3.47686	3.4771	3.47739	3.47687	3.47541	3.4765	3.45929	3.4722	3.44388	3.41765	3.41765	2.73002
3.47719	3.4771	3.47706	3.4772	3.47541	3.47617	3.45929	3.47187	3.44388	3.41732	3.41732	2.7297
3.47719	3.47677	3.47706	3.47654	3.47476	3.47617	3.45929	3.47154	3.44421	3.41765	3.41765	2.73002
3.47686	3.4771	3.47706	3.4772	3.47508	3.4765	3.45863	3.47154	3.44388	3.41765	3.41765	2.73002
3.47719	3.47677	3.47739	3.47786	3.47541	3.47617	3.45896	3.47154	3.44388	3.41765	3.41765	2.73002
3.47751	3.47644	3.47739	3.47753	3.47541	3.4765	3.45863	3.47187	3.44388	3.41699	3.41699	2.73002
3.47751	3.47644	3.47706	3.47753	3.47574	3.4765	3.45863	3.47187	3.44421	3.41732	3.41732	2.73035
3.47719	3.4771	3.47706	3.4772	3.47574	3.4765	3.45863	3.47154	3.44388	3.41765	3.41765	2.73068
3.47751	3.47677	3.47706	3.47786	3.47541	3.47617	3.45929	3.47187	3.44355	3.41798	3.41798	2.73101
3.47751	3.4771	3.47673	3.4772	3.47541	3.47617	3.45929	3.47121	3.44355	3.41765	3.41765	2.73035
3.47719	3.47677	3.47706	3.4772	3.47541	3.4765	3.45896	3.47154	3.44322	3.41798	3.41798	2.73068
3.47719	3.47743	3.47706	3.4772	3.47541	3.47683	3.45863	3.47154	3.44322	3.41798	3.41798	2.73101
3.47719	3.47743	3.47739	3.47687	3.47607	3.47683	3.45896	3.47187	3.44355	3.41798	3.41798	2.73101
3.47686	3.47743	3.47739	3.47753	3.47508	3.4765	3.45929	3.47121	3.44388	3.41831	3.41831	2.73068
3.47719	3.47743	3.47673	3.4772	3.47508	3.47683	3.45863	3.47154	3.44355	3.41864	3.41864	2.73101
3.47784	3.47743	3.47706	3.47786	3.47541	3.4765	3.45863	3.47121	3.44355	3.41897	3.41897	2.73068
3.47751	3.47776	3.47706	3.47687	3.47607	3.4765	3.45929	3.47154	3.44322	3.41864	3.41864	2.73068
3.47817	3.47776	3.47673	3.47687	3.4764	3.47683	3.45896	3.47089	3.44355	3.41929	3.41929	2.73035
3.47751	3.47776	3.47706	3.47654	3.47574	3.47617	3.45863	3.47154	3.44355	3.41897	3.41897	2.73068
3.47784	3.47743	3.47673	3.47654	3.47574	3.4765	3.45896	3.47121	3.44322	3.41929	3.41929	2.73002
3.47817	3.47743	3.47706	3.4772	3.4764	3.47683	3.45896	3.47154	3.44322	3.41864	3.41864	2.73068
3.47751	3.47743	3.47673	3.47622	3.47541	3.4765	3.45863	3.47154	3.44355	3.41897	3.41897	2.73035
3.47784	3.47743	3.47673	3.47589	3.47607	3.47683	3.45863	3.47121	3.44322	3.41864	3.41864	2.73002
3.47719	3.4771	3.47673	3.47622	3.47574	3.4765	3.45896	3.47154	3.44355	3.41765	3.41765	2.73068
3.47751	3.4771	3.47739	3.47687	3.47541	3.47683	3.45896	3.47187	3.44322	3.41831	3.41831	2.73035
3.47751	3.4771	3.47673	3.4772	3.47541	3.47683	3.45863	3.47154	3.44355	3.41831	3.41831	2.73035
3.47751	3.4771	3.47673	3.47819	3.47541	3.47683	3.4583	3.47187	3.44355	3.41831	3.41831	2.73002
3.47784	3.4771	3.47706	3.47687	3.47508	3.4765	3.4583	3.47121	3.44355	3.41831	3.41831	2.73035
3.47751	3.47677	3.47673	3.47687	3.47541	3.47683	3.4583	3.47154	3.44355	3.41798	3.41798	2.73002
3.47719	3.47677	3.47706	3.47687	3.47574	3.4765	3.45863	3.47121	3.44355	3.41864	3.41864	2.73035
3.47719	3.47677	3.4764	3.47687	3.47508	3.4765	3.45863	3.47089	3.44322	3.41798	3.41798	2.73035
3.47719	3.47677	3.47673	3.47687	3.47607	3.4765	3.4583	3.47089	3.44355	3.41765	3.41765	2.73035
3.47719	3.47677	3.47706	3.4772	3.47607	3.47617	3.45896	3.47121	3.44322	3.41831	3.41831	2.73002
3.47751	3.47677	3.47772	3.47687	3.47607	3.47617	3.45929	3.47121	3.44355	3.41831	3.41831	2.73035
3.47686	3.47677	3.47673	3.47654	3.47607	3.4765	3.45896	3.47089	3.44322	3.41732	3.41732	2.73035
3.47719	3.47677	3.47673	3.47687	3.47607	3.47617	3.45863	3.47089	3.44355	3.41765	3.41765	2.73035
3.47686	3.47677	3.47706	3.47687	3.4764	3.4765	3.45896	3.47121	3.44388	3.41831	3.41831	2.73035
3.47686	3.4771	3.47673	3.4772	3.47607	3.47716	3.45896	3.47089	3.44355	3.41732	3.41732	2.73035
3.47686	3.47677	3.4764	3.47753	3.47673	3.4765	3.45896	3.47121	3.44355	3.41798	3.41798	2.73002
3.47686	3.47677	3.47673	3.47687	3.47673	3.47683	3.45929	3.47089	3.44322	3.41765	3.41765	2.73035
3.47686	3.47677	3.47706	3.47753	3.4764	3.47683	3.45896	3.47121	3.44289	3.41798	3.41798	2.73002
3.47686	3.47644	3.47673	3.4772	3.4764	3.47683	3.45896	3.47121	3.44289	3.41831	3.41831	2.73035
3.47719	3.47644	3.47706	3.47654	3.47706	3.47716	3.45863	3.47154	3.44289	3.41765	3.41765	2.73002
3.47719	3.47677	3.47673	3.47753	3.47673	3.47716	3.45896	3.47154	3.44289	3.41765	3.41765	2.73002
3.47751	3.47677	3.47673	3.4772	3.47739	3.47749	3.45863	3.47121	3.44289	3.41765	3.41765	2.73035
3.47686	3.47677	3.4764	3.47786	3.47673	3.47716	3.45896	3.47154	3.44355	3.41831	3.41831	2.73002
3.47719	3.47677	3.4764	3.47687	3.47706	3.47716	3.45896	3.47154	3.44289	3.41831	3.41831	2.73002
3.47686	3.47677	3.47673	3.4772	3.47706	3.47716	3.45896	3.47154	3.44322	3.41864	3.41864	2.73035
3.47686	3.47644	3.47706	3.47687	3.4764	3.47749	3.45896	3.47154	3.44322	3.41798	3.41798	2.7297
3.47719	3.4771	3.47673	3.4772	3.47673	3.47716	3.45896	3.47121	3.44289	3.41798	3.41798	2.73002
3.47719	3.47677	3.4764	3.47654	3.47673	3.47749	3.45896	3.47121	3.44289	3.41732	3.41732	2.7297
3.47686	3.47677	3.4764	3.4772	3.4764	3.47716	3.45929	3.47154	3.44322	3.41864	3.41864	2.72937
3.47686	3.47677	3.47673	3.47654	3.4764	3.47749	3.45896	3.47121	3.44355	3.41831	3.41831	2.73002
3.47719	3.47644	3.47673	3.47687	3.47673	3.47683	3.45863	3.47154	3.44388	3.41798	3.41798	2.7297
3.47719	3.47677	3.47673	3.4772	3.47574	3.47683	3.45896	3.47121	3.44289	3.41765	3.41765	2.73002
3.47719	3.47677	3.47706	3.4772	3.47607	3.47716	3.45896	3.47154	3.44355	3.41765	3.41765	2.73002
3.47719	3.47644	3.47673	3.4772	3.47607	3.47683	3.45863	3.47121	3.44355	3.41798	3.41798	2.73035
3.4762	3.47644	3.47673	3.47786	3.4764	3.47716	3.45896	3.47154	3.44322	3.41798	3.41798	2.7297
3.47653	3.47644	3.47706	3.47786	3.47574	3.47683	3.45863	3.47121	3.44322	3.41732	3.41732	2.73002
3.4762	3.47677	3.47673	3.49431	3.48792	3.46795	3.4662	3.46299	3.44322	3.42982	3.42982	2.73759
3.48442	3.46526	3.48233	3.48675	3.48232	3.47288	3.46291	3.46792	3.43434	3.4239	3.4239	2.73397
3.48048	3.47217	3.48002	3.4828	3.47936	3.47518	3.46061	3.46957	3.4396	3.42028	3.42028	2.732
3.4785	3.4748	3.47805	3.48049	3.47706	3.47617	3.45962	3.47056	3.44158	3.41864	3.41864	2.73101
3.47751	3.47579	3.47772	3.47984	3.47706	3.47617	3.45896	3.47121	3.44256	3.41831	3.41831	2.73068
3.47719	3.47644	3.47739	3.47984	3.47673	3.4765	3.45929	3.47121	3.44322	3.41831	3.41831	2.73002
3.47719	3.47644	3.47673	3.47918	3.4764	3.4765	3.45863	3.47121	3.44289	3.41798	3.41798	2.73035
3.47653	3.4771	3.47706	3.47852	3.47673	3.4765	3.45929	3.47121	3.44355	3.41864	3.41864	2.73035
3.47719	3.4771	3.47673	3.47885	3.47673	3.4765	3.45929	3.47121	3.44322	3.41798	3.41798	2.7297
3.47686	3.4771	3.47673	3.47885	3.47607	3.47617	3.45929	3.47089	3.44355	3.41831	3.41831	2.73002
3.47751	3.4771	3.47673	3.47852	3.47607	3.4765	3.45929	3.47154	3.44322	3.41798	3.41798	2.73068
3.47751	3.47677	3.4764	3.47885	3.47607	3.4765	3.45962	3.47187	3.44355	3.41831	3.41831	2.73002
3.47719	3.4771	3.47706	3.47885	3.4764	3.4765	3.45962	3.47187	3.44322	3.41798	3.41798	2.73035
3.47686	3.47677	3.47739	3.47753	3.47574	3.47617	3.45962	3.4722	3.44355	3.41864	3.41864	2.73035
3.47719	3.47677	3.47706	3.47852	3.47574	3.4765	3.45962	3.47187	3.44322	3.41864	3.41864	2.73002
3.47719	3.47743	3.47706	3.47819	3.47574	3.4765	3.45929	3.47187	3.44322	3.41798	3.41798	2.73002
3.47686	3.4771	3.47739	3.47753	3.4764	3.4765	3.45929	3.4722	3.44355	3.41831	3.41831	2.73035
3.47686	3.47677	3.47706	3.47753	3.47607	3.4765	3.45929	3.47187	3.44355	3.41765	3.41765	2.73002
3.47653	3.47644	3.47706	3.47786	3.47541	3.4765	3.45929	3.4722	3.44355	3.41798	3.41798	2.73002
3.47686	3.47644	3.47706	3.47753	3.47541	3.4765	3.45896	3.47187	3.44388	3.41765	3.41765	2.73035
3.47719	3.47677	3.47706	3.47753	3.47508	3.4765	3.45896	3.47154	3.44355	3.41699	3.41699	2.73002
3.47686	3.47644	3.47772	3.47786	3.47541	3.4765	3.45896	3.47154	3.44355	3.41798	3.41798	2.73035
3.47751	3.47743	3.47805	3.47786	3.47574	3.4765	3.45896	3.47187	3.44388	3.41831	3.41831	2.7297
3.47686	3.4771	3.47772	3.4772	3.47508	3.4765	3.45929	3.47154	3.44388	3.41798	3.41798	2.73002
3.47686	3.47743	3.47772	3.4772	3.47541	3.4765	3.45896	3.47187	3.44388	3.41831	3.41831	2.73035
3.47719	3.47677	3.47739	3.47786	3.47541	3.4765	3.45929	3.47187	3.44388	3.41831	3.41831	2.73035
3.47719	3.47677	3.47772	3.4772	3.47541	3.47617	3.45863	3.47154	3.44421	3.41831	3.41831	2.73002
3.47686	3.47677	3.47739	3.47753	3.47574	3.4765	3.45896	3.47121	3.44355	3.41831	3.41831	2.73002
3.47686	3.47644	3.47739	3.47753	3.47541	3.47617	3.45863	3.47154	3.44421	3.41831	3.41831	2.73035
3.47719	3.4771	3.47739	3.47687	3.47574	3.47617	3.45929	3.47187	3.44421	3.41831	3.41831	2.73035
3.47751	3.4771	3.47772	3.47687	3.47574	3.47617	3.45863	3.47154	3.44388	3.41831	3.41831	2.73035
3.47719	3.4771	3.47706	3.47753	3.47574	3.47617	3.45896	3.47187	3.44355	3.41831	3.41831	2.73035
3.47686	3.47677	3.47706	3.47753	3.47574	3.47617	3.45863	3.47121	3.44388	3.41798	3.41798	2.73035
3.47719	3.4771	3.47706	3.47786	3.47607	3.4765	3.45896	3.47187	3.44388	3.41831	3.41831	2.73068
3.47751	3.47677	3.47739	3.47786	3.4764	3.47617	3.45863	3.47154	3.44355	3.41864	3.41864	2.73068
3.47751	3.47743	3.47739	3.47786	3.47607	3.47617	3.45863	3.47187	3.44388	3.41864	3.41864	2.73068
3.47751	3.47776	3.47706	3.47753	3.47574	3.4765	3.45896	3.47154	3.44355	3.41831	3.41831	2.73101
3.47751	3.47743	3.47673	3.47687	3.47574	3.47617	3.45863	3.47154	3.44355	3.41864	3.41864	2.73068
3.47751	3.47743	3.47706	3.47753	3.47607	3.4765	3.45896	3.47154	3.44322	3.41831	3.41831	2.73068
3.47719	3.47743	3.47706	3.47753	3.4764	3.4765	3.45896	3.47121	3.44355	3.41897	3.41897	2.73101
3.47784	3.47743	3.47706	3.47622	3.47607	3.4765	3.45896	3.47121	3.44322	3.41864	3.41864	2.73068
3.47751	3.47743	3.47739	3.47687	3.47574	3.4765	3.45896	3.47121	3.44355	3.41897	3.41897	2.73101
3.47817	3.47743	3.47673	3.47654	3.47574	3.47617	3.45896	3.47121	3.44355	3.41897	3.41897	2.7297
3.47751	3.47743	3.47673	3.47687	3.47574	3.4765	3.45896	3.47154	3.44355	3.41897	3.41897	2.73068
3.47784	3.47743	3.47706	3.47589	3.47607	3.4765	3.45863	3.47121	3.44355	3.41929	3.41929	2.73068
3.47751	3.47743	3.47706	3.47654	3.47607	3.4765	3.45896	3.47154	3.44289	3.41962	3.41962	2.73068
3.47719	3.47743	3.47706	3.47556	3.47607	3.47617	3.45863	3.47154	3.44355	3.41929	3.41929	2.73035
3.47751	3.47743	3.47739	3.47654	3.4764	3.4765	3.45896	3.47121	3.44322	3.41929	3.41929	2.73068
3.47751	3.47677	3.47706	3.47589	3.47574	3.4765	3.45863	3.47089	3.44355	3.41897	3.41897	2.73068
3.47784	3.47743	3.47673	3.47622	3.47574	3.4765	3.45863	3.47154	3.44322	3.41864	3.41864	2.73002
3.47719	3.47743	3.47673	3.47654	3.47673	3.47683	3.45863	3.47056	3.44322	3.41897	3.41897	2.73035
3.47719	3.47677	3.47673	3.47687	3.47574	3.4765	3.45863	3.47121	3.44355	3.41864	3.41864	2.73035
3.47719	3.47677	3.4764	3.47654	3.47607	3.4765	3.45863	3.47121	3.44322	3.41897	3.41897	2.73035
3.47751	3.4771	3.47673	3.47687	3.4764	3.47617	3.4583	3.47121	3.44355	3.41864	3.41864	2.73002
3.47719	3.47743	3.47673	3.47753	3.47607	3.4765	3.45863	3.47089	3.44355	3.41897	3.41897	2.7297
3.47719	3.4771	3.47673	3.47687	3.47607	3.47683	3.4583	3.47023	3.44322	3.41864	3.41864	2.73002
3.47719	3.4771	3.47739	3.47753	3.47607	3.4765	3.4583	3.47056	3.44322	3.41831	3.41831	2.7297
3.47751	3.4771	3.47706	3.4772	3.4764	3.47683	3.45863	3.47089	3.44322	3.41831	3.41831	2.73002
3.47719	3.47677	3.47673	3.47687	3.4764	3.47617	3.45863	3.47121	3.44355	3.41765	3.41765	2.73035
3.47719	3.4771	3.4764	3.47753	3.47574	3.47617	3.45896	3.47121	3.44355	3.41831	3.41831	2.73002
3.47719	3.47677	3.47706	3.47753	3.47607	3.47683	3.45863	3.47154	3.44355	3.41831	3.41831	2.73002
3.47719	3.4771	3.47673	3.47753	3.4764	3.47683	3.45896	3.47121	3.44355	3.41864	3.41864	2.73002
3.47719	3.4771	3.47673	3.47687	3.47673	3.47683	3.45896	3.47121	3.44289	3.41798	3.41798	2.73035
3.47751	3.4771	3.47673	3.4772	3.47706	3.47683	3.45863	3.47089	3.44289	3.41831	3.41831	2.73035
3.47719	3.4771	3.47673	3.47753	3.47673	3.47683	3.45896	3.47121	3.44322	3.41831	3.41831	2.73035
3.47719	3.4771	3.47607	3.47687	3.47706	3.4765	3.45896	3.47154	3.44256	3.41831	3.41831	2.73068
3.47686	3.47677	3.47706	3.47622	3.47739	3.47683	3.45896	3.47121	3.44289	3.41798	3.41798	2.73035
3.47686	3.47743	3.4764	3.47687	3.47739	3.47683	3.45863	3.47089	3.44322	3.41765	3.41765	2.73002
3.47686	3.4771	3.4764	3.47654	3.47706	3.47683	3.45863	3.47121	3.44256	3.41798	3.41798	2.73002
3.47719	3.4771	3.4764	3.47687	3.47706	3.47716	3.45863	3.47154	3.44289	3.41864	3.41864	2.73002
3.47686	3.4771	3.47673	3.47654	3.47739	3.47683	3.45863	3.47154	3.44289	3.41831	3.41831	2.73002
3.47719	3.4771	3.47706	3.4772	3.4764	3.47716	3.45929	3.47154	3.44322	3.41831	3.41831	2.73002
3.47686	3.47677	3.47706	3.4772	3.4764	3.47716	3.45896	3.47121	3.44322	3.41864	3.41864	2.73002
3.47719	3.47677	3.47706	3.47687	3.47673	3.47716	3.45896	3.47154	3.44289	3.41798	3.41798	2.7297
3.47719	3.4771	3.47673	3.47654	3.47673	3.47716	3.45863	3.47089	3.44322	3.41864	3.41864	2.73002
3.47751	3.4771	3.47673	3.4772	3.47607	3.47716	3.45863	3.47089	3.44322	3.41765	3.41765	2.73002
3.47751	3.4771	3.47706	3.4772	3.47607	3.47749	3.45863	3.47121	3.44322	3.41732	3.41732	2.7297
3.47719	3.47677	3.47739	3.47687	3.47673	3.47683	3.45929	3.47089	3.44355	3.41798	3.41798	2.7297
3.47686	3.47644	3.47706	3.47687	3.47607	3.47683	3.45896	3.47089	3.44322	3.41765	3.41765	2.73002
3.47686	3.47677	3.47706	3.4772	3.47673	3.47716	3.45896	3.47121	3.44322	3.41765	3.41765	2.73002
3.47686	3.47677	3.47706	3.4772	3.47574	3.47716	3.45896	3.47121	3.44289	3.41798	3.41798	2.7297
3.47653	3.47644	3.47739	3.47753	3.47607	3.47683	3.45863	3.47154	3.44322	3.41798	3.41798	2.73002
3.47653	3.47677	3.47673	3.4772	3.47607	3.47683	3.45863	3.47089	3.44322	3.41732	3.41732	2.73002
3.47686	3.47644	3.47706	3.47753	3.4764	3.47716	3.45896	3.47154	3.44322	3.41765	3.41765	2.73002
3.47653	3.47677	3.47673	3.47753	3.47607	3.47683	3.45863	3.47121	3.44355	3.41798	3.41798	2.7297
3.47653	3.47677	3.47673	3.47885	3.4764	3.4765	3.45896	3.47121	3.44355	3.41798	3.41798	2.73035
3.47653	3.47677	3.47673	3.47819	3.47673	3.47683	3.45863	3.47121	3.44322	3.41765	3.41765	2.73002
3.47719	3.47677	3.47673	3.47852	3.4764	3.4765	3.45929	3.47154	3.44355	3.41765	3.41765	2.73002
3.47686	3.47677	3.47673	3.47885	3.4764	3.4765	3.45896	3.47121	3.44322	3.41798	3.41798	2.73035
3.47653	3.4771	3.47706	3.47885	3.47574	3.4765	3.45896	3.47187	3.44322	3.41699	3.41699	2.73002
3.47751	3.47743	3.47673	3.47885	3.47607	3.4765	3.45962	3.47154	3.44289	3.41798	3.41798	2.73035
3.47719	3.47677	3.47706	3.47918	3.47541	3.47617	3.45929	3.47121	3.44289	3.41798	3.41798	2.73002
3.47719	3.4771	3.4764	3.47819	3.47574	3.4765	3.45929	3.47154	3.44322	3.41798	3.41798	2.73002
3.47751	3.4771	3.47673	3.47885	3.47574	3.4765	3.45962	3.47154	3.44355	3.41765	3.41765	2.73035
3.47719	3.4771	3.47673	3.47852	3.47541	3.47683	3.45929	3.47154	3.44322	3.41798	3.41798	2.73002
3.47719	3.47677	3.47739	3.47753	3.47574	3.4765	3.45995	3.47154	3.44355	3.41798	3.41798	2.73035
3.47751	3.47677	3.47706	3.47786	3.47574	3.4765	3.45929	3.47154	3.44355	3.41798	3.41798	2.73035
3.47686	3.47677	3.47706	3.47819	3.47541	3.47617	3.45929	3.47187	3.44322	3.41864	3.41864	2.73035
3.47686	3.47743	3.47706	3.47753	3.47541	3.4765	3.45929	3.47187	3.44355	3.41831	3.41831	2.73101
3.47751	3.4771	3.47706	3.47786	3.47541	3.4765	3.45929	3.47187	3.44355	3.41798	3.41798	2.73035
3.46731	3.485	3.47015	3.45219	3.45896	3.48407	3.44975	3.47187	3.44355	3.40054	3.40054	2.72114
3.47324	3.48105	3.4741	3.46931	3.46916	3.48012	3.45468	3.47813	3.45013	3.41206	3.41206	2.7264
3.47488	3.47908	3.47574	3.47391	3.47311	3.47848	3.45699	3.47483	3.44684	3.41568	3.41568	2.72871
3.47587	3.47809	3.47673	3.47589	3.47476	3.47749	3.45797	3.47352	3.44553	3.41666	3.41666	2.72904
3.47653	3.4771	3.47706	3.47654	3.47476	3.47716	3.45863	3.47253	3.44454	3.41765	3.41765	2.7297
3.47719	3.47743	3.47871	3.47687	3.47476	3.47683	3.45863	3.47187	3.44421	3.41765	3.41765	2.73035
3.47719	3.4771	3.47706	3.4772	3.47508	3.4765	3.45896	3.47187	3.44421	3.41765	3.41765	2.73035
3.47686	3.4771	3.47772	3.47753	3.47476	3.4765	3.45896	3.47154	3.44388	3.41798	3.41798	2.73002
3.47719	3.47743	3.47805	3.47687	3.47476	3.47683	3.45896	3.47121	3.44388	3.41831	3.41831	2.73035
3.47719	3.47677	3.47772	3.47753	3.47476	3.4765	3.45863	3.47154	3.44421	3.41798	3.41798	2.73068
3.47719	3.4771	3.47739	3.47687	3.47476	3.4765	3.45896	3.47154	3.44388	3.41831	3.41831	2.73035
3.47719	3.4771	3.47739	3.4772	3.47476	3.4765	3.45863	3.47121	3.44388	3.41765	3.41765	2.73035
3.47719	3.47743	3.47706	3.4772	3.47541	3.4765	3.45896	3.47154	3.44388	3.41864	3.41864	2.73035
3.47686	3.4771	3.47739	3.47753	3.47508	3.47617	3.45896	3.47121	3.44421	3.41732	3.41732	2.73068
3.47719	3.47743	3.47706	3.47786	3.47574	3.47617	3.45863	3.47154	3.44388	3.41798	3.41798	2.73068
3.47686	3.4771	3.47706	3.47753	3.47574	3.47584	3.45863	3.47121	3.44388	3.41831	3.41831	2.73068
3.47751	3.47743	3.47706	3.47753	3.47574	3.4765	3.4583	3.47154	3.44388	3.41765	3.41765	2.73068
3.47719	3.4771	3.47706	3.47786	3.47607	3.47617	3.45863	3.47121	3.44388	3.41831	3.41831	2.73134
3.47751	3.47743	3.47739	3.4772	3.4764	3.47683	3.45863	3.47121	3.44388	3.41864	3.41864	2.73068
3.47751	3.4771	3.47706	3.47753	3.4764	3.4765	3.45863	3.47121	3.44421	3.41864	3.41864	2.73101
3.47751	3.47743	3.47706	3.47819	3.4764	3.4765	3.45896	3.47154	3.44355	3.41897	3.41897	2.73101
3.47751	3.47776	3.47706	3.47753	3.47607	3.4765	3.45863	3.47121	3.44355	3.41929	3.41929	2.73068
3.47751	3.47743	3.47706	3.4772	3.4764	3.4765	3.45863	3.47121	3.44355	3.41929	3.41929	2.73101
3.47751	3.47743	3.47673	3.4772	3.4764	3.4765	3.45863	3.47089	3.44355	3.41897	3.41897	2.73068
3.47784	3.47743	3.47706	3.47687	3.47607	3.4765	3.45896	3.47121	3.44322	3.41897	3.41897	2.73068
3.47784	3.47743	3.47706	3.47687	3.4764	3.47683	3.4583	3.47121	3.44355	3.41962	3.41962	2.73068
3.47751	3.47743	3.47706	3.47753	3.47607	3.4765	3.45863	3.47089	3.44355	3.41995	3.41995	2.73068
3.47784	3.47743	3.47673	3.47654	3.47574	3.47716	3.4583	3.47154	3.44322	3.41929	3.41929	2.73035
3.47751	3.47743	3.47739	3.47687	3.47574	3.47683	3.45863	3.47121	3.44355	3.41962	3.41962	2.73101
3.47784	3.47809	3.47673	3.47654	3.47574	3.4765	3.45863	3.47154	3.44322	3.41929	3.41929	2.73068
3.47751	3.47743	3.47706	3.47687	3.47574	3.47683	3.4583	3.47154	3.44322	3.41897	3.41897	2.73068
3.47784	3.4771	3.47673	3.47654	3.47574	3.47617	3.45863	3.47121	3.44322	3.41962	3.41962	2.73068
3.47751	3.47743	3.47706	3.47687	3.47574	3.47683	3.45863	3.47121	3.44355	3.41897	3.41897	2.73035
3.47751	3.4771	3.47706	3.4772	3.47574	3.47683	3.45863	3.47121	3.44322	3.41929	3.41929	2.73035
3.47751	3.47743	3.47706	3.4772	3.47541	3.4765	3.45797	3.47121	3.44355	3.41929	3.41929	2.73068
3.47751	3.47743	3.47673	3.47753	3.47574	3.4765	3.4583	3.47121	3.44355	3.41897	3.41897	2.73035
3.47751	3.4771	3.47673	3.47654	3.4764	3.47683	3.4583	3.47121	3.44322	3.41929	3.41929	2.73035
3.47719	3.47743	3.47673	3.47753	3.47607	3.47617	3.45863	3.47089	3.44322	3.41897	3.41897	2.73035
3.47784	3.47743	3.47706	3.47753	3.47574	3.4765	3.45863	3.47121	3.44355	3.41897	3.41897	2.73101
3.47751	3.4771	3.47673	3.47687	3.47574	3.4765	3.45863	3.47089	3.44355	3.41864	3.41864	2.73035
3.47751	3.4771	3.47673	3.47687	3.47574	3.4765	3.45863	3.47154	3.44322	3.41831	3.41831	2.73068
3.47784	3.47677	3.47706	3.47687	3.47508	3.47683	3.45863	3.47056	3.44322	3.41831	3.41831	2.73035
3.47751	3.4771	3.47673	3.47687	3.47574	3.47683	3.4583	3.47056	3.44289	3.41831	3.41831	2.73002
3.47719	3.47677	3.47706	3.4772	3.47574	3.4765	3.4583	3.47089	3.44322	3.41831	3.41831	2.73002
3.47751	3.4771	3.47673	3.47687	3.47607	3.47716	3.45896	3.47089	3.44322	3.41798	3.41798	2.73002
3.47719	3.4771	3.47706	3.47654	3.47574	3.47716	3.45896	3.47089	3.44322	3.41798	3.41798	2.73002
3.47719	3.4771	3.47673	3.47589	3.47706	3.47683	3.45863	3.47121	3.44355	3.41798	3.41798	2.73002
3.47751	3.47743	3.47673	3.47687	3.47706	3.4765	3.45863	3.47121	3.44289	3.41798	3.41798	2.73002
3.47686	3.4771	3.47673	3.47687	3.47706	3.4765	3.45863	3.47121	3.44322	3.41831	3.41831	2.73002
3.47653	3.47743	3.4764	3.47687	3.47706	3.47683	3.45863	3.47121	3.44289	3.41798	3.41798	2.73002
3.47686	3.4771	3.47673	3.4772	3.47706	3.47716	3.4583	3.47121	3.44322	3.41831	3.41831	2.73035
3.47719	3.47743	3.4764	3.47654	3.47673	3.47683	3.45896	3.47121	3.44289	3.41831	3.41831	2.73002
3.47719	3.4771	3.47673	3.47556	3.47706	3.47716	3.45896	3.47121	3.44322	3.41831	3.41831	2.73068
3.47653	3.47743	3.47673	3.47654	3.47673	3.47683	3.45863	3.47121	3.44322	3.41831	3.41831	2.73035
3.47719	3.4771	3.4764	3.4772	3.47673	3.47716	3.45863	3.47154	3.44289	3.41798	3.41798	2.73002
3.47686	3.4771	3.47673	3.47654	3.47739	3.47749	3.45863	3.47121	3.44322	3.41831	3.41831	2.73002
3.47719	3.47743	3.47673	3.47687	3.47673	3.47716	3.45863	3.47121	3.44322	3.41831	3.41831	2.72937
3.47719	3.4771	3.47706	3.47687	3.4764	3.47716	3.45896	3.47121	3.44289	3.41831	3.41831	2.73002
3.47686	3.47677	3.4764	3.47687	3.47673	3.47749	3.45896	3.47154	3.44355	3.41864	3.41864	2.7297
3.47751	3.47677	3.47673	3.47654	3.4764	3.47749	3.4583	3.47121	3.44322	3.41831	3.41831	2.7297
3.47719	3.4771	3.47706	3.47819	3.4764	3.47716	3.4583	3.47121	3.44322	3.41798	3.41798	2.7297
3.47686	3.47644	3.47673	3.47654	3.4764	3.47749	3.45863	3.47154	3.44355	3.41765	3.41765	2.73035
3.47686	3.47677	3.47706	3.47687	3.47607	3.47716	3.45863	3.47121	3.44322	3.41798	3.41798	2.7297
3.47686	3.47644	3.47673	3.47753	3.47574	3.47683	3.45863	3.47187	3.44322	3.41831	3.41831	2.7297
3.47653	3.47644	3.47706	3.47786	3.47706	3.47683	3.45863	3.47154	3.44322	3.41831	3.41831	2.7297
3.47686	3.47677	3.47673	3.47753	3.47574	3.47683	3.4583	3.47154	3.44322	3.41831	3.41831	2.73002
3.47686	3.47677	3.47706	3.47819	3.47574	3.47683	3.4583	3.47121	3.44355	3.41732	3.41732	2.73002
3.47653	3.47677	3.47706	3.47819	3.4764	3.47617	3.45896	3.47121	3.44289	3.41798	3.41798	2.7297
3.47686	3.47644	3.47673	3.47885	3.47706	3.4765	3.45896	3.47121	3.44322	3.41699	3.41699	2.73002
3.47686	3.47644	3.47706	3.47918	3.4764	3.47716	3.45863	3.47121	3.44355	3.41798	3.41798	2.73002
3.47686	3.47644	3.47673	3.47885	3.47607	3.47683	3.45896	3.47089	3.44322	3.41732	3.41732	2.73035
3.47719	3.4771	3.47706	3.47852	3.47607	3.4765	3.45929	3.47121	3.44355	3.41765	3.41765	2.73002
3.47686	3.4771	3.47706	3.47852	3.47607	3.47683	3.45896	3.47121	3.44355	3.41831	3.41831	2.73035
3.47686	3.4771	3.47706	3.47786	3.47574	3.47683	3.45929	3.47154	3.44355	3.41798	3.41798	2.73035
3.47719	3.4771	3.4764	3.47852	3.4764	3.47683	3.45929	3.47121	3.44388	3.41831	3.41831	2.73035
3.47751	3.4771	3.47673	3.47885	3.47607	3.4765	3.45929	3.47154	3.44322	3.41831	3.41831	2.73035
3.47784	3.47677	3.47673	3.47885	3.47607	3.47716	3.45962	3.47154	3.44355	3.41765	3.41765	2.73035
3.47751	3.47677	3.47706	3.47885	3.47574	3.4765	3.45929	3.47187	3.44322	3.41831	3.41831	2.73035
3.47686	3.4771	3.47706	3.47885	3.47673	3.47617	3.45929	3.47154	3.44355	3.41897	3.41897	2.73002
3.47719	3.47743	3.47706	3.47885	3.47607	3.47683	3.45962	3.47187	3.44322	3.41864	3.41864	2.73035
3.47686	3.4771	3.47673	3.47786	3.47574	3.4765	3.45929	3.47187	3.44355	3.41897	3.41897	2.73068
3.47719	3.4771	3.47706	3.47786	3.47541	3.4765	3.45962	3.47187	3.44355	3.41831	3.41831	2.73035
3.47686	3.4771	3.47706	3.47819	3.47607	3.4765	3.45896	3.47187	3.44355	3.41765	3.41765	2.73068
3.47719	3.47677	3.47739	3.47786	3.47607	3.47617	3.45863	3.47154	3.44355	3.41831	3.41831	2.73068
3.47719	3.4771	3.47739	3.47819	3.47574	3.4765	3.45929	3.4722	3.44355	3.41798	3.41798	2.73035
3.47686	3.4771	3.47706	3.47819	3.47607	3.4765	3.45929	3.47187	3.44388	3.41732	3.41732	2.73002
3.47719	3.4771	3.47706	3.47687	3.47607	3.47716	3.45896	3.4722	3.44355	3.41798	3.41798	2.73035
3.47719	3.47743	3.47706	3.4772	3.47574	3.4765	3.45896	3.47187	3.44388	3.41864	3.41864	2.73002
3.47686	3.4771	3.47772	3.47786	3.47574	3.4765	3.45896	3.47187	3.44388	3.41798	3.41798	2.73035
3.47686	3.4771	3.47739	3.47753	3.47541	3.4765	3.45896	3.47187	3.44421	3.41831	3.41831	2.73002
3.47686	3.4771	3.47772	3.47753	3.47476	3.4765	3.45896	3.47154	3.44421	3.41798	3.41798	2.73035
3.47751	3.4771	3.47739	3.4772	3.47541	3.4765	3.45896	3.47187	3.44388	3.41831	3.41831	2.73068
3.47719	3.47677	3.47805	3.47687	3.47508	3.4765	3.45896	3.47187	3.44454	3.41798	3.41798	2.73068
3.47719	3.47677	3.47739	3.4772	3.47574	3.47683	3.45863	3.47121	3.44421	3.41798	3.41798	2.73035
3.47719	3.4771	3.47772	3.47753	3.47541	3.4765	3.45863	3.47187	3.44454	3.41831	3.41831	2.73035
3.47686	3.47743	3.47739	3.47753	3.47541	3.47584	3.45896	3.47121	3.44388	3.41831	3.41831	2.73035
3.47719	3.4771	3.47706	3.47786	3.47574	3.47617	3.45863	3.47121	3.44388	3.41798	3.41798	2.73035
3.47719	3.4771	3.47739	3.47786	3.47541	3.47617	3.45896	3.47154	3.44388	3.41798	3.41798	2.73002
3.47751	3.4771	3.47706	3.47753	3.47574	3.4765	3.45863	3.47187	3.44388	3.41831	3.41831	2.73035
3.47719	3.4771	3.47706	3.4772	3.47574	3.4765	3.45896	3.47154	3.44388	3.41864	3.41864	2.73035
3.47784	3.4771	3.47739	3.47654	3.4764	3.46663	3.45896	3.46332	3.44355	3.41831	3.41831	2.73792
3.48508	3.4669	3.48298	3.49333	3.48858	3.47222	3.4662	3.46792	3.435	3.43081	3.43081	2.73397
3.48113	3.47315	3.48002	3.48543	3.48232	3.47453	3.46258	3.47023	3.43993	3.42423	3.42423	2.73266
3.47949	3.47579	3.47871	3.48181	3.47903	3.47551	3.46093	3.47121	3.44191	3.4216	3.4216	2.73167
3.4785	3.47677	3.47805	3.47885	3.47772	3.47617	3.45962	3.47121	3.44256	3.41995	3.41995	2.73068
3.47817	3.47776	3.47706	3.47819	3.4764	3.47617	3.45962	3.47154	3.44322	3.41962	3.41962	2.73068
3.47817	3.47776	3.47739	3.4772	3.4764	3.4765	3.45896	3.47154	3.44355	3.41962	3.41962	2.73068
3.47784	3.47776	3.47706	3.47819	3.47607	3.47683	3.45896	3.47121	3.44388	3.41897	3.41897	2.73068
3.47784	3.47776	3.47706	3.47654	3.47541	3.47683	3.45863	3.47154	3.44355	3.41962	3.41962	2.73101
3.47817	3.47776	3.47739	3.47622	3.47574	3.4765	3.45896	3.47121	3.44355	3.41962	3.41962	2.73068
3.47784	3.47809	3.47739	3.47654	3.47607	3.4765	3.45929	3.47121	3.44355	3.41962	3.41962	2.73068
3.47784	3.47776	3.47706	3.47654	3.47607	3.47683	3.45929	3.47154	3.44355	3.41929	3.41929	2.73035
3.47784	3.47776	3.47673	3.47622	3.4764	3.4765	3.45863	3.47154	3.44355	3.41962	3.41962	2.73002
3.47751	3.47743	3.47706	3.47589	3.47607	3.47617	3.45896	3.47154	3.44289	3.41897	3.41897	2.73035
3.47751	3.47776	3.47673	3.47622	3.47607	3.47617	3.45896	3.47154	3.44322	3.41897	3.41897	2.73035
3.47751	3.47776	3.47706	3.47687	3.47574	3.47683	3.45863	3.47154	3.44355	3.41897	3.41897	2.73068
3.47784	3.47776	3.47673	3.47589	3.47607	3.4765	3.45863	3.47154	3.44322	3.41897	3.41897	2.73035
3.47719	3.4771	3.47706	3.47589	3.47607	3.4765	3.45863	3.47121	3.44355	3.41864	3.41864	2.73068
3.47686	3.4771	3.47706	3.47622	3.47574	3.47683	3.45863	3.47187	3.44355	3.41864	3.41864	2.73035
3.47751	3.4771	3.47706	3.47654	3.47574	3.4765	3.45863	3.47154	3.44322	3.41831	3.41831	2.73068
3.47751	3.4771	3.47706	3.47654	3.47607	3.47617	3.45863	3.47089	3.44355	3.41831	3.41831	2.7297
3.47784	3.4771	3.47706	3.47654	3.47607	3.47683	3.45896	3.47056	3.44322	3.41897	3.41897	2.73035
3.47751	3.47743	3.47706	3.47687	3.47673	3.4765	3.4583	3.47154	3.44388	3.41864	3.41864	2.7297
3.47719	3.4771	3.47706	3.47687	3.47607	3.4765	3.45896	3.47121	3.44322	3.41864	3.41864	2.73002
3.47751	3.4771	3.47706	3.47654	3.4764	3.47683	3.45863	3.47089	3.44322	3.41864	3.41864	2.73035
3.47686	3.4771	3.47673	3.47654	3.47607	3.4765	3.45863	3.47121	3.44322	3.41831	3.41831	2.73002
3.47719	3.4771	3.47706	3.47687	3.47673	3.47683	3.45896	3.47121	3.44322	3.41765	3.41765	2.73002
3.47751	3.4771	3.47673	3.47753	3.47673	3.4765	3.45863	3.47121	3.44355	3.41831	3.41831	2.73035
3.47719	3.47743	3.47673	3.47687	3.4764	3.47716	3.45896	3.47121	3.44322	3.41864	3.41864	2.73002
3.47686	3.47677	3.47673	3.47654	3.47706	3.47716	3.45896	3.47089	3.44289	3.41798	3.41798	2.73035
3.47719	3.47677	3.47673	3.47654	3.4764	3.47683	3.45896	3.47121	3.44289	3.41864	3.41864	2.73101
3.47686	3.47677	3.47706	3.4772	3.4764	3.47683	3.45896	3.47154	3.44322	3.41831	3.41831	2.73002
3.47751	3.47677	3.47673	3.47786	3.47772	3.47683	3.45896	3.47121	3.44289	3.41864	3.41864	2.73002
3.47719	3.47743	3.47607	3.4772	3.47706	3.47683	3.45896	3.47154	3.44322	3.41831	3.41831	2.7297
3.47751	3.4771	3.47673	3.47786	3.47673	3.47749	3.45896	3.47154	3.44289	3.41831	3.41831	2.73035
3.47751	3.4771	3.47706	3.47753	3.47706	3.47716	3.45896	3.47154	3.44322	3.41831	3.41831	2.73035
3.47751	3.4771	3.47673	3.47687	3.47673	3.47716	3.45896	3.47154	3.44322	3.41831	3.41831	2.73035
3.47784	3.47743	3.47706	3.47654	3.47739	3.47782	3.45896	3.47154	3.44322	3.41831	3.41831	2.73068
3.47751	3.4771	3.47706	3.47654	3.47673	3.47716	3.45896	3.47154	3.44355	3.41864	3.41864	2.73035
3.47751	3.4771	3.47706	3.47687	3.47706	3.47782	3.45896	3.47154	3.44289	3.41897	3.41897	2.73002
3.47751	3.4771	3.47706	3.4772	3.4764	3.47716	3.45896	3.47121	3.44355	3.41864	3.41864	2.7297
3.47719	3.47644	3.47673	3.4772	3.47706	3.47749	3.45863	3.47154	3.44355	3.41831	3.41831	2.7297
3.47751	3.47677	3.47673	3.47753	3.47706	3.47749	3.45896	3.47154	3.44355	3.41864	3.41864	2.73035
3.47719	3.47677	3.47706	3.47753	3.47607	3.47716	3.45863	3.47154	3.44355	3.41831	3.41831	2.73002
3.47719	3.47677	3.47706	3.47753	3.47607	3.47716	3.45896	3.47121	3.44355	3.41831	3.41831	2.73002
3.47653	3.47677	3.47706	3.47687	3.47607	3.47716	3.4583	3.47187	3.44355	3.41831	3.41831	2.73002
3.47719	3.47677	3.47706	3.47753	3.47607	3.47716	3.45896	3.47154	3.44322	3.41831	3.41831	2.7297
3.47686	3.47644	3.47673	3.47687	3.47607	3.47716	3.4583	3.47154	3.44355	3.41765	3.41765	2.73002
3.47719	3.47677	3.47706	3.4772	3.47607	3.47683	3.45863	3.47187	3.44355	3.41765	3.41765	2.73002
3.47686	3.47677	3.47706	3.47753	3.47673	3.47683	3.45863	3.47154	3.44322	3.41732	3.41732	2.7297
3.47653	3.4771	3.47706	3.47852	3.47607	3.47716	3.45896	3.47121	3.44355	3.41732	3.41732	2.7297
3.47686	3.47644	3.47673	3.47786	3.4764	3.47716	3.45896	3.47187	3.44322	3.41765	3.41765	2.73002
3.47686	3.47677	3.47706	3.47852	3.47673	3.47716	3.45929	3.47154	3.44322	3.41765	3.41765	2.73002
3.47719	3.47677	3.4764	3.47852	3.47607	3.47683	3.45929	3.47121	3.44355	3.41765	3.41765	2.73002
3.47719	3.47644	3.47706	3.47951	3.4764	3.47716	3.45896	3.47121	3.44355	3.41732	3.41732	2.73035
3.47686	3.4771	3.47706	3.47918	3.47574	3.4765	3.45929	3.47154	3.44355	3.41765	3.41765	2.73035
3.47719	3.4771	3.47706	3.47918	3.47574	3.4765	3.45929	3.47187	3.44322	3.41732	3.41732	2.73002
3.47751	3.4771	3.47673	3.47951	3.47574	3.4765	3.45929	3.47154	3.44322	3.41831	3.41831	2.73002
3.47719	3.47677	3.47739	3.47918	3.47607	3.47683	3.45929	3.47187	3.44322	3.41831	3.41831	2.7297
3.47719	3.4771	3.47706	3.47885	3.47574	3.4765	3.45929	3.47187	3.44355	3.41798	3.41798	2.73035
3.47719	3.47677	3.47673	3.47852	3.47607	3.47683	3.45962	3.47154	3.44322	3.41831	3.41831	2.73035
3.47719	3.4771	3.47706	3.47786	3.47673	3.47683	3.45962	3.47154	3.44322	3.41864	3.41864	2.73002
3.47751	3.4771	3.47673	3.47786	3.47574	3.47683	3.45962	3.47187	3.44289	3.41831	3.41831	2.73035
3.47719	3.4771	3.47739	3.47753	3.47574	3.4765	3.45962	3.47187	3.44322	3.41831	3.41831	2.73002
3.47719	3.47677	3.47706	3.47786	3.4764	3.47716	3.45962	3.4722	3.44322	3.41798	3.41798	2.73035
3.47784	3.47677	3.47706	3.47753	3.47673	3.4765	3.45896	3.47187	3.44322	3.41765	3.41765	2.73002
3.47719	3.47677	3.47706	3.47786	3.4764	3.47617	3.45929	3.47187	3.44355	3.41798	3.41798	2.73002
3.47719	3.47677	3.47739	3.4772	3.4764	3.4765	3.45962	3.47187	3.44388	3.41765	3.41765	2.73035
3.47719	3.4771	3.47706	3.47786	3.47607	3.4765	3.45962	3.4722	3.44289	3.41831	3.41831	2.7297
3.47719	3.4771	3.47739	3.47786	3.47574	3.4765	3.45896	3.4722	3.44355	3.41831	3.41831	2.73035
3.47719	3.47743	3.4764	3.47753	3.47607	3.47617	3.45896	3.4722	3.44355	3.41765	3.41765	2.73035
3.47719	3.47743	3.47739	3.4772	3.47574	3.4765	3.45929	3.47187	3.44388	3.41765	3.41765	2.73002
3.47686	3.47677	3.47739	3.47753	3.47574	3.47683	3.45962	3.47187	3.44421	3.41831	3.41831	2.73035
3.47719	3.4771	3.47772	3.4772	3.47541	3.4765	3.45929	3.4722	3.44388	3.41798	3.41798	2.73035
3.47686	3.4771	3.47772	3.47819	3.47541	3.47683	3.45929	3.47187	3.44355	3.41765	3.41765	2.73002
3.47719	3.4771	3.47772	3.47786	3.47508	3.4765	3.45863	3.47154	3.44388	3.41831	3.41831	2.73068
3.47686	3.47677	3.47739	3.4772	3.47508	3.4765	3.45896	3.47154	3.44421	3.41765	3.41765	2.73035
3.47686	3.47677	3.47739	3.4772	3.47508	3.47584	3.45896	3.47154	3.44388	3.41798	3.41798	2.73002
3.47686	3.4771	3.47739	3.47753	3.47541	3.47617	3.45896	3.47187	3.44388	3.41831	3.41831	2.73035
3.47719	3.4771	3.47739	3.47786	3.47541	3.47584	3.45863	3.47187	3.44421	3.41831	3.41831	2.73002
3.47719	3.47743	3.47739	3.4772	3.47541	3.4765	3.45896	3.47187	3.44388	3.41864	3.41864	2.73002
3.47719	3.4771	3.47739	3.47687	3.4764	3.47617	3.45863	3.47187	3.44388	3.41831	3.41831	2.73101
3.47719	3.4771	3.47706	3.47654	3.4764	3.4765	3.45863	3.47154	3.44388	3.41864	3.41864	2.73035
3.47751	3.4771	3.47739	3.4772	3.47607	3.47617	3.45896	3.47187	3.44388	3.41831	3.41831	2.73101
3.47751	3.47743	3.47739	3.47753	3.4764	3.47617	3.45896	3.47154	3.44355	3.41864	3.41864	2.73068
3.47751	3.47776	3.47706	3.47819	3.47607	3.4765	3.45896	3.47154	3.44388	3.41864	3.41864	2.73101
3.47751	3.47743	3.47706	3.47786	3.47574	3.4765	3.45896	3.47121	3.44355	3.41831	3.41831	2.73068
3.47751	3.47743	3.47673	3.47786	3.47607	3.47683	3.45863	3.47154	3.44355	3.41831	3.41831	2.73068
3.47751	3.47776	3.47673	3.4772	3.47574	3.4765	3.45863	3.47154	3.44355	3.41929	3.41929	2.73101
3.47817	3.47776	3.47706	3.47622	3.47607	3.4765	3.45896	3.47187	3.44388	3.41929	3.41929	2.73035
3.47784	3.47809	3.47706	3.47622	3.47607	3.47683	3.45896	3.47154	3.44355	3.41962	3.41962	2.73101
3.47784	3.47776	3.47673	3.47654	3.47607	3.47683	3.45896	3.47154	3.44322	3.41995	3.41995	2.73035
3.47784	3.47776	3.47673	3.47654	3.4764	3.47683	3.4583	3.47187	3.44355	3.42028	3.42028	2.73068
3.47751	3.47743	3.47673	3.47622	3.47574	3.47716	3.45863	3.47154	3.44355	3.41995	3.41995	2.73035
3.47817	3.47809	3.47673	3.47589	3.4764	3.4765	3.45896	3.47154	3.44322	3.41962	3.41962	2.73068
3.47751	3.47743	3.47673	3.47556	3.4764	3.47683	3.4583	3.47187	3.44355	3.41929	3.41929	2.73002
3.47784	3.47743	3.47673	3.47556	3.4764	3.47683	3.45863	3.47121	3.44355	3.41929	3.41929	2.73068
3.47784	3.47743	3.47706	3.47556	3.4764	3.4765	3.45863	3.47154	3.44355	3.41929	3.41929	2.73068
3.47751	3.47743	3.47673	3.47556	3.47607	3.47617	3.45863	3.47154	3.44322	3.41897	3.41897	2.73035
3.47784	3.47743	3.47673	3.47589	3.4764	3.47683	3.4583	3.47154	3.44322	3.41962	3.41962	2.73068
3.47719	3.485	3.47706	3.45022	3.45896	3.4765	3.44876	3.4778	3.44355	3.40185	3.40185	2.72114
3.46797	3.48138	3.46982	3.467	3.46982	3.48407	3.45435	3.47483	3.45013	3.41206	3.41206	2.7264
3.47324	3.47908	3.47377	3.47325	3.47344	3.48012	3.45666	3.47286	3.44717	3.416	3.416	2.72871
3.47554	3.47809	3.47541	3.47556	3.47508	3.47848	3.45797	3.4722	3.44487	3.41732	3.41732	2.72904
3.47653	3.4771	3.47607	3.47556	3.47574	3.47749	3.4583	3.47187	3.44421	3.41831	3.41831	2.73002
3.47719	3.4771	3.4764	3.4772	3.4764	3.47683	3.4583	3.47187	3.44355	3.41864	3.41864	2.73002
3.47686	3.47776	3.47706	3.47753	3.47607	3.47683	3.45863	3.47121	3.44355	3.41897	3.41897	2.73002
3.47719	3.4771	3.47673	3.47654	3.47574	3.47683	3.45896	3.47154	3.44355	3.41897	3.41897	2.73035
3.47719	3.47743	3.47673	3.4772	3.4764	3.47683	3.45863	3.47154	3.44355	3.41864	3.41864	2.73002
3.47719	3.47677	3.47673	3.47687	3.4764	3.47716	3.45896	3.47121	3.44355	3.41864	3.41864	2.73002
3.47686	3.47677	3.47706	3.47654	3.4764	3.47683	3.45863	3.47121	3.44322	3.41831	3.41831	2.73002
3.47751	3.4771	3.47706	3.47622	3.47673	3.47683	3.45929	3.47121	3.44322	3.41831	3.41831	2.73002
3.47719	3.4771	3.47673	3.47654	3.47706	3.47716	3.4583	3.47121	3.44322	3.41864	3.41864	2.73002
3.47719	3.47677	3.47673	3.4772	3.47706	3.47683	3.45863	3.47154	3.44322	3.41831	3.41831	2.73035
3.47719	3.47677	3.47673	3.47687	3.47673	3.47716	3.45896	3.47154	3.44322	3.41798	3.41798	2.73035
3.47686	3.4771	3.4764	3.47654	3.47706	3.47716	3.45863	3.47121	3.44322	3.41831	3.41831	2.73068
3.47719	3.4771	3.47673	3.47687	3.47673	3.4765	3.45863	3.47154	3.44322	3.41864	3.41864	2.73035
3.47719	3.47743	3.4764	3.47753	3.47772	3.47716	3.45863	3.47121	3.44322	3.41798	3.41798	2.73002
3.47719	3.4771	3.47673	3.47687	3.47706	3.47716	3.45863	3.47154	3.44322	3.41831	3.41831	2.73035
3.47686	3.4771	3.47706	3.47687	3.47739	3.47716	3.45896	3.47154	3.44289	3.41798	3.41798	2.73035
3.47686	3.4771	3.47706	3.4772	3.47739	3.47683	3.45896	3.47187	3.44322	3.41798	3.41798	2.73002
3.47719	3.4771	3.47706	3.47687	3.47739	3.47716	3.45863	3.47121	3.44355	3.41765	3.41765	2.73002
3.47686	3.4771	3.47673	3.4772	3.47739	3.47716	3.45863	3.47154	3.44289	3.41765	3.41765	2.73035
3.47686	3.47776	3.47673	3.47654	3.47673	3.47749	3.45896	3.47154	3.44388	3.41798	3.41798	2.73035
3.47686	3.47677	3.47706	3.47654	3.47673	3.47716	3.45896	3.47121	3.44322	3.41831	3.41831	2.7297
3.47719	3.4771	3.47706	3.47622	3.47607	3.47782	3.45929	3.47154	3.44322	3.41831	3.41831	2.72937
3.47686	3.47677	3.47706	3.4772	3.47706	3.47716	3.45863	3.47154	3.44322	3.41798	3.41798	2.73002
3.47686	3.47677	3.47673	3.4772	3.4764	3.47716	3.45863	3.47121	3.44322	3.41798	3.41798	2.7297
3.47653	3.47644	3.47673	3.47687	3.47673	3.47749	3.45863	3.47154	3.44322	3.41798	3.41798	2.7297
3.47719	3.47644	3.47706	3.4772	3.47673	3.47716	3.45896	3.47154	3.44322	3.41765	3.41765	2.73002
3.47686	3.47677	3.47706	3.47753	3.47673	3.4765	3.45896	3.47154	3.44355	3.41798	3.41798	2.7297
3.47686	3.47644	3.47706	3.47819	3.4764	3.4765	3.45896	3.47121	3.44355	3.41831	3.41831	2.7297
3.47653	3.47677	3.47673	3.47786	3.4764	3.47683	3.45863	3.47154	3.44355	3.41765	3.41765	2.73002
3.47686	3.47677	3.47673	3.4772	3.47673	3.47716	3.45896	3.47154	3.44355	3.41732	3.41732	2.73002
3.47653	3.47677	3.47739	3.47753	3.47673	3.47683	3.45896	3.47154	3.44355	3.41732	3.41732	2.73002
3.47686	3.47677	3.47739	3.47852	3.47607	3.47716	3.45929	3.47121	3.44322	3.41798	3.41798	2.73035
3.47686	3.47677	3.47739	3.47819	3.47607	3.4765	3.45896	3.47187	3.44355	3.41732	3.41732	2.73002
3.47686	3.4771	3.47706	3.47852	3.47574	3.4765	3.45929	3.47154	3.44355	3.41765	3.41765	2.73002
3.47686	3.47677	3.47706	3.47819	3.47574	3.4765	3.45929	3.47089	3.44355	3.41765	3.41765	2.73002
3.47719	3.47644	3.47706	3.47786	3.4764	3.47683	3.45929	3.47187	3.44355	3.41765	3.41765	2.73035
3.47686	3.47677	3.47739	3.47819	3.47607	3.47683	3.45929	3.47187	3.44355	3.41831	3.41831	2.73002
3.47686	3.47677	3.47673	3.47786	3.47607	3.4765	3.45929	3.47187	3.44355	3.41831	3.41831	2.73002
3.47719	3.47677	3.47706	3.47786	3.4764	3.4765	3.45929	3.47187	3.44322	3.41831	3.41831	2.73002
3.47719	3.4771	3.47706	3.47819	3.4764	3.47683	3.45929	3.47187	3.44322	3.41831	3.41831	2.73035
3.47719	3.47677	3.47706	3.47753	3.47673	3.4765	3.45962	3.4722	3.44322	3.41798	3.41798	2.7297
3.47719	3.4771	3.47673	3.4772	3.47607	3.4765	3.45929	3.47187	3.44322	3.41765	3.41765	2.73035
3.47686	3.47677	3.47673	3.47753	3.4764	3.47683	3.45962	3.47187	3.44355	3.41831	3.41831	2.7297
3.47719	3.4771	3.47673	3.47753	3.47673	3.4765	3.45929	3.4722	3.44289	3.41831	3.41831	2.73035
3.47686	3.47677	3.47706	3.4772	3.4764	3.4765	3.45929	3.4722	3.44322	3.41798	3.41798	2.7297
3.47719	3.47677	3.47739	3.4772	3.4764	3.47617	3.45929	3.47253	3.44355	3.41798	3.41798	2.73035
3.47751	3.4771	3.47706	3.47654	3.4764	3.4765	3.45929	3.4722	3.44355	3.41831	3.41831	2.73035
3.47751	3.4771	3.47706	3.47654	3.47607	3.47683	3.45929	3.4722	3.44355	3.41831	3.41831	2.73035
3.47751	3.47743	3.47739	3.4772	3.47607	3.4765	3.45929	3.4722	3.44355	3.41831	3.41831	2.73002
3.47719	3.47644	3.47739	3.47753	3.47541	3.4765	3.45929	3.47187	3.44388	3.41831	3.41831	2.73002
3.47686	3.47677	3.47739	3.4772	3.47574	3.47683	3.45929	3.47187	3.44388	3.41831	3.41831	2.73002
3.47686	3.4771	3.47772	3.47753	3.47574	3.4765	3.45929	3.47187	3.44322	3.41864	3.41864	2.73035
3.47686	3.47677	3.47739	3.4772	3.47541	3.47617	3.45929	3.4722	3.44388	3.41831	3.41831	2.73002
3.47653	3.4771	3.47739	3.47654	3.47541	3.47617	3.45929	3.47187	3.44421	3.41798	3.41798	2.7297
3.47719	3.4771	3.47739	3.47687	3.47508	3.4765	3.45896	3.47154	3.44388	3.41732	3.41732	2.73002
3.47719	3.4771	3.47739	3.47786	3.47541	3.47617	3.45962	3.47187	3.44355	3.41765	3.41765	2.73002
3.47751	3.47677	3.47739	3.47753	3.47508	3.4765	3.45896	3.47154	3.44388	3.41732	3.41732	2.73035
3.47719	3.47644	3.47706	3.47753	3.47508	3.47617	3.45896	3.47187	3.44388	3.41765	3.41765	2.73035
3.47719	3.47677	3.47706	3.4772	3.47541	3.4765	3.45896	3.47187	3.44388	3.41831	3.41831	2.73035
3.47719	3.4771	3.47706	3.47753	3.47541	3.4765	3.45863	3.47187	3.44355	3.41765	3.41765	2.73035
3.47751	3.4771	3.47706	3.4772	3.47607	3.47617	3.45896	3.4722	3.44355	3.41798	3.41798	2.73035
3.47719	3.4771	3.47706	3.47753	3.47574	3.47617	3.45863	3.47187	3.44421	3.41864	3.41864	2.73068
3.47751	3.4771	3.47739	3.4772	3.47607	3.4765	3.45896	3.47154	3.44388	3.41864	3.41864	2.73101
3.47751	3.4771	3.47706	3.47687	3.47607	3.4765	3.45863	3.47154	3.44355	3.41864	3.41864	2.73068
3.47719	3.47743	3.47706	3.47687	3.47574	3.4765	3.45896	3.47154	3.44355	3.41831	3.41831	2.73068
3.47751	3.47743	3.47706	3.47654	3.47574	3.4765	3.45896	3.47154	3.44388	3.41798	3.41798	2.73101
3.47784	3.47743	3.47706	3.47622	3.47607	3.4765	3.45896	3.47121	3.44388	3.41897	3.41897	2.73068
3.47751	3.47776	3.47706	3.4772	3.4764	3.47617	3.45896	3.47187	3.44355	3.41897	3.41897	2.73035
3.47784	3.47776	3.47706	3.47654	3.47574	3.4765	3.45863	3.47154	3.44388	3.41929	3.41929	2.73002
3.47719	3.47743	3.47673	3.47687	3.4764	3.4765	3.45896	3.47154	3.44388	3.41929	3.41929	2.73068
3.47751	3.47743	3.47706	3.4772	3.47607	3.4765	3.45863	3.47121	3.44355	3.41929	3.41929	2.73068
3.47751	3.47776	3.47673	3.47654	3.47607	3.4765	3.45896	3.47187	3.44355	3.41929	3.41929	2.73035
3.47784	3.47776	3.47673	3.47589	3.47607	3.4765	3.45896	3.47121	3.44355	3.41962	3.41962	2.73068
3.47817	3.47776	3.47706	3.47556	3.47607	3.47683	3.45896	3.47187	3.44322	3.41962	3.41962	2.73035
3.47751	3.47743	3.47706	3.47589	3.47574	3.4765	3.45863	3.47121	3.44322	3.41929	3.41929	2.73035
3.47751	3.4771	3.47706	3.47523	3.47607	3.4765	3.45929	3.47121	3.44322	3.41897	3.41897	2.73035
3.47719	3.47776	3.47673	3.47589	3.47607	3.4765	3.45896	3.47154	3.44322	3.41929	3.41929	2.73035
3.47784	3.47743	3.47673	3.47556	3.47541	3.4765	3.45929	3.47154	3.44322	3.41929	3.41929	2.73035
3.47719	3.47743	3.4764	3.47523	3.47541	3.47683	3.45863	3.47154	3.44355	3.41929	3.41929	2.73002
3.47751	3.47743	3.47706	3.47556	3.47607	3.4765	3.45863	3.47154	3.44355	3.41897	3.41897	2.73035
3.47751	3.47743	3.47673	3.47589	3.47574	3.47683	3.45896	3.47154	3.44355	3.41929	3.41929	2.73035
3.47719	3.47743	3.47706	3.47654	3.47541	3.4765	3.45863	3.47187	3.44322	3.41864	3.41864	2.73035
3.47751	3.4771	3.47706	3.47687	3.47574	3.4765	3.45863	3.47121	3.44355	3.41864	3.41864	2.73002
3.47686	3.47743	3.47673	3.47687	3.47607	3.47716	3.45896	3.47154	3.44355	3.41864	3.41864	2.73002
3.47719	3.4771	3.47673	3.47654	3.47574	3.4765	3.4583	3.47089	3.44388	3.41864	3.41864	2.73035
3.47719	3.4771	3.47673	3.47654	3.47673	3.47716	3.45797	3.47154	3.44355	3.41897	3.41897	2.73035
3.47751	3.47677	3.47706	3.4772	3.4764	3.4765	3.45863	3.47187	3.44289	3.41831	3.41831	2.73002
3.47719	3.47677	3.47673	3.47622	3.4764	3.47683	3.4583	3.47121	3.44322	3.41831	3.41831	2.73002
3.47751	3.47677	3.47673	3.47622	3.47673	3.47683	3.45896	3.47121	3.44322	3.41864	3.41864	2.73002
3.47751	3.47677	3.47673	3.47654	3.4764	3.47617	3.45896	3.47154	3.44421	3.41864	3.41864	2.73002
3.47686	3.4771	3.4764	3.47687	3.47706	3.4765	3.45896	3.47121	3.44355	3.41864	3.41864	2.73002
3.47686	3.47677	3.4764	3.47654	3.47673	3.47683	3.45863	3.47154	3.44355	3.41831	3.41831	2.73002
3.47751	3.47677	3.47673	3.4772	3.47673	3.47683	3.4583	3.47121	3.44355	3.41798	3.41798	2.73002
3.47719	3.47677	3.47673	3.47687	3.47673	3.47716	3.45896	3.47154	3.44322	3.41831	3.41831	2.73035
3.47719	3.47677	3.47673	3.47622	3.47673	3.47683	3.45863	3.47154	3.44355	3.41798	3.41798	2.73068

## Sheet: CIET1
0	1	1	1	1	1	0	0	0	0	0	0
1	1	1	0	0	0	0	0	0	0	1	1
0	0	0	0	0	0	0	0	0	0	0	0
0	0	0	0	0	0	1	0	0	0	0	0
0	0	0	0	0	0	0	0	0	0	0	0
0	0	0	0	0	0	0	0	0	0	0	0
0	0	0	0	0	0	0	0	0	0	0	0
0	0	0	0	0	0	0	0	0	0	0	0

## Sheet: CIET2
0	1	1	1	1	1	1	0	1	0	0	0
1	1	1	0	0	0	0	0	0	0	1	1
0	0	0	0	0	0	0	0	0	0	0	0
0	0	0	0	0	0	0	0	0	0	0	0
0	0	0	0	0	0	0	0	0	0	0	0
0	0	1	1	1	1	1	1	1	1	0	0
1	1	1	1	1	1	0	0	0	1	1	1
0	0	0	0	0	0	0	0	0	0	0	0

## Sheet: CIET3
0	1	1	1	1	1	0	0	0	0	0	0
0	0	0	0	0	0	0	0	0	0	0	0
0	0	0	0	0	0	0	0	0	0	0	0
0	0	0	0	0	0	0	0	0	0	0	0
0	0	0	0	0	0	0	0	0	0	0	0
0	0	1	1	1	1	1	1	1	1	0	0
1	1	1	0	0	0	0	0	0	0	0	0
0	0	0	0	0	0	0	0	0	0	0	0

## Sheet: CIET4
0	1	1	1	1	1	1	0	1	1	1	0
1	1	1	0	0	0	0	0	0	0	0	0
0	0	0	0	0	0	0	0	0	0	0	0
0	0	0	0	0	0	0	0	0	0	0	0
0	0	0	0	1	1	0	0	1	1	1	1
0	0	0	0	0	0	0	0	0	0	0	0
1	1	1	1	1	1	0	0	0	1	1	1
0	0	0	0	0	0	0	0	0	0	0	0

## Sheet: CIET5
0	1	1	1	1	1	0	0	1	1	1	1
1	0	0	1	1	1	1	1	1	1	0	0
1	1	1	0	0	0	0	0	0	0	0	0
0	0	1	1	1	1	1	1	1	1	1	1
1	1	0	0	0	0	0	0	1	1	1	1
0	0	1	1	1	1	1	1	1	1	0	0
1	1	1	1	1	1	0	0	0	0	0	0
0	0	0	0	0	0	0	0	0	0	0	0

## Sheet: CIET6
0	1	1	1	1	1	1	1	1	1	1	1
1	1	1	1	1	1	1	1	1	1	0	0
0	0	0	0	0	0	0	0	0	0	0	0
0	0	1	1	1	1	1	1	1	0	0	0
1	1	0	0	1	0	0	0	0	0	0	0
0	0	1	1	1	0	0	0	0	0	0	0
1	1	1	0	0	0	0	0	0	1	1	1
0	0	0	0	0	0	0	0	0	0	0	0

## Sheet: CIET7
0	1	1	1	0	0	1	1	1	1	1	1
1	1	1	1	1	1	1	1	1	1	0	0
0	0	0	0	0	0	0	0	0	0	0	0
0	0	1	1	1	1	1	1	1	0	0	0
1	1	0	0	0	0	0	0	0	0	0	0
0	0	1	0	0	0	0	0	0	0	0	0
1	1	1	0	0	0	0	0	0	1	1	1
0	0	0	0	0	0	0	0	0	0	0	0

## Sheet: CIET8
0	1	1	1	1	1	1	0	1	1	1	1
1	0	0	1	1	1	1	1	1	1	0	0
0	0	0	0	0	0	0	0	0	0	0	0
0	0	1	1	1	1	1	1	1	1	1	1
1	1	0	0	0	0	0	0	1	1	1	0
0	0	1	1	1	1	1	0	1	1	0	0
1	1	1	0	0	0	0	0	0	0	0	0
0	0	0	0	0	0	0	0	0	0	0	0

[truncated: 22 more sheets: CIET9, CIET10, Data_1_t4, Data_2_t4, Data_3_t4, Data_4_t4, Data_5_t4, Data_6_t4, Data_7_t4, Data_8_t4, Data_9_t4, Data_10_t4, data-1, data-2, data-3, data-4, data-5, data-6, data-7, data-8 …]
