# Supplementary material for: Rapid ultrasensitive detection platform for antimicrobial susceptibility testing
Source: PLoS Biol. 2019 May 30;17(5):e3000291. doi: 10.1371/journal.pbio.3000291 (PMC6559665; doi:10.1371/journal.pbio.3000291)
Supplement: S4 Data — (XLSM) [file pbio.3000291.s010.xlsm]

## Sheet: EWTcal
0.00047707
0.0023073
0.012697
0.020145
0.12244
1.3071
3.347

## Sheet: EWTcalError
0.00036138	0.0014816	0.00064913	0.00074446	0.00076405	0.0017445	0.044616

## Sheet: PAcal
0.0013424
0.0075674
0.010753
0.12378
0.13335
1.3616
3.3604

## Sheet: PAcalError
0.00041502	0.0021996	0.00050943	0.0047402	0.0010077	0.0020263	0.044616

## Sheet: SAcal
0.00049383
0.0024803
0.009695
0.093303
0.24267
1.2027
3.3791

## Sheet: SAcalError
4.4627e-05	0.00021867	0.00041211	0.00116	0.00042109	0.0001149	0.044379

## Sheet: Yeastcal
0.0020036	0.038829	0.17619	1.9504

## Sheet: YeastcalError
0.00026513	0.00031004	0.00026003	0.00024489
