# Supplementary material for: Rapid ultrasensitive detection platform for antimicrobial susceptibility testing
Source: PLoS Biol. 2019 May 30;17(5):e3000291. doi: 10.1371/journal.pbio.3000291 (PMC6559665; doi:10.1371/journal.pbio.3000291)
Supplement: S5 Data — (XLSM) [file pbio.3000291.s011.xlsm]

## Sheet: Plate-1
Time (min)	1	2	3	4	5	6	7	8	9	10	11	12	13	14	15	16	17	18	19	20	21	22	23	24	25	26	27	28	29	30	31	32	33	34	35	36	37	38	39	40	41	42	43	44	45	46	47	48	49
0	0.0973	0.0984	0.0971	0.0986	0.0989	0.0985	0.0976	0.0986	0.0978	0.0984	0.0986	0.0938	0.0953	0.0973	0.0964	0.0958	0.0955	0.0959	0.0953	0.0981	0.0963	0.0952	0.0959	0.095	0.0945	0.0941	0.0956	0.0956	0.098	0.0946	0.0947	0.0955	0.0937	0.0922	0.0892	0.0873	0.0933	0.0944	0.0946	0.0949	0.0957	0.0954	0.0967	0.0969	0.0962	0.0947	0.0973	0.0955	0.0927
10.68	0.0973	0.0985	0.0971	0.0987	0.099	0.0988	0.0977	0.0986	0.0979	0.0986	0.0988	0.0939	0.0951	0.0884	0.0873	0.0864	0.087	0.0878	0.0856	0.0889	0.0872	0.0892	0.0958	0.095	0.0944	0.0846	0.0924	0.0976	0.0919	0.0893	0.0869	0.1002	0.0909	0.0838	0.0802	0.0881	0.0936	0.0862	0.0928	0.0962	0.0925	0.0939	0.0944	0.097	0.0955	0.0895	0.0903	0.0957	0.093
21.4	0.0969	0.0982	0.0968	0.0984	0.0987	0.0983	0.0973	0.0982	0.0974	0.0981	0.0983	0.0934	0.0945	0.0968	0.096	0.0954	0.095	0.0953	0.0947	0.0976	0.0959	0.0948	0.0955	0.0945	0.094	0.0938	0.0952	0.0967	0.0976	0.0941	0.0943	0.099	0.0931	0.0919	0.0887	0.087	0.0925	0.0938	0.0942	0.0944	0.0952	0.095	0.0953	0.0963	0.0957	0.0941	0.0969	0.0948	0.0923
32.13	0.0968	0.0983	0.097	0.0984	0.0987	0.0983	0.0973	0.0982	0.0974	0.098	0.0983	0.0933	0.0944	0.0967	0.096	0.0953	0.0948	0.0951	0.0946	0.0974	0.0956	0.0946	0.0951	0.0944	0.0938	0.0937	0.0951	0.0967	0.0975	0.0941	0.0942	0.0988	0.0931	0.0916	0.0885	0.0868	0.0923	0.0937	0.0941	0.0942	0.0951	0.0949	0.0951	0.0961	0.0955	0.094	0.0969	0.0946	0.0921
42.85	0.097	0.0985	0.097	0.0986	0.0989	0.0984	0.0974	0.0983	0.0974	0.098	0.0982	0.0934	0.0943	0.0969	0.096	0.0953	0.0949	0.0952	0.0947	0.0975	0.0957	0.0946	0.0951	0.0944	0.0936	0.0937	0.0951	0.0967	0.0975	0.094	0.0942	0.0989	0.0929	0.0915	0.0885	0.0867	0.0922	0.0936	0.094	0.0942	0.095	0.0949	0.0942	0.0961	0.0955	0.0939	0.0963	0.0948	0.0921
53.57	0.0972	0.0987	0.0975	0.099	0.0993	0.0987	0.0978	0.0987	0.0977	0.0983	0.0986	0.0937	0.0944	0.097	0.0963	0.0955	0.095	0.0954	0.0949	0.0977	0.0957	0.0947	0.0952	0.0944	0.0938	0.0939	0.0953	0.0968	0.0976	0.0942	0.0944	0.0988	0.093	0.0915	0.0885	0.0868	0.0922	0.0936	0.0943	0.0943	0.0952	0.095	0.0948	0.0964	0.0956	0.094	0.0966	0.0948	0.0922
64.32	0.0974	0.0991	0.0977	0.0993	0.0995	0.0991	0.098	0.0989	0.098	0.0985	0.0987	0.0937	0.0944	0.0971	0.0962	0.0955	0.0949	0.0952	0.0948	0.0976	0.0957	0.0946	0.0951	0.0943	0.0937	0.0938	0.0954	0.0968	0.0976	0.0941	0.0943	0.0988	0.0929	0.0915	0.0885	0.0867	0.092	0.0935	0.0943	0.0943	0.0952	0.0949	0.0951	0.0962	0.0955	0.0938	0.0967	0.0947	0.0922
75.07	0.0977	0.0995	0.0982	0.0998	0.1	0.0995	0.0985	0.0994	0.0984	0.0989	0.0991	0.0941	0.0944	0.0971	0.0963	0.0956	0.0949	0.0954	0.0948	0.0976	0.0957	0.0946	0.0953	0.0944	0.0936	0.0937	0.0953	0.0969	0.0977	0.0943	0.0944	0.0988	0.0946	0.0916	0.0884	0.0866	0.092	0.0935	0.0944	0.0943	0.0952	0.095	0.0948	0.0963	0.0954	0.0938	0.0964	0.0946	0.0921
85.82	0.0981	0.1	0.0986	0.1002	0.1005	0.0999	0.0989	0.0997	0.0987	0.0994	0.0994	0.0945	0.0944	0.0973	0.0965	0.0958	0.095	0.0955	0.0949	0.0977	0.0958	0.0947	0.0952	0.0944	0.0936	0.0938	0.0954	0.0969	0.0978	0.0944	0.0944	0.0988	0.0946	0.0916	0.0884	0.0867	0.0921	0.0934	0.0943	0.0943	0.0951	0.0949	0.0943	0.0962	0.0955	0.0937	0.0966	0.0947	0.0921
96.57	0.0986	0.1005	0.0992	0.1008	0.1011	0.1005	0.0995	0.1003	0.0993	0.1	0.1	0.095	0.0945	0.0974	0.0966	0.0959	0.095	0.0955	0.095	0.0978	0.0959	0.0948	0.0953	0.0945	0.0935	0.0939	0.0954	0.0971	0.0978	0.0943	0.0944	0.0986	0.0947	0.0918	0.0885	0.0867	0.0919	0.0935	0.0943	0.0944	0.0952	0.095	0.0961	0.0963	0.0955	0.0937	0.0965	0.0947	0.0921
107.32	0.0994	0.1013	0.1	0.1016	0.1017	0.1013	0.1002	0.101	0.1	0.1005	0.1005	0.0955	0.0945	0.0975	0.0965	0.0959	0.0951	0.0955	0.0952	0.098	0.0959	0.0947	0.0954	0.0945	0.0934	0.0939	0.0954	0.097	0.0979	0.0943	0.0944	0.0987	0.0946	0.0917	0.0885	0.0867	0.092	0.0933	0.0945	0.0944	0.0952	0.0949	0.0961	0.0963	0.0955	0.0936	0.0963	0.0947	0.0921
118.07	0.1001	0.1021	0.1012	0.1024	0.1026	0.1019	0.1009	0.1019	0.1007	0.1012	0.1012	0.0962	0.0947	0.0976	0.0967	0.0961	0.0952	0.0956	0.0952	0.098	0.0959	0.0948	0.0954	0.0945	0.0935	0.0938	0.0956	0.0971	0.098	0.0944	0.0946	0.0987	0.0945	0.0918	0.0885	0.0867	0.0919	0.0933	0.0945	0.0944	0.0952	0.095	0.0947	0.0963	0.0955	0.0937	0.0963	0.0948	0.0921
128.85	0.1009	0.1031	0.1021	0.1033	0.1035	0.103	0.1019	0.1027	0.1016	0.1021	0.1021	0.0969	0.0948	0.0977	0.0969	0.0963	0.0953	0.0959	0.0953	0.0982	0.0961	0.095	0.0956	0.0947	0.0935	0.0939	0.0956	0.097	0.0979	0.0945	0.0946	0.0986	0.0946	0.0917	0.0886	0.0867	0.092	0.0933	0.0945	0.0944	0.0952	0.0951	0.0952	0.0964	0.0955	0.0936	0.0963	0.0947	0.0921
139.62	0.1021	0.1044	0.1033	0.1045	0.1046	0.1041	0.103	0.1037	0.1026	0.1032	0.103	0.098	0.0948	0.0979	0.0971	0.0964	0.0955	0.096	0.0955	0.0983	0.0961	0.0951	0.0955	0.0947	0.0935	0.094	0.0957	0.0972	0.0981	0.0946	0.0947	0.0987	0.0946	0.0916	0.0886	0.0867	0.0919	0.0934	0.0946	0.0945	0.0952	0.0951	0.0953	0.0964	0.0956	0.0937	0.0964	0.0947	0.0921
150.38	0.1032	0.1055	0.1044	0.1058	0.106	0.1054	0.1043	0.105	0.1038	0.1043	0.104	0.0989	0.095	0.098	0.0972	0.0965	0.0955	0.0961	0.0956	0.0984	0.0962	0.0952	0.0956	0.0949	0.0933	0.094	0.0956	0.0971	0.098	0.0945	0.0946	0.0986	0.0945	0.0916	0.0885	0.0867	0.0918	0.0935	0.0947	0.0945	0.0952	0.095	0.0943	0.0964	0.0955	0.0936	0.0963	0.0948	0.092
161.17	0.1049	0.1074	0.1063	0.1075	0.1077	0.1072	0.1061	0.1067	0.1054	0.1058	0.1054	0.1004	0.0952	0.0984	0.0975	0.0968	0.0958	0.0964	0.0958	0.0986	0.0965	0.0954	0.0959	0.0951	0.0935	0.094	0.0957	0.0973	0.0983	0.0947	0.0948	0.0988	0.0947	0.0918	0.0886	0.087	0.0919	0.0934	0.0947	0.0945	0.0954	0.0951	0.0946	0.0964	0.0956	0.0936	0.0964	0.095	0.0922
171.95	0.1066	0.1092	0.1081	0.1093	0.1096	0.1091	0.1078	0.1085	0.1071	0.1072	0.107	0.1019	0.0952	0.0983	0.0976	0.0969	0.0958	0.0964	0.096	0.0987	0.0965	0.0955	0.096	0.0951	0.0933	0.0939	0.0957	0.0972	0.0981	0.0945	0.0946	0.0989	0.0945	0.0915	0.0885	0.0868	0.0918	0.0932	0.0945	0.0944	0.0953	0.095	0.0943	0.0963	0.0954	0.0935	0.0963	0.0949	0.0921
182.72	0.109	0.1118	0.1105	0.1119	0.1119	0.1115	0.1103	0.1107	0.1094	0.1094	0.109	0.1037	0.0956	0.0985	0.0979	0.0974	0.0962	0.0968	0.0962	0.0991	0.0968	0.0958	0.0962	0.0953	0.0935	0.0941	0.0959	0.0974	0.0981	0.0947	0.0947	0.0987	0.0946	0.0916	0.0887	0.0869	0.0919	0.0933	0.0948	0.0945	0.0953	0.0951	0.0946	0.0965	0.0955	0.0935	0.0964	0.0948	0.0921
193.5	0.1114	0.1145	0.1133	0.1146	0.1145	0.1143	0.1131	0.1134	0.1121	0.1119	0.111	0.106	0.0958	0.0988	0.0982	0.0975	0.0965	0.0971	0.0965	0.0993	0.0971	0.0959	0.0964	0.0955	0.0934	0.094	0.0958	0.0973	0.0981	0.0947	0.0947	0.0986	0.0946	0.0916	0.0885	0.0868	0.0916	0.0932	0.0946	0.0944	0.0951	0.095	0.0946	0.0963	0.0954	0.0933	0.0962	0.0948	0.092
204.28	0.115	0.1184	0.1172	0.1182	0.1182	0.1181	0.1168	0.117	0.1155	0.1151	0.1141	0.1089	0.0963	0.0993	0.0987	0.0981	0.097	0.0976	0.097	0.0998	0.0976	0.0965	0.0968	0.096	0.0935	0.0944	0.0961	0.0976	0.0984	0.095	0.0951	0.0991	0.0948	0.0919	0.0889	0.087	0.0918	0.0933	0.0948	0.0947	0.0955	0.0952	0.0944	0.0966	0.0956	0.0936	0.0964	0.0949	0.0921
215.07	0.1189	0.1225	0.1211	0.1222	0.1218	0.1222	0.1209	0.121	0.1193	0.1186	0.1174	0.1122	0.0967	0.0996	0.099	0.0983	0.0974	0.0979	0.0973	0.1001	0.0978	0.0969	0.0971	0.0962	0.0934	0.0942	0.0959	0.0974	0.0983	0.095	0.0949	0.0988	0.0946	0.0916	0.0887	0.087	0.0916	0.093	0.0947	0.0944	0.0952	0.095	0.0941	0.0964	0.0954	0.0933	0.0963	0.0948	0.092
225.85	0.1236	0.1279	0.1261	0.1275	0.1267	0.1275	0.1262	0.1259	0.1241	0.1231	0.1214	0.1163	0.0973	0.1001	0.0996	0.0989	0.098	0.0985	0.0979	0.1008	0.0984	0.0973	0.0975	0.0967	0.0935	0.0943	0.096	0.0976	0.0984	0.095	0.095	0.0992	0.0947	0.0916	0.0887	0.0872	0.0917	0.0931	0.0947	0.0945	0.0953	0.095	0.0941	0.0965	0.0955	0.0933	0.0962	0.0948	0.0921
236.65	0.1295	0.1338	0.1321	0.1333	0.1325	0.1334	0.1323	0.1316	0.1296	0.1285	0.1265	0.1213	0.098	0.1007	0.1003	0.0996	0.0988	0.0992	0.0986	0.1014	0.099	0.098	0.0981	0.0973	0.0936	0.0944	0.0962	0.0977	0.0985	0.0951	0.0952	0.0993	0.0948	0.0919	0.0887	0.0873	0.0916	0.0932	0.0947	0.0945	0.0954	0.0951	0.0943	0.0965	0.0955	0.0933	0.0962	0.0948	0.0921
247.45	0.1358	0.1409	0.1388	0.1403	0.1389	0.1405	0.1391	0.1384	0.1361	0.1348	0.1322	0.1269	0.0989	0.1015	0.1011	0.1004	0.0997	0.1002	0.0994	0.1022	0.0999	0.0987	0.0989	0.0981	0.0937	0.0946	0.0963	0.0978	0.0986	0.0952	0.0953	0.0991	0.0949	0.0919	0.0888	0.0873	0.0917	0.0932	0.0949	0.0945	0.0953	0.0951	0.0942	0.0964	0.0954	0.0934	0.0962	0.0948	0.0921
258.25	0.1433	0.1492	0.1468	0.148	0.1467	0.1487	0.1472	0.1462	0.1439	0.142	0.1387	0.1334	0.1	0.1024	0.1021	0.1014	0.1009	0.1012	0.1006	0.1033	0.101	0.0998	0.0998	0.099	0.0938	0.0948	0.0965	0.098	0.0989	0.0954	0.0953	0.0994	0.095	0.092	0.0889	0.0876	0.0917	0.0932	0.0949	0.0945	0.0953	0.0952	0.0942	0.0964	0.0953	0.0934	0.0963	0.0949	0.092
269.07	0.1517	0.1585	0.1559	0.1573	0.1551	0.1578	0.1563	0.1548	0.1521	0.1498	0.1461	0.1408	0.101	0.1035	0.1033	0.1027	0.1024	0.1027	0.1019	0.1047	0.1021	0.101	0.1007	0.1001	0.0941	0.095	0.0966	0.0981	0.099	0.0956	0.0957	0.0994	0.0953	0.0922	0.0893	0.0877	0.0919	0.0933	0.0951	0.0947	0.0955	0.0952	0.0942	0.0966	0.0955	0.0935	0.0964	0.095	0.0921
279.88	0.1609	0.1683	0.1658	0.1671	0.1647	0.1679	0.1662	0.1644	0.1616	0.1589	0.1544	0.1494	0.1025	0.1046	0.1046	0.1039	0.1039	0.104	0.1034	0.1059	0.1033	0.1021	0.1019	0.1012	0.0941	0.0951	0.0967	0.0983	0.099	0.0956	0.0956	0.0995	0.0953	0.0923	0.0893	0.0879	0.0916	0.0934	0.0949	0.0946	0.0955	0.0952	0.0943	0.0966	0.0955	0.0933	0.0964	0.095	0.092
290.7	0.172	0.1804	0.1775	0.179	0.176	0.18	0.1784	0.1757	0.1728	0.1697	0.1643	0.1595	0.1045	0.1063	0.1066	0.1058	0.1062	0.1061	0.1052	0.1079	0.1053	0.1041	0.1035	0.1029	0.0946	0.0955	0.097	0.0988	0.0994	0.0962	0.0961	0.1	0.0957	0.0927	0.0897	0.0884	0.092	0.0935	0.0952	0.0949	0.0957	0.0954	0.0945	0.0968	0.0956	0.0935	0.0965	0.0952	0.0922
301.53	0.184	0.1935	0.1904	0.192	0.1883	0.1932	0.1914	0.1883	0.1847	0.1809	0.175	0.1703	0.1066	0.1081	0.1085	0.1078	0.1085	0.1083	0.1073	0.1101	0.1073	0.1058	0.1053	0.1045	0.0949	0.0958	0.0971	0.0989	0.0996	0.0963	0.0964	0.1002	0.0959	0.0928	0.0899	0.0887	0.0919	0.0934	0.0951	0.0948	0.0956	0.0953	0.0948	0.0968	0.0957	0.0934	0.0965	0.095	0.0922
312.35	0.1972	0.209	0.2057	0.2074	0.2028	0.2089	0.2068	0.2029	0.199	0.194	0.1866	0.1825	0.109	0.1102	0.111	0.1103	0.1113	0.1111	0.1099	0.1125	0.1098	0.1082	0.1075	0.1067	0.0953	0.0963	0.0975	0.0994	0.0999	0.0967	0.0967	0.1005	0.0962	0.0932	0.0903	0.0892	0.0922	0.0934	0.0952	0.0949	0.0958	0.0954	0.0956	0.0967	0.0957	0.0934	0.0966	0.095	0.0922
323.17	0.2121	0.2261	0.2223	0.2239	0.2188	0.2257	0.2234	0.2188	0.2144	0.2089	0.1999	0.1963	0.1117	0.1127	0.1139	0.1131	0.1146	0.1141	0.1129	0.1154	0.1125	0.1108	0.1098	0.1092	0.0958	0.0967	0.0978	0.0998	0.1003	0.0972	0.097	0.1008	0.0967	0.0935	0.0907	0.0896	0.0922	0.0936	0.0954	0.0951	0.0958	0.0955	0.0958	0.0969	0.0957	0.0935	0.0967	0.0953	0.0922
334.02	0.2287	0.2449	0.2414	0.2425	0.2362	0.2446	0.2425	0.2369	0.2314	0.2255	0.2152	0.2123	0.1152	0.1159	0.1175	0.1167	0.1188	0.118	0.1166	0.1191	0.1162	0.1142	0.113	0.1123	0.0966	0.0975	0.0984	0.1005	0.101	0.0979	0.0977	0.1016	0.0975	0.0943	0.0913	0.0905	0.0926	0.094	0.0957	0.0954	0.0962	0.0958	0.096	0.0972	0.096	0.0938	0.0969	0.0957	0.0925
344.85	0.246	0.2649	0.2614	0.2626	0.2555	0.2647	0.2627	0.2562	0.2504	0.2435	0.2314	0.2297	0.1192	0.1193	0.1213	0.1204	0.1232	0.1221	0.1207	0.1231	0.1201	0.1179	0.1164	0.1158	0.0972	0.098	0.0988	0.1008	0.1014	0.0983	0.0983	0.1022	0.0978	0.0947	0.0917	0.0912	0.0925	0.0938	0.0957	0.0955	0.0962	0.0958	0.0959	0.0972	0.0959	0.0937	0.0967	0.0957	0.0924
355.7	0.2652	0.2864	0.2836	0.2843	0.2766	0.2862	0.2838	0.2769	0.2703	0.2629	0.2491	0.2482	0.1238	0.1236	0.1258	0.1249	0.1281	0.127	0.1252	0.1277	0.1245	0.122	0.1203	0.1198	0.0982	0.0989	0.0994	0.1016	0.1019	0.0991	0.0989	0.1029	0.0986	0.0954	0.0925	0.0923	0.0929	0.0943	0.0959	0.0957	0.0964	0.0959	0.0965	0.0974	0.0961	0.0939	0.097	0.0959	0.0926
366.53	0.2852	0.3089	0.3064	0.3074	0.2989	0.3087	0.3063	0.2991	0.2915	0.2838	0.2685	0.269	0.1292	0.1285	0.131	0.1302	0.1342	0.1326	0.1307	0.1332	0.1297	0.1269	0.1246	0.1247	0.0994	0.1001	0.1003	0.1027	0.1029	0.1001	0.1001	0.1042	0.0995	0.0964	0.0935	0.0936	0.0933	0.0947	0.0964	0.0962	0.0968	0.0964	0.0967	0.0978	0.0964	0.0941	0.0972	0.0961	0.0927
377.38	0.3058	0.3326	0.3304	0.3312	0.322	0.3323	0.3302	0.3226	0.3137	0.3064	0.2886	0.2908	0.1351	0.1338	0.1366	0.1357	0.1407	0.1387	0.1366	0.1389	0.1353	0.1324	0.1297	0.1299	0.1006	0.1012	0.1009	0.1036	0.1038	0.101	0.1009	0.1049	0.1005	0.0971	0.0944	0.0948	0.0935	0.0948	0.0964	0.0961	0.0969	0.0963	0.0969	0.0978	0.0964	0.094	0.097	0.0961	0.0926
388.23	0.328	0.357	0.3548	0.3554	0.3456	0.3563	0.3541	0.3457	0.3361	0.3285	0.3094	0.3127	0.1419	0.1401	0.1435	0.1423	0.1483	0.146	0.1437	0.1459	0.1422	0.139	0.1356	0.136	0.1024	0.1028	0.1021	0.1051	0.1049	0.1022	0.1022	0.1063	0.1019	0.0986	0.0957	0.0968	0.094	0.0953	0.0967	0.0966	0.0973	0.0968	0.0972	0.0981	0.0968	0.0943	0.0974	0.0965	0.0929
399.08	0.3523	0.3829	0.3811	0.3815	0.3713	0.3828	0.3804	0.3711	0.3611	0.3529	0.3325	0.3378	0.1503	0.1478	0.1517	0.1504	0.1574	0.1547	0.1525	0.1544	0.1503	0.147	0.143	0.1437	0.1047	0.105	0.1036	0.1068	0.1067	0.1041	0.1041	0.1084	0.1039	0.1003	0.0976	0.0989	0.095	0.0961	0.0974	0.0973	0.0981	0.0974	0.0977	0.0988	0.0972	0.0948	0.0977	0.0972	0.0934
409.93	0.3752	0.4077	0.4058	0.4066	0.3957	0.4077	0.4056	0.3958	0.3848	0.3766	0.355	0.3614	0.1588	0.1559	0.1601	0.1588	0.167	0.1641	0.1613	0.1633	0.159	0.1551	0.1503	0.1515	0.1071	0.107	0.1052	0.1085	0.1082	0.106	0.1059	0.1101	0.1056	0.1021	0.0994	0.1014	0.0957	0.0968	0.0977	0.0979	0.0984	0.0978	0.0978	0.0991	0.0974	0.0949	0.0981	0.0975	0.0935
420.8	0.3984	0.4348	0.4329	0.4336	0.4222	0.4344	0.4316	0.4214	0.4097	0.4014	0.3782	0.3858	0.1689	0.1651	0.1701	0.1687	0.1785	0.1752	0.172	0.1736	0.1689	0.1648	0.1592	0.1606	0.1102	0.1101	0.1071	0.1111	0.1104	0.1082	0.1082	0.1127	0.1081	0.1043	0.1017	0.1045	0.0966	0.0976	0.0984	0.0986	0.0992	0.0985	0.0988	0.0997	0.098	0.0954	0.0985	0.0984	0.0939
431.67	0.4234	0.462	0.4601	0.4616	0.449	0.4619	0.4598	0.4488	0.4355	0.427	0.4022	0.4107	0.1807	0.1761	0.1818	0.1801	0.1918	0.1877	0.1847	0.1858	0.1805	0.1762	0.1696	0.1709	0.1138	0.1134	0.1093	0.1139	0.1129	0.1111	0.111	0.1155	0.1109	0.107	0.1045	0.108	0.0976	0.0987	0.0992	0.0997	0.1	0.0992	0.0992	0.1003	0.0985	0.0959	0.0989	0.0989	0.0943
442.53	0.4475	0.4894	0.4882	0.4893	0.4761	0.4901	0.4879	0.4756	0.4615	0.453	0.4269	0.4357	0.1938	0.1885	0.195	0.1926	0.2062	0.2019	0.1988	0.1995	0.1935	0.189	0.1812	0.1831	0.1179	0.1175	0.1121	0.1172	0.1159	0.1143	0.1142	0.119	0.1143	0.1101	0.1076	0.1122	0.0992	0.0997	0.1001	0.1006	0.1009	0.1	0.0999	0.1012	0.0992	0.0965	0.0995	0.0998	0.0948
453.4	0.4719	0.5182	0.5165	0.518	0.5039	0.5182	0.516	0.5034	0.4884	0.4798	0.4528	0.4628	0.2091	0.2025	0.2095	0.2074	0.2221	0.2176	0.2145	0.2144	0.2084	0.2035	0.1948	0.1971	0.1227	0.1217	0.1152	0.1208	0.1193	0.118	0.1179	0.1229	0.1181	0.1137	0.1116	0.117	0.1008	0.1014	0.101	0.102	0.1022	0.1012	0.1011	0.1023	0.1001	0.0972	0.1002	0.1008	0.0955
464.32	0.4962	0.5464	0.5444	0.5467	0.5319	0.5466	0.5445	0.5312	0.5158	0.5074	0.4787	0.4906	0.2251	0.218	0.2256	0.223	0.2396	0.2349	0.2314	0.2306	0.2246	0.2194	0.2092	0.213	0.1282	0.1269	0.1188	0.125	0.1232	0.1221	0.122	0.1273	0.1225	0.118	0.1155	0.1222	0.1028	0.1033	0.1024	0.1036	0.1036	0.1023	0.102	0.1034	0.101	0.0981	0.1011	0.1022	0.0962
475.23	0.5202	0.5747	0.5722	0.5748	0.5594	0.5752	0.5725	0.559	0.5428	0.5339	0.5045	0.5175	0.2431	0.2351	0.243	0.2401	0.2577	0.2532	0.2499	0.2485	0.2421	0.2362	0.2248	0.2302	0.1345	0.1326	0.123	0.13	0.1278	0.127	0.1268	0.1324	0.1275	0.1227	0.1202	0.1284	0.1052	0.1057	0.1042	0.1056	0.1055	0.1039	0.1035	0.105	0.1023	0.0993	0.1022	0.1038	0.0969
486.13	0.5456	0.6038	0.6012	0.6043	0.5878	0.6037	0.6012	0.5867	0.5699	0.561	0.5303	0.5438	0.2627	0.2531	0.2616	0.2583	0.2773	0.273	0.2694	0.2675	0.2606	0.2543	0.2417	0.2489	0.1416	0.1394	0.1278	0.1356	0.1331	0.1326	0.1325	0.1382	0.1334	0.1281	0.1258	0.1354	0.1082	0.1083	0.106	0.1079	0.1077	0.1061	0.1054	0.1068	0.1038	0.1006	0.1036	0.1058	0.0982
497.05	0.5702	0.6322	0.6307	0.6343	0.6167	0.6335	0.6314	0.6166	0.5983	0.5893	0.5577	0.5731	0.2832	0.2731	0.2818	0.2782	0.2974	0.2938	0.2902	0.2876	0.2804	0.274	0.2599	0.2687	0.1496	0.1475	0.1335	0.1421	0.1389	0.1388	0.1385	0.1449	0.1397	0.1343	0.132	0.1434	0.1116	0.1115	0.1083	0.1108	0.1101	0.1084	0.1078	0.109	0.1058	0.1023	0.105	0.1081	0.0995
507.97	0.5952	0.663	0.6608	0.665	0.6462	0.6632	0.6619	0.6454	0.6262	0.6176	0.5839	0.6017	0.3048	0.2939	0.3023	0.2993	0.3171	0.3152	0.3115	0.308	0.3002	0.2939	0.2779	0.2889	0.1584	0.1565	0.1395	0.1492	0.1454	0.1456	0.1453	0.1522	0.1469	0.1411	0.1386	0.1521	0.1154	0.115	0.1108	0.1137	0.113	0.1109	0.1104	0.1114	0.1077	0.1039	0.1066	0.1105	0.1009
518.9	0.6194	0.693	0.6905	0.6946	0.6758	0.6927	0.6917	0.6745	0.6537	0.6445	0.6099	0.6285	0.3246	0.3142	0.323	0.3198	0.3376	0.3369	0.3331	0.3285	0.3199	0.3136	0.2956	0.3091	0.1683	0.1664	0.1466	0.1575	0.1532	0.1539	0.1535	0.1612	0.1553	0.1488	0.1464	0.162	0.12	0.1197	0.1139	0.1178	0.1165	0.114	0.1138	0.1142	0.1103	0.1062	0.1089	0.1136	0.1028
529.83	0.6456	0.7246	0.7215	0.726	0.7059	0.7227	0.7224	0.7036	0.6821	0.6735	0.6375	0.6588	0.3478	0.3357	0.3448	0.342	0.3595	0.3602	0.3562	0.3501	0.3408	0.3346	0.3139	0.3305	0.1801	0.1796	0.1549	0.1664	0.1617	0.1624	0.1626	0.1711	0.1649	0.1577	0.1553	0.1741	0.1249	0.1243	0.1175	0.1216	0.1203	0.1175	0.1175	0.1175	0.1132	0.1088	0.1111	0.1172	0.105
540.77	0.6691	0.7518	0.7494	0.7547	0.7348	0.7505	0.7499	0.7317	0.7098	0.701	0.6639	0.6879	0.3692	0.3571	0.3674	0.3641	0.3821	0.3831	0.3787	0.3728	0.3621	0.3557	0.3328	0.3513	0.193	0.1929	0.1646	0.1769	0.172	0.1725	0.173	0.1824	0.1761	0.1679	0.164	0.187	0.1311	0.13	0.1215	0.1265	0.1247	0.1217	0.1214	0.1215	0.1165	0.1119	0.1143	0.1213	0.1073
551.7	0.6955	0.7805	0.7784	0.7841	0.7637	0.7787	0.7784	0.7602	0.737	0.728	0.6913	0.7177	0.3918	0.3786	0.3908	0.3885	0.406	0.4082	0.4035	0.3959	0.385	0.3777	0.3541	0.3732	0.2078	0.2082	0.1759	0.189	0.1839	0.1849	0.1853	0.1955	0.1892	0.1795	0.1741	0.2012	0.1378	0.1367	0.1263	0.1321	0.1299	0.1265	0.1263	0.1259	0.1205	0.1155	0.1175	0.126	0.1104
562.65	0.7221	0.8099	0.8093	0.8151	0.7948	0.8095	0.8094	0.7906	0.7662	0.7563	0.7197	0.7499	0.4173	0.4024	0.4163	0.4139	0.4316	0.4345	0.4304	0.4217	0.4096	0.4021	0.3776	0.397	0.2242	0.2253	0.1897	0.2029	0.1973	0.1983	0.1994	0.2111	0.2041	0.1934	0.1859	0.22	0.1456	0.1439	0.1319	0.1389	0.1361	0.1321	0.132	0.1314	0.1251	0.1196	0.1213	0.1319	0.1143
573.58	0.7486	0.8385	0.8377	0.8445	0.8242	0.8388	0.8387	0.8195	0.7944	0.7848	0.7479	0.7813	0.4395	0.426	0.4412	0.4393	0.4577	0.4619	0.4565	0.4484	0.4349	0.4268	0.4006	0.4215	0.2409	0.244	0.2042	0.2176	0.2119	0.2133	0.215	0.2278	0.2202	0.2087	0.1997	0.2406	0.1548	0.1524	0.1383	0.1466	0.1432	0.1387	0.1386	0.1375	0.1304	0.1247	0.1262	0.1385	0.1184
584.53	0.7753	0.8668	0.8666	0.8739	0.8534	0.868	0.8674	0.8481	0.8225	0.8126	0.7764	0.8137	0.4675	0.4523	0.4691	0.4662	0.484	0.4906	0.4851	0.4751	0.4611	0.4525	0.4243	0.4464	0.2593	0.2638	0.2212	0.2342	0.2281	0.2302	0.232	0.2458	0.2379	0.2252	0.2113	0.2617	0.1651	0.1617	0.1452	0.1551	0.1508	0.146	0.1459	0.144	0.1365	0.1299	0.1314	0.1455	0.1229
595.48	0.8021	0.8925	0.892	0.9004	0.8808	0.894	0.8929	0.8748	0.8481	0.839	0.8039	0.8435	0.493	0.4784	0.4963	0.4938	0.5119	0.5194	0.5136	0.5035	0.4877	0.4778	0.4486	0.4706	0.2777	0.2836	0.2386	0.2516	0.2452	0.2477	0.2495	0.2646	0.2561	0.2426	0.2276	0.2832	0.1768	0.1722	0.153	0.1653	0.16	0.1543	0.1546	0.152	0.1436	0.1361	0.1372	0.1538	0.1288
606.42	0.826	0.9161	0.9175	0.9248	0.907	0.9195	0.9171	0.9006	0.8737	0.8643	0.8317	0.8737	0.5194	0.504	0.5242	0.5224	0.5402	0.5494	0.5431	0.5315	0.5155	0.5052	0.4742	0.4965	0.2951	0.3037	0.2571	0.2699	0.2633	0.2658	0.2679	0.284	0.2751	0.261	0.2467	0.3072	0.1899	0.184	0.1616	0.1767	0.1707	0.1638	0.1644	0.1608	0.1515	0.143	0.1439	0.1634	0.1354
617.37	0.8489	0.9377	0.9406	0.949	0.9319	0.9434	0.9415	0.9261	0.8985	0.8888	0.8596	0.9035	0.5478	0.532	0.5542	0.5531	0.5694	0.5809	0.5744	0.5613	0.5444	0.5334	0.5009	0.5222	0.3136	0.3248	0.2755	0.2885	0.282	0.2852	0.2871	0.3042	0.2946	0.2801	0.2686	0.3344	0.2042	0.1966	0.1714	0.1894	0.1823	0.1754	0.1756	0.171	0.1604	0.151	0.1521	0.1746	0.1424
628.33	0.8697	0.9555	0.9615	0.9701	0.954	0.9649	0.9616	0.9481	0.9198	0.9111	0.8853	0.9315	0.5751	0.5586	0.5836	0.5833	0.5983	0.6106	0.6045	0.5903	0.5733	0.5619	0.5281	0.5493	0.3339	0.3472	0.2942	0.3072	0.3013	0.3056	0.307	0.3247	0.3143	0.3006	0.2926	0.3625	0.2204	0.2109	0.1831	0.2032	0.1955	0.1884	0.1882	0.183	0.1712	0.1601	0.1614	0.1879	0.1513
639.28	0.8911	0.9784	0.9854	0.9921	0.9774	0.9873	0.9833	0.9701	0.9422	0.9353	0.9125	0.9587	0.6039	0.5871	0.6143	0.6141	0.6286	0.6428	0.636	0.6204	0.6028	0.5919	0.5562	0.5777	0.3545	0.3706	0.315	0.3288	0.3225	0.327	0.3285	0.3466	0.3357	0.3223	0.3165	0.39	0.2379	0.226	0.1956	0.2181	0.21	0.2025	0.2022	0.1958	0.1834	0.1701	0.1719	0.2034	0.1627
650.25	0.9071	0.9927	1.0003	1.0078	0.9945	1.0037	0.9995	0.988	0.9605	0.9546	0.9363	0.9838	0.6311	0.6146	0.6438	0.6457	0.6587	0.674	0.6663	0.6498	0.6318	0.6209	0.5848	0.6045	0.3761	0.3952	0.3349	0.3501	0.3435	0.3486	0.3498	0.3686	0.357	0.3439	0.3404	0.4177	0.257	0.2413	0.2095	0.2338	0.225	0.2186	0.2181	0.2093	0.1964	0.1813	0.1845	0.2205	0.1754
661.22	0.9213	1.0059	1.0135	1.0211	1.0095	1.0165	1.0119	1.0022	0.9746	0.9689	0.9557	1.0037	0.6573	0.6408	0.6722	0.6763	0.6886	0.7029	0.6954	0.6771	0.66	0.648	0.6129	0.6315	0.3965	0.4169	0.3562	0.3724	0.3648	0.3703	0.3718	0.3909	0.3787	0.3651	0.3643	0.4419	0.2765	0.2583	0.2251	0.2513	0.2408	0.2358	0.2349	0.2247	0.2109	0.1937	0.1978	0.238	0.1901
672.2	0.934	1.0209	1.0288	1.0371	1.0255	1.0325	1.0281	1.0186	0.9904	0.9845	0.9755	1.0209	0.6855	0.6689	0.7025	0.7072	0.7192	0.7318	0.7244	0.7043	0.6884	0.6761	0.6407	0.6594	0.42	0.442	0.3785	0.3954	0.3868	0.3932	0.395	0.4143	0.4016	0.3882	0.3903	0.4684	0.2969	0.2744	0.2425	0.2696	0.2586	0.2543	0.2528	0.2411	0.2266	0.2074	0.2134	0.2576	0.207
683.18	0.9467	1.0342	1.0433	1.0506	1.0386	1.0449	1.0403	1.0315	1.0025	0.9977	0.992	1.0382	0.7141	0.6978	0.7336	0.7402	0.7489	0.7614	0.7545	0.7328	0.7171	0.7055	0.6694	0.6893	0.4437	0.4689	0.4002	0.4177	0.4101	0.4177	0.419	0.4386	0.4245	0.4119	0.4167	0.4931	0.3185	0.291	0.2603	0.2884	0.2771	0.2734	0.2713	0.2598	0.244	0.223	0.2302	0.2791	0.2224
694.17	0.9564	1.0459	1.0538	1.0615	1.0508	1.0564	1.0511	1.043	1.0146	1.0098	1.0067	1.0527	0.7433	0.7276	0.7649	0.7728	0.7792	0.7898	0.7834	0.7591	0.7452	0.733	0.6977	0.7172	0.4669	0.4946	0.4227	0.4411	0.4333	0.4416	0.4437	0.4629	0.4486	0.4361	0.4421	0.5145	0.3395	0.3079	0.2786	0.3075	0.2955	0.2926	0.29	0.2778	0.2618	0.2393	0.2468	0.3003	0.2401
705.13	0.9683	1.0561	1.0632	1.0711	1.0611	1.0664	1.0603	1.0537	1.0251	1.0204	1.0192	1.0654	0.7706	0.7554	0.7933	0.8007	0.8082	0.8166	0.8079	0.7849	0.7742	0.7615	0.7265	0.7472	0.4902	0.5227	0.4469	0.4668	0.4583	0.4664	0.4683	0.489	0.4734	0.4607	0.4702	0.5359	0.3613	0.3271	0.2992	0.3287	0.3161	0.313	0.3106	0.2977	0.2811	0.2569	0.265	0.3229	0.2603
716.13	0.9771	1.065	1.0746	1.0819	1.0736	1.078	1.0713	1.0658	1.0368	1.0324	1.0325	1.0797	0.8032	0.7876	0.8255	0.8327	0.839	0.8441	0.8362	0.8123	0.803	0.7905	0.7558	0.7782	0.5149	0.5522	0.4732	0.4937	0.4854	0.495	0.4963	0.5176	0.501	0.4879	0.4983	0.5563	0.3856	0.3472	0.3211	0.3515	0.3383	0.3353	0.3326	0.3192	0.3014	0.2755	0.2848	0.3464	0.2794
727.12	0.9813	1.0672	1.076	1.0849	1.08	1.0814	1.0748	1.0732	1.045	1.0408	1.0432	1.0897	0.8279	0.8135	0.8504	0.8599	0.8644	0.8664	0.8593	0.8363	0.8289	0.8163	0.7815	0.8069	0.5375	0.5779	0.4984	0.5207	0.51	0.5207	0.5224	0.5445	0.527	0.5137	0.5234	0.5722	0.4047	0.3691	0.3426	0.3734	0.3596	0.3571	0.3539	0.3405	0.321	0.2939	0.3016	0.3692	0.2982
738.13	0.989	1.0749	1.0842	1.0924	1.0865	1.089	1.0818	1.0793	1.0506	1.0489	1.0531	1.1013	0.8569	0.8443	0.8795	0.8881	0.8908	0.892	0.885	0.8602	0.8555	0.8434	0.809	0.8363	0.5619	0.6085	0.5254	0.5484	0.5378	0.5488	0.5505	0.5723	0.5538	0.5419	0.5496	0.5905	0.4331	0.3892	0.3654	0.3975	0.3835	0.3805	0.377	0.3629	0.3423	0.3133	0.3219	0.3932	0.3135
749.15	0.991	1.0805	1.0901	1.098	1.0923	1.0943	1.0879	1.0849	1.0559	1.0538	1.062	1.1093	0.8772	0.8693	0.9025	0.9102	0.9125	0.9113	0.906	0.8813	0.8785	0.8665	0.8353	0.8662	0.5862	0.6407	0.5516	0.5765	0.5653	0.5772	0.5792	0.6008	0.5815	0.5703	0.5744	0.6069	0.457	0.4107	0.3881	0.4209	0.4066	0.4043	0.4001	0.3858	0.3638	0.3326	0.3426	0.4178	0.3278
760.17	0.9914	1.0812	1.0914	1.1	1.0946	1.097	1.0895	1.0872	1.0583	1.0557	1.064	1.113	0.8949	0.8921	0.9229	0.9287	0.9311	0.9285	0.922	0.8985	0.8989	0.8862	0.8565	0.8935	0.6094	0.6691	0.5788	0.605	0.5929	0.6057	0.6074	0.6286	0.6083	0.5981	0.5995	0.6263	0.4783	0.4337	0.4125	0.4456	0.4305	0.4277	0.4235	0.4084	0.3854	0.353	0.3603	0.4431	0.343
771.17	0.9988	1.0907	1.1009	1.1076	1.1031	1.1048	1.0971	1.0948	1.0659	1.0637	1.0711	1.1207	0.9166	0.9167	0.9444	0.9486	0.9502	0.9461	0.941	0.9182	0.9207	0.9082	0.8803	0.9208	0.6342	0.7003	0.6074	0.6357	0.6218	0.6356	0.6373	0.6578	0.6381	0.6292	0.6258	0.6507	0.5061	0.4553	0.4369	0.4709	0.4555	0.4532	0.449	0.4338	0.4089	0.3738	0.3845	0.469	0.3558
782.18	1.0023	1.093	1.1037	1.1115	1.1075	1.1089	1.1011	1.0994	1.071	1.0679	1.0755	1.1279	0.9337	0.9361	0.9624	0.966	0.9677	0.9625	0.9555	0.935	0.9387	0.9271	0.9013	0.9472	0.6583	0.7279	0.6358	0.6666	0.6495	0.6651	0.6667	0.6877	0.6677	0.6596	0.6532	0.6867	0.5315	0.4781	0.4613	0.4972	0.4808	0.4787	0.4741	0.459	0.4324	0.3953	0.406	0.4948	0.3672
793.18	1.0068	1.099	1.1087	1.1166	1.1126	1.1127	1.1064	1.1049	1.0745	1.0715	1.08	1.1326	0.9471	0.9529	0.9767	0.9806	0.9823	0.9752	0.9699	0.9501	0.9541	0.9424	0.9207	0.9697	0.6822	0.7569	0.6649	0.6984	0.679	0.6943	0.6961	0.7151	0.6965	0.6892	0.6822	0.7283	0.556	0.5011	0.4868	0.5226	0.5059	0.5045	0.5	0.4836	0.4558	0.4166	0.4286	0.522	0.3786
804.2	1.0072	1.1001	1.1112	1.1189	1.116	1.1165	1.1086	1.1073	1.0768	1.0743	1.083	1.1373	0.9617	0.9672	0.991	0.9935	0.9953	0.9873	0.9827	0.963	0.9674	0.9565	0.9372	0.9896	0.7056	0.7816	0.6929	0.7295	0.7046	0.7223	0.7239	0.7424	0.7229	0.7195	0.7147	0.7765	0.581	0.525	0.5128	0.5497	0.5315	0.5297	0.5255	0.5087	0.4787	0.4388	0.449	0.5481	0.3909
815.22	1.0139	1.1079	1.1179	1.1243	1.1209	1.1218	1.1144	1.112	1.082	1.079	1.0873	1.144	0.9746	0.9829	1.0067	1.0072	1.0094	1.0016	0.9965	0.9764	0.9834	0.9725	0.9536	1.0084	0.7312	0.8142	0.7264	0.7608	0.7366	0.7542	0.7543	0.7701	0.7525	0.7507	0.7474	0.8245	0.6099	0.5477	0.5404	0.5771	0.559	0.5576	0.553	0.535	0.5038	0.4625	0.4763	0.5755	0.4043
826.23	1.0155	1.1093	1.1202	1.1269	1.1236	1.1245	1.1167	1.1154	1.0854	1.0821	1.0905	1.1491	0.9843	0.9954	1.0184	1.0191	1.0214	1.0148	1.0076	0.9877	0.9958	0.9848	0.9675	1.0242	0.7528	0.8354	0.7539	0.7907	0.7631	0.7821	0.7809	0.7961	0.7807	0.7801	0.7812	0.8764	0.6315	0.5718	0.5661	0.6038	0.5857	0.5853	0.5811	0.5618	0.5295	0.4858	0.4993	0.6042	0.4153
837.27	1.0219	1.1151	1.1266	1.1321	1.1282	1.1284	1.1214	1.1196	1.0912	1.0874	1.0961	1.154	0.9986	1.0087	1.0316	1.0323	1.0341	1.0256	1.0199	1.0014	1.0096	0.9995	0.9817	1.038	0.7777	0.8633	0.7854	0.8211	0.7923	0.8111	0.8097	0.8236	0.8093	0.8103	0.8149	0.9165	0.6628	0.5944	0.594	0.6328	0.6141	0.615	0.61	0.5902	0.5557	0.5092	0.5263	0.6329	0.4301
848.28	1.0221	1.1146	1.1261	1.1317	1.1288	1.1285	1.1203	1.1193	1.0914	1.0861	1.0976	1.1553	1.0061	1.0197	1.0418	1.0416	1.0428	1.0342	1.0291	1.0092	1.0191	1.0078	0.9931	1.0474	0.7994	0.8823	0.8146	0.8499	0.8194	0.8352	0.8337	0.8451	0.8332	0.8343	0.8449	0.9621	0.6872	0.6196	0.6222	0.6611	0.641	0.6436	0.6384	0.6164	0.58	0.5327	0.5516	0.6598	0.4427
859.33	1.0289	1.1182	1.1286	1.1363	1.1339	1.134	1.1255	1.1249	1.0953	1.0902	1.1018	1.1595	1.0199	1.0322	1.052	1.0527	1.0518	1.0439	1.0398	1.0206	1.0308	1.0193	1.0055	1.0595	0.8206	0.9007	0.8398	0.8751	0.8444	0.8607	0.8582	0.8694	0.8585	0.8598	0.874	0.9988	0.7117	0.6449	0.6496	0.6888	0.6692	0.6726	0.6671	0.6444	0.6073	0.5586	0.5814	0.6893	0.462
870.38	1.0344	1.1241	1.1342	1.1402	1.1374	1.1381	1.13	1.1291	1.0995	1.0941	1.1052	1.1642	1.0313	1.0443	1.0624	1.0615	1.0587	1.0521	1.0483	1.0296	1.039	1.0304	1.0177	1.0735	0.8409	0.924	0.8712	0.8993	0.8693	0.8866	0.8843	0.8916	0.8816	0.8875	0.9022	1.0348	0.7413	0.6704	0.6802	0.7209	0.699	0.7074	0.6982	0.6733	0.6336	0.5847	0.6103	0.7207	0.4841
881.43	1.0382	1.1286	1.139	1.1433	1.1414	1.1416	1.1337	1.1323	1.1039	1.0991	1.1098	1.171	1.0376	1.0538	1.0705	1.0683	1.0651	1.0591	1.0564	1.0374	1.0478	1.0397	1.0287	1.087	0.8546	0.9424	0.8958	0.9213	0.8928	0.9095	0.9057	0.9112	0.9048	0.9118	0.9287	1.0631	0.7636	0.6943	0.7074	0.7483	0.7272	0.7377	0.7282	0.7001	0.6617	0.6117	0.639	0.7532	0.5013
892.47	1.0429	1.1312	1.142	1.1464	1.1442	1.1451	1.1359	1.1351	1.1061	1.1027	1.1128	1.1746	1.0473	1.063	1.0778	1.0753	1.0693	1.0647	1.0613	1.043	1.0539	1.0468	1.037	1.0953	0.8706	0.9582	0.9177	0.9414	0.9133	0.9282	0.923	0.9287	0.9229	0.9312	0.9527	1.0859	0.7888	0.7179	0.7366	0.7743	0.7542	0.7686	0.7567	0.7264	0.6882	0.6374	0.6674	0.7842	0.5307
903.5	1.0462	1.1351	1.1455	1.1498	1.1476	1.1487	1.1389	1.1396	1.1108	1.1056	1.1184	1.1788	1.0498	1.0691	1.0818	1.0797	1.0716	1.0686	1.0665	1.0483	1.0592	1.0531	1.0453	1.1033	0.8826	0.976	0.9398	0.9594	0.9348	0.9462	0.9409	0.945	0.9416	0.9514	0.98	1.1056	0.8091	0.7417	0.7636	0.7987	0.7811	0.8008	0.7855	0.7543	0.7153	0.6653	0.6971	0.8137	0.5571
914.53	1.0555	1.1381	1.1486	1.1535	1.151	1.1514	1.1419	1.143	1.1146	1.1082	1.1233	1.1835	1.0543	1.0727	1.0826	1.0817	1.0739	1.0702	1.0686	1.0519	1.0634	1.0583	1.0518	1.1123	0.8948	0.9874	0.9565	0.9747	0.9501	0.9612	0.9574	0.9589	0.9576	0.9664	1.0003	1.1205	0.8295	0.7647	0.786	0.8247	0.8063	0.8314	0.8147	0.7795	0.7412	0.6934	0.7261	0.8448	0.5846
925.57	1.0614	1.1411	1.1521	1.1552	1.1525	1.1543	1.1441	1.1447	1.1161	1.1113	1.1268	1.1885	1.0632	1.0773	1.087	1.0852	1.0773	1.0725	1.0706	1.0539	1.0661	1.0651	1.0586	1.1183	0.9074	1.0032	0.9751	0.99	0.9655	0.9753	0.9726	0.9721	0.9712	0.9827	1.0192	1.1336	0.8614	0.7872	0.8216	0.8534	0.8358	0.8668	0.8455	0.8091	0.7688	0.7209	0.7561	0.8704	0.6321
936.6	1.0679	1.1486	1.1597	1.1618	1.1591	1.1604	1.1493	1.1509	1.1228	1.1163	1.133	1.1951	1.0679	1.0813	1.0901	1.0873	1.0814	1.0754	1.0744	1.0563	1.0692	1.067	1.0636	1.123	0.9205	1.0183	0.9913	1.0044	0.9819	0.9903	0.9872	0.9863	0.9858	1.0001	1.0406	1.1503	0.8803	0.8082	0.8496	0.8769	0.8618	0.8988	0.8716	0.8344	0.7956	0.7504	0.7857	0.8984	0.6518
947.62	1.0728	1.1505	1.1612	1.1625	1.161	1.1611	1.15	1.1507	1.1242	1.1176	1.135	1.1968	1.0664	1.0825	1.0907	1.0881	1.0828	1.0769	1.0751	1.057	1.0702	1.0676	1.0644	1.1262	0.9273	1.0295	1.0026	1.0154	0.9932	1.0025	0.9989	0.9976	0.9993	1.0136	1.0579	1.162	0.8895	0.827	0.8706	0.8951	0.8833	0.9259	0.8975	0.8566	0.8182	0.7789	0.8117	0.9283	0.6753
958.65	1.0784	1.1521	1.1616	1.1638	1.1626	1.1621	1.1508	1.1516	1.1249	1.1188	1.1379	1.2012	1.0723	1.0861	1.0936	1.0897	1.0864	1.0793	1.0767	1.0587	1.074	1.0713	1.0677	1.1309	0.9351	1.042	1.0162	1.0275	1.006	1.0142	1.0097	1.0077	1.0109	1.0248	1.0665	1.1748	0.9028	0.8431	0.8849	0.9107	0.9008	0.9483	0.9171	0.8764	0.8392	0.8062	0.8363	0.9579	0.7125
969.68	1.0888	1.1559	1.1659	1.1673	1.1655	1.1662	1.1555	1.1557	1.1301	1.1221	1.1419	1.2045	1.0713	1.0889	1.0943	1.0908	1.0895	1.0811	1.0797	1.0608	1.0763	1.0728	1.0695	1.1355	0.9436	1.0546	1.0297	1.041	1.0211	1.0276	1.0237	1.0214	1.0252	1.0393	1.0845	1.1795	0.9176	0.8588	0.9102	0.9302	0.9238	0.9737	0.9407	0.8997	0.8637	0.8345	0.8609	0.978	0.7381
980.72	1.0943	1.158	1.1681	1.1703	1.1678	1.1676	1.1575	1.1583	1.1317	1.1233	1.1457	1.2087	1.0754	1.0911	1.0969	1.0934	1.0924	1.0831	1.0813	1.0631	1.0799	1.0762	1.0731	1.1402	0.9474	1.0626	1.0424	1.052	1.0316	1.0376	1.0346	1.0321	1.0352	1.0509	1.0937	1.1885	0.9247	0.8722	0.9285	0.9456	0.9384	0.9923	0.9597	0.9171	0.8811	0.8593	0.8818	1.005	0.7583
991.75	1.1026	1.1614	1.1719	1.1729	1.1699	1.1705	1.1602	1.1608	1.1353	1.1265	1.1504	1.2138	1.082	1.0943	1.0988	1.0952	1.0952	1.0841	1.0829	1.0654	1.0828	1.0805	1.0773	1.1463	0.9542	1.0721	1.0559	1.0636	1.0438	1.05	1.0459	1.0411	1.0459	1.063	1.1075	1.1937	0.9334	0.8853	0.948	0.9592	0.9538	1.01	0.9767	0.9329	0.9005	0.8847	0.9041	1.0258	0.7877
1002.77	1.1091	1.1637	1.1741	1.1759	1.172	1.1717	1.1621	1.1614	1.1369	1.1267	1.1529	1.2137	1.0791	1.0967	1.1012	1.0954	1.098	1.0859	1.083	1.065	1.0841	1.0809	1.0783	1.1478	0.9578	1.0792	1.0666	1.0723	1.0539	1.0595	1.056	1.0493	1.0545	1.0731	1.1165	1.1978	0.9282	0.8975	0.9597	0.9711	0.9673	1.0265	0.9923	0.9476	0.9156	0.9068	0.9228	1.0391	0.7934
1013.8	1.1158	1.164	1.1754	1.1765	1.1742	1.1743	1.1638	1.1641	1.1393	1.1275	1.1558	1.2164	1.0831	1.098	1.1015	1.0956	1.1007	1.0859	1.0837	1.0671	1.0874	1.0838	1.0826	1.1529	0.9595	1.0851	1.0754	1.0797	1.0637	1.0686	1.0631	1.0558	1.0623	1.0819	1.1237	1.2032	0.9379	0.9089	0.9772	0.9856	0.9823	1.0415	1.0042	0.9626	0.931	0.927	0.9396	1.055	0.8256
1024.83	1.1213	1.1643	1.1755	1.1776	1.1746	1.1756	1.1656	1.1657	1.1413	1.1274	1.1586	1.2172	1.0818	1.0978	1.1	1.0943	1.1015	1.0851	1.0825	1.067	1.0888	1.084	1.084	1.1546	0.958	1.0845	1.0802	1.0844	1.0694	1.0738	1.0692	1.0614	1.0688	1.0893	1.1328	1.2022	0.9355	0.9196	0.9856	0.9957	0.9919	1.0527	1.0169	0.976	0.9441	0.9432	0.9551	1.0648	0.83
1035.87	1.1265	1.1665	1.1764	1.1794	1.1759	1.1761	1.1665	1.167	1.1418	1.1287	1.1611	1.2176	1.0828	1.0993	1.1006	1.0942	1.1037	1.0846	1.0825	1.0657	1.0892	1.0846	1.0854	1.1572	0.9583	1.0857	1.0862	1.0895	1.0752	1.079	1.075	1.0651	1.072	1.0945	1.1374	1.2029	0.9278	0.9304	0.9958	1.0054	1.0028	1.0639	1.0286	0.9865	0.9556	0.9599	0.9662	1.0782	0.8357
1046.9	1.1338	1.1736	1.1824	1.1827	1.1796	1.1795	1.1693	1.1701	1.1455	1.1332	1.1655	1.221	1.0854	1.1026	1.1033	1.0954	1.1062	1.0859	1.084	1.0668	1.0904	1.0862	1.0882	1.1634	0.9619	1.0905	1.0933	1.0941	1.0812	1.0849	1.0802	1.0686	1.0768	1.0996	1.144	1.2078	0.927	0.9397	1.0116	1.0206	1.0168	1.0785	1.043	0.9997	0.9685	0.9752	0.9801	1.0939	0.8503
1057.93	1.1421	1.1756	1.1847	1.1847	1.1808	1.1815	1.171	1.1718	1.1477	1.1352	1.1693	1.2261	1.0949	1.1052	1.1041	1.0967	1.1093	1.086	1.0841	1.0664	1.0925	1.0877	1.0901	1.168	0.9647	1.0944	1.0963	1.095	1.0855	1.0878	1.082	1.069	1.0782	1.1064	1.1446	1.2121	0.9493	0.9474	1.0284	1.0336	1.0301	1.0918	1.0553	1.0125	0.9821	0.9914	0.9929	1.1048	0.8787
1068.95	1.1457	1.18	1.19	1.19	1.1873	1.1882	1.1759	1.1783	1.1548	1.1405	1.1737	1.2319	1.0966	1.1085	1.1073	1.0988	1.1118	1.0893	1.0865	1.0691	1.0954	1.0907	1.0944	1.1735	0.9667	1.0975	1.0986	1.0968	1.087	1.0899	1.0848	1.0718	1.0827	1.1105	1.1487	1.2182	0.9449	0.9547	1.0422	1.0442	1.0425	1.1052	1.0669	1.026	0.9967	1.0056	1.0059	1.1185	0.8828
1079.98	1.1463	1.1856	1.1937	1.1944	1.1912	1.1912	1.1783	1.1819	1.1596	1.1435	1.1784	1.2335	1.0998	1.1122	1.1101	1.1011	1.1158	1.0917	1.0891	1.071	1.0991	1.0924	1.0965	1.1765	0.9667	1.1	1.1016	1.0993	1.0891	1.0907	1.0861	1.074	1.0853	1.1129	1.1511	1.2164	0.9398	0.9603	1.0535	1.0544	1.0528	1.1148	1.0763	1.0368	1.0096	1.0198	1.0178	1.1307	0.8868
1091.02	1.1515	1.1911	1.1973	1.1968	1.194	1.1942	1.1807	1.1867	1.1634	1.149	1.1827	1.2346	1.1035	1.1151	1.1128	1.1029	1.1188	1.0928	1.0911	1.0736	1.1027	1.0942	1.0989	1.1794	0.9686	1.1031	1.1033	1.1009	1.0919	1.0935	1.0877	1.0771	1.0878	1.1161	1.1539	1.2188	0.9429	0.964	1.0653	1.0631	1.0638	1.1238	1.0866	1.0486	1.0211	1.033	1.0315	1.1399	0.9012
1102.05	1.1441	1.1937	1.1993	1.1989	1.195	1.1961	1.1824	1.1876	1.1633	1.1501	1.1856	1.2378	1.1022	1.117	1.1143	1.1038	1.1204	1.0935	1.0922	1.0739	1.1025	1.0953	1.1021	1.1833	0.9693	1.1058	1.1056	1.1032	1.0935	1.0948	1.0891	1.0776	1.0897	1.1186	1.1583	1.2185	0.9314	0.9666	1.0736	1.0686	1.0694	1.1307	1.0936	1.0563	1.0293	1.0434	1.0428	1.1532	0.8955
1113.08	1.1312	1.1963	1.2028	1.2031	1.1984	1.1992	1.1861	1.1874	1.1647	1.151	1.1872	1.236	1.0926	1.1187	1.1152	1.1049	1.1218	1.0947	1.0924	1.0731	1.1034	1.0947	1.1022	1.1875	0.9677	1.1076	1.1074	1.1046	1.0949	1.096	1.0915	1.0786	1.0933	1.12	1.1611	1.2148	0.8981	0.9671	1.073	1.069	1.0723	1.1344	1.0983	1.0604	1.0362	1.0527	1.0513	1.1618	0.8927
1124.12	1.1407	1.201	1.2074	1.2071	1.2018	1.2041	1.1909	1.1912	1.1689	1.1557	1.1913	1.2416	1.1062	1.1227	1.1183	1.1075	1.1255	1.0962	1.0941	1.0755	1.1064	1.0979	1.1063	1.1909	0.973	1.1123	1.1112	1.1071	1.0978	1.0987	1.0932	1.0804	1.0973	1.1246	1.1648	1.2179	0.923	0.97	1.0862	1.0769	1.0802	1.142	1.1042	1.0692	1.0469	1.064	1.0661	1.1694	0.9061
1135.15	1.135	1.2024	1.2104	1.2091	1.2034	1.2077	1.193	1.1967	1.1724	1.159	1.1963	1.2432	1.1076	1.1251	1.1207	1.1085	1.1282	1.0971	1.0956	1.0772	1.1087	1.0984	1.1081	1.196	0.974	1.1145	1.1123	1.108	1.1	1.1002	1.0932	1.0817	1.1005	1.1283	1.1633	1.2175	0.9229	0.9721	1.0927	1.0786	1.0836	1.1467	1.1085	1.0757	1.0541	1.0726	1.0741	1.1778	0.9126
1146.17	1.1336	1.2065	1.216	1.2163	1.2085	1.2135	1.1958	1.2039	1.1774	1.1645	1.2008	1.2474	1.1122	1.1295	1.1231	1.1115	1.1311	1.0993	1.0985	1.0794	1.1107	1.1006	1.1106	1.1996	0.9761	1.1188	1.1161	1.1113	1.1032	1.1028	1.0963	1.0854	1.105	1.1322	1.1717	1.2163	0.913	0.9744	1.0939	1.0813	1.0846	1.1494	1.1106	1.0804	1.0602	1.0786	1.0829	1.1846	0.9096
1157.2	1.1373	1.2058	1.2167	1.2174	1.2107	1.2138	1.1992	1.2045	1.1791	1.1652	1.204	1.248	1.1099	1.1306	1.1243	1.1127	1.1328	1.0997	1.0988	1.079	1.1109	1.1004	1.1128	1.2037	0.9766	1.1191	1.1169	1.1119	1.1037	1.1026	1.0962	1.0847	1.1058	1.1322	1.1754	1.2141	0.9126	0.9765	1.0948	1.0827	1.0878	1.1486	1.1116	1.0811	1.064	1.0841	1.0902	1.1891	0.9055
1168.23	1.137	1.2103	1.2208	1.2164	1.2132	1.2154	1.2024	1.2044	1.1819	1.1708	1.2084	1.2484	1.1113	1.1346	1.1274	1.1143	1.1355	1.1017	1.1023	1.0817	1.1121	1.1016	1.1142	1.2054	0.9765	1.1232	1.1193	1.1127	1.105	1.1037	1.0976	1.0859	1.1085	1.1356	1.1762	1.2131	0.9066	0.979	1.0982	1.0854	1.0904	1.1511	1.1155	1.084	1.0669	1.089	1.096	1.193	0.8978
1179.28	1.1297	1.2154	1.2233	1.2197	1.2189	1.2183	1.2039	1.2078	1.1843	1.1724	1.211	1.2538	1.1168	1.1368	1.1297	1.1166	1.1385	1.1035	1.1037	1.0824	1.1141	1.1034	1.116	1.2097	0.9781	1.1251	1.1219	1.115	1.1067	1.1055	1.0984	1.0862	1.1114	1.1385	1.181	1.2168	0.9066	0.9812	1.1007	1.0873	1.0908	1.1534	1.117	1.0841	1.0687	1.0941	1.1005	1.198	0.9031
1190.3	1.1333	1.2195	1.2239	1.2232	1.2214	1.2166	1.2074	1.2106	1.1858	1.1735	1.2136	1.2556	1.1223	1.1385	1.1311	1.1187	1.1413	1.1047	1.1047	1.0822	1.1143	1.103	1.116	1.2085	0.9798	1.1277	1.1228	1.1157	1.1081	1.1065	1.0989	1.0872	1.1143	1.1405	1.1841	1.2117	0.9021	0.9828	1.1022	1.0891	1.0933	1.1546	1.1189	1.087	1.0713	1.0957	1.1039	1.1984	0.8961
1201.33	1.1305	1.2211	1.2254	1.2293	1.2246	1.2168	1.2091	1.213	1.1858	1.1718	1.2145	1.2566	1.1162	1.14	1.1324	1.1209	1.1434	1.1072	1.1064	1.0837	1.1154	1.1035	1.1164	1.212	0.9788	1.1296	1.1234	1.1165	1.1087	1.1063	1.0993	1.0869	1.116	1.1406	1.1822	1.2107	0.8969	0.9844	1.1014	1.0909	1.0956	1.1549	1.1201	1.0867	1.073	1.0965	1.1046	1.2002	0.8834
1212.37	1.1135	1.218	1.2289	1.226	1.2253	1.2182	1.2086	1.2115	1.1874	1.1722	1.2164	1.259	1.1096	1.14	1.1314	1.1213	1.1449	1.1071	1.1066	1.0826	1.1141	1.1024	1.1172	1.2142	0.9772	1.1299	1.123	1.116	1.1086	1.105	1.0988	1.0864	1.1178	1.1418	1.1832	1.2081	0.8823	0.9846	1.0995	1.0892	1.0944	1.1533	1.1206	1.088	1.0734	1.0976	1.1051	1.2026	0.8685
1223.42	1.1222	1.2186	1.2332	1.2244	1.2224	1.2219	1.2116	1.2122	1.1897	1.176	1.218	1.2624	1.1087	1.1398	1.1318	1.1222	1.1455	1.1086	1.1066	1.0826	1.1143	1.1023	1.1168	1.2155	0.9772	1.1287	1.1228	1.1157	1.1078	1.1039	1.0979	1.0852	1.1172	1.1409	1.1857	1.207	0.8859	0.9866	1.1023	1.0903	1.0948	1.1549	1.1226	1.0896	1.0761	1.1007	1.1066	1.2054	0.8681
1234.45	1.1319	1.2245	1.2346	1.2284	1.2204	1.2261	1.2105	1.2144	1.1922	1.181	1.2216	1.2652	1.1189	1.1421	1.133	1.1223	1.1474	1.107	1.1071	1.0815	1.1156	1.1042	1.1187	1.2173	0.9811	1.1309	1.1245	1.1162	1.1087	1.1042	1.0972	1.0852	1.1193	1.1422	1.1869	1.2042	0.8994	0.9892	1.1066	1.0916	1.0954	1.1558	1.1246	1.0913	1.0796	1.1044	1.1097	1.2059	0.8649
1245.48	1.1318	1.2262	1.2285	1.2323	1.2218	1.2294	1.2117	1.2162	1.1965	1.1827	1.2248	1.2651	1.117	1.1444	1.1361	1.1258	1.1486	1.1088	1.1086	1.0815	1.1159	1.1043	1.1199	1.2194	0.9848	1.1345	1.1261	1.1169	1.11	1.1047	1.0983	1.0848	1.1211	1.1409	1.1855	1.2014	0.905	0.9913	1.1065	1.0934	1.0962	1.1565	1.1242	1.0907	1.0801	1.1064	1.1107	1.2089	0.8745
1256.5	1.1451	1.2283	1.2339	1.2313	1.2269	1.2293	1.2171	1.217	1.1978	1.1845	1.2266	1.2677	1.1248	1.1471	1.1377	1.1281	1.1514	1.1104	1.1107	1.0843	1.1182	1.1058	1.1218	1.2229	0.985	1.1371	1.1272	1.1183	1.111	1.1051	1.0982	1.0859	1.122	1.1415	1.1865	1.205	0.9047	0.9933	1.1094	1.0966	1.0989	1.1579	1.1281	1.0915	1.0827	1.1097	1.1116	1.2091	0.875
1267.53	1.1531	1.2325	1.2436	1.2338	1.2324	1.2278	1.2146	1.2219	1.1981	1.1901	1.2294	1.268	1.136	1.1513	1.1417	1.1317	1.1546	1.1123	1.1125	1.0868	1.1204	1.1078	1.1237	1.2244	0.9899	1.1397	1.1302	1.1203	1.1131	1.1068	1.0999	1.0877	1.1237	1.1421	1.1887	1.2073	0.9012	0.9953	1.1106	1.0976	1.1002	1.1584	1.13	1.094	1.0847	1.1124	1.1122	1.2124	0.8711
1278.57	1.1603	1.2376	1.2468	1.2431	1.2337	1.2313	1.2217	1.2253	1.2034	1.1952	1.2344	1.272	1.1362	1.1551	1.1453	1.1372	1.1578	1.1156	1.1146	1.0897	1.1225	1.1103	1.1257	1.2256	0.9907	1.1433	1.1329	1.1225	1.1151	1.1082	1.1006	1.0883	1.1261	1.1452	1.1928	1.2051	0.9046	0.9973	1.1138	1.1001	1.1015	1.1589	1.1317	1.0954	1.085	1.1149	1.1143	1.2137	0.8686
1289.6	1.1715	1.2361	1.2419	1.2435	1.2338	1.2356	1.2268	1.2274	1.2085	1.1952	1.2363	1.2743	1.1384	1.1578	1.1491	1.1423	1.161	1.1192	1.117	1.095	1.1248	1.1126	1.1273	1.229	0.9877	1.1458	1.1352	1.1248	1.1172	1.1099	1.1034	1.0895	1.1264	1.1453	1.1925	1.2031	0.8958	0.9987	1.1161	1.1016	1.1029	1.1593	1.1339	1.0947	1.086	1.1178	1.115	1.2157	0.8586
1300.63	1.1667	1.2411	1.2491	1.2425	1.2413	1.2422	1.2255	1.2304	1.2097	1.1972	1.2384	1.2754	1.1441	1.1604	1.1537	1.1462	1.163	1.1235	1.1183	1.0992	1.1272	1.1162	1.1287	1.2308	0.9929	1.149	1.1379	1.1268	1.1187	1.1115	1.1056	1.0914	1.1291	1.1469	1.1944	1.2066	0.8958	1.0008	1.1188	1.1034	1.1044	1.1614	1.1345	1.0957	1.0879	1.1212	1.1162	1.2178	0.8626
1311.67	1.1684	1.2487	1.2556	1.2523	1.2495	1.2441	1.2345	1.2319	1.208	1.2033	1.2405	1.2762	1.1449	1.1656	1.16	1.1497	1.1667	1.1287	1.1206	1.1009	1.1293	1.1165	1.1298	1.2323	0.9915	1.1535	1.1408	1.1308	1.1213	1.1144	1.1079	1.093	1.13	1.147	1.1939	1.2055	0.8845	1.0024	1.119	1.1047	1.1056	1.1623	1.1337	1.0949	1.0873	1.122	1.1159	1.2213	0.8616
1322.7	1.1797	1.2444	1.25	1.2514	1.2423	1.2431	1.2291	1.2326	1.2127	1.2043	1.2441	1.2813	1.1551	1.1672	1.1602	1.1458	1.1674	1.1295	1.1215	1.1001	1.1312	1.1166	1.132	1.2342	0.9991	1.1539	1.1414	1.1312	1.122	1.1136	1.1086	1.0934	1.1331	1.1464	1.1934	1.2048	0.9004	1.0058	1.1236	1.1083	1.1078	1.1635	1.136	1.0975	1.0914	1.1264	1.118	1.2206	0.8834
1333.73	1.1848	1.2468	1.2552	1.2502	1.2444	1.2427	1.2336	1.2353	1.2146	1.2033	1.246	1.2817	1.156	1.1692	1.1622	1.1455	1.1693	1.133	1.1247	1.1008	1.1323	1.1172	1.1343	1.2336	1.0005	1.1566	1.1434	1.1351	1.1237	1.1163	1.1101	1.0944	1.1348	1.1478	1.1942	1.2031	0.8949	1.0067	1.1254	1.1097	1.1091	1.1626	1.1364	1.0982	1.0916	1.1283	1.1186	1.2235	0.8862
1344.77	1.1824	1.2548	1.258	1.2594	1.2535	1.2457	1.2373	1.2342	1.2141	1.2043	1.2492	1.2818	1.1519	1.17	1.1637	1.147	1.17	1.136	1.128	1.1027	1.1336	1.1208	1.1351	1.234	1.0005	1.1584	1.1458	1.137	1.1245	1.1189	1.1127	1.0951	1.1358	1.1477	1.195	1.2087	0.8891	1.0088	1.127	1.111	1.1097	1.1638	1.1393	1.0994	1.0922	1.1322	1.1204	1.2219	0.8858
1355.8	1.1851	1.2499	1.2578	1.2528	1.2465	1.2477	1.2318	1.2346	1.2136	1.1983	1.2464	1.2781	1.1363	1.1704	1.1613	1.149	1.1696	1.1359	1.1296	1.1055	1.133	1.1212	1.1356	1.2355	0.9994	1.1575	1.1457	1.1364	1.1239	1.1179	1.1119	1.0935	1.1351	1.1463	1.1933	1.2037	0.8884	1.0091	1.1268	1.11	1.1085	1.1624	1.1382	1.0973	1.0921	1.134	1.1181	1.2213	0.8945
1366.83	1.1894	1.2525	1.258	1.2558	1.2457	1.2485	1.2356	1.2342	1.2114	1.2001	1.2453	1.278	1.1373	1.1729	1.1596	1.1517	1.1702	1.1343	1.1296	1.1068	1.1343	1.1208	1.1357	1.2352	1.0033	1.1584	1.1465	1.136	1.1244	1.1185	1.1115	1.0927	1.1341	1.1459	1.1878	1.1974	0.8931	1.012	1.1283	1.1099	1.1079	1.1622	1.1371	1.0967	1.0903	1.1366	1.1181	1.2206	0.9142
1377.88	1.1902	1.2593	1.265	1.26	1.2554	1.2475	1.2338	1.2361	1.2154	1.209	1.2511	1.2835	1.1464	1.1758	1.1639	1.1578	1.1759	1.1371	1.1328	1.1098	1.1375	1.1207	1.1384	1.2375	1.0087	1.1638	1.1519	1.1394	1.1295	1.1224	1.115	1.0947	1.1374	1.1467	1.1884	1.1972	0.8926	1.0145	1.1326	1.1116	1.1113	1.1642	1.139	1.0996	1.0921	1.1393	1.1187	1.223	0.9275
1388.9	1.1993	1.2564	1.2655	1.2582	1.2512	1.2495	1.2395	1.2392	1.2168	1.2076	1.2504	1.2809	1.1582	1.1768	1.1655	1.1569	1.1763	1.1371	1.1325	1.1082	1.1376	1.1218	1.1381	1.24	1.0159	1.164	1.1534	1.1407	1.1313	1.1228	1.1157	1.0935	1.1364	1.1462	1.189	1.2125	0.9011	1.0171	1.1366	1.1135	1.1119	1.1646	1.1389	1.1016	1.0914	1.1409	1.1185	1.2242	0.9504
1399.93	1.1994	1.2654	1.2704	1.2698	1.2588	1.2587	1.2443	1.2458	1.2182	1.2138	1.2561	1.2834	1.1563	1.1847	1.1746	1.1608	1.181	1.1441	1.1382	1.1129	1.1401	1.1273	1.1397	1.2443	1.0126	1.1675	1.1588	1.1465	1.1359	1.1287	1.1205	1.097	1.1373	1.1481	1.1911	1.2103	0.8915	1.0167	1.1374	1.1148	1.1126	1.1647	1.1388	1.1007	1.0886	1.1414	1.1184	1.2292	0.953
1410.97	1.1994	1.2671	1.2779	1.2698	1.2675	1.2589	1.2518	1.249	1.2261	1.2147	1.2574	1.2877	1.1545	1.1844	1.1799	1.1589	1.1813	1.1476	1.1404	1.1167	1.1425	1.1296	1.1443	1.2488	1.0214	1.1702	1.161	1.1484	1.1386	1.1323	1.122	1.1001	1.141	1.1526	1.1983	1.2263	0.9001	1.0213	1.1431	1.1198	1.1159	1.1695	1.1432	1.1052	1.093	1.1476	1.1229	1.2334	0.9612
1422.02	1.1914	1.2721	1.2769	1.2757	1.2635	1.2646	1.252	1.251	1.2259	1.2151	1.2628	1.2828	1.1396	1.1895	1.1816	1.1652	1.1836	1.154	1.1436	1.1218	1.1465	1.1336	1.1488	1.2476	1.0167	1.1759	1.1647	1.1539	1.1415	1.1363	1.1252	1.1033	1.1432	1.1545	1.2001	1.2236	0.8995	1.0226	1.1454	1.1227	1.1183	1.1703	1.1453	1.1077	1.0938	1.1501	1.1237	1.233	0.9725
1433.07	1.1893	1.273	1.2777	1.2744	1.2706	1.2647	1.2555	1.2551	1.2284	1.2194	1.2626	1.2894	1.1338	1.192	1.1802	1.1734	1.1892	1.1571	1.1483	1.1252	1.1507	1.1356	1.1501	1.2555	1.017	1.1799	1.1673	1.1585	1.1431	1.1395	1.1276	1.1064	1.1451	1.1564	1.1945	1.2244	0.8983	1.0257	1.1469	1.1264	1.121	1.1714	1.1416	1.1078	1.0956	1.1524	1.1253	1.2376	0.9763
1444.1	1.198	1.2797	1.2859	1.2809	1.2708	1.2685	1.2587	1.2551	1.233	1.2173	1.2665	1.2889	1.1378	1.1944	1.1819	1.1772	1.1935	1.1537	1.1505	1.1245	1.1504	1.1387	1.1513	1.2557	1.0249	1.1809	1.1698	1.1612	1.1449	1.1403	1.1287	1.1097	1.1474	1.159	1.2004	1.2337	0.9028	1.0281	1.1494	1.1306	1.1247	1.1739	1.1478	1.1115	1.0993	1.1563	1.1275	1.2361	0.9853
1455.15	1.1769	1.281	1.2795	1.2804	1.2693	1.273	1.2612	1.2605	1.2312	1.2272	1.2697	1.2899	1.1299	1.1989	1.1893	1.1764	1.1959	1.1575	1.1528	1.1311	1.1518	1.1403	1.1568	1.2607	1.0315	1.1816	1.1735	1.1638	1.1464	1.1409	1.1307	1.1136	1.1493	1.1628	1.1994	1.2358	0.9047	1.031	1.1531	1.1342	1.1289	1.176	1.1498	1.1141	1.1011	1.1587	1.1299	1.2391	1.0078
1466.18	1.1797	1.2853	1.2928	1.2865	1.2807	1.2764	1.2645	1.267	1.2418	1.2238	1.2715	1.2949	1.1291	1.1992	1.1936	1.1741	1.1955	1.1626	1.1528	1.1347	1.1562	1.143	1.1581	1.2614	1.0353	1.1859	1.178	1.167	1.1501	1.1422	1.1346	1.1179	1.1512	1.1661	1.1998	1.2426	0.9127	1.033	1.1589	1.138	1.1313	1.1788	1.1524	1.1154	1.1016	1.1613	1.1297	1.2408	1.0357
1477.23	1.1604	1.2838	1.2886	1.2877	1.2749	1.2781	1.2697	1.2607	1.2348	1.2291	1.2714	1.2863	1.1268	1.2039	1.1919	1.177	1.1981	1.1683	1.1571	1.1334	1.1593	1.1501	1.1576	1.26	1.0408	1.1913	1.179	1.1665	1.1522	1.1442	1.1362	1.1188	1.1527	1.1685	1.2076	1.2457	0.9165	1.0359	1.1621	1.1413	1.134	1.1809	1.1552	1.1173	1.1041	1.1657	1.1327	1.2402	1.0387
1488.27	1.1444	1.2865	1.2961	1.2899	1.2842	1.2839	1.2713	1.2731	1.2455	1.2244	1.2709	1.293	1.1147	1.2038	1.19	1.1819	1.2012	1.1652	1.1599	1.1354	1.1591	1.1448	1.1612	1.2648	1.0335	1.1899	1.1798	1.166	1.154	1.1465	1.138	1.1189	1.1523	1.1701	1.2096	1.2425	0.9116	1.0353	1.1619	1.1406	1.1331	1.1819	1.1559	1.1162	1.1031	1.1671	1.1329	1.2445	1.0466
1499.3	1.1202	1.2857	1.2868	1.2894	1.2809	1.2809	1.2716	1.2677	1.2431	1.2274	1.2707	1.2916	1.1177	1.201	1.1906	1.1834	1.1996	1.1604	1.1587	1.1381	1.1593	1.1495	1.1593	1.2663	1.0363	1.1856	1.1796	1.1658	1.1551	1.1486	1.139	1.1188	1.1535	1.1705	1.2097	1.2416	0.9143	1.0391	1.1635	1.1407	1.1329	1.1833	1.1573	1.1181	1.1048	1.1695	1.1334	1.2447	1.0495
1510.35	1.1051	1.288	1.2954	1.2915	1.2805	1.2833	1.2685	1.271	1.2394	1.2225	1.2688	1.2912	1.1296	1.202	1.1929	1.1802	1.2003	1.165	1.1562	1.1382	1.1623	1.148	1.1587	1.2623	1.0385	1.1883	1.1801	1.1691	1.1562	1.1504	1.1417	1.1198	1.1539	1.17	1.2099	1.2378	0.913	1.0406	1.1622	1.1393	1.1317	1.1813	1.1569	1.1183	1.1034	1.1696	1.1313	1.242	1.0574
1521.38	1.0956	1.2901	1.2917	1.2893	1.286	1.2803	1.2725	1.2718	1.2448	1.2327	1.2729	1.2919	1.1585	1.2005	1.1899	1.1758	1.1987	1.1659	1.1556	1.1344	1.1604	1.1481	1.1611	1.2643	1.0516	1.1928	1.181	1.1711	1.1551	1.1507	1.1411	1.1209	1.1551	1.1698	1.2105	1.2435	0.9386	1.0449	1.1652	1.1407	1.1329	1.1838	1.1578	1.1199	1.1042	1.1734	1.1339	1.2422	1.0919
1532.43	1.0536	1.2925	1.2994	1.2947	1.2795	1.288	1.2716	1.2777	1.2476	1.2333	1.2738	1.2937	1.1633	1.2071	1.1923	1.1811	1.2009	1.1648	1.1636	1.1392	1.1614	1.1533	1.1631	1.2664	1.0551	1.1958	1.1839	1.1771	1.1574	1.1542	1.145	1.1247	1.157	1.1722	1.2136	1.2476	0.9424	1.046	1.1691	1.1427	1.1365	1.1863	1.1607	1.122	1.1059	1.1753	1.1346	1.2458	1.0875
1543.48	1.0317	1.2953	1.3002	1.2944	1.2916	1.2877	1.2794	1.2768	1.2499	1.2425	1.2807	1.2913	1.1655	1.2071	1.1996	1.1898	1.2063	1.168	1.1627	1.1449	1.1681	1.1568	1.1697	1.273	1.0548	1.1963	1.1877	1.1793	1.1639	1.1598	1.1469	1.1298	1.1582	1.1771	1.2106	1.2463	0.9448	1.0499	1.1744	1.1471	1.1433	1.192	1.1617	1.1268	1.1085	1.1807	1.1383	1.2482	1.0935
1554.52	1.0314	1.3016	1.3057	1.304	1.2881	1.2947	1.2826	1.289	1.2546	1.246	1.2819	1.302	1.1768	1.2139	1.2011	1.1882	1.2087	1.1762	1.1658	1.1468	1.1692	1.16	1.173	1.2812	1.0557	1.201	1.1883	1.1782	1.1675	1.1613	1.1474	1.1322	1.1612	1.1804	1.2126	1.2514	0.9499	1.0534	1.1747	1.1509	1.146	1.1954	1.1641	1.1322	1.112	1.1832	1.141	1.2541	1.0993
1565.55	1.0514	1.3079	1.3098	1.3055	1.3011	1.2993	1.2868	1.2894	1.2653	1.2478	1.2829	1.3016	1.1792	1.2118	1.2035	1.1942	1.2076	1.1759	1.1751	1.1471	1.1729	1.1623	1.1762	1.2782	1.0579	1.207	1.1918	1.18	1.168	1.1617	1.151	1.1326	1.1651	1.1821	1.2258	1.2494	0.954	1.0566	1.1773	1.1568	1.1494	1.1976	1.1699	1.1344	1.1127	1.1845	1.1419	1.2563	1.104
1576.58	1.077	1.304	1.3151	1.3081	1.2958	1.2962	1.288	1.2937	1.2617	1.251	1.2856	1.3029	1.2017	1.218	1.2074	1.1984	1.2134	1.1762	1.1718	1.1493	1.1717	1.1614	1.1748	1.2771	1.0627	1.205	1.1971	1.1873	1.1695	1.1659	1.1569	1.1381	1.169	1.1847	1.2229	1.2533	0.9673	1.0592	1.1807	1.1623	1.1531	1.199	1.1725	1.1356	1.1142	1.1873	1.1442	1.2578	1.1118
1587.62	1.0778	1.3053	1.3084	1.3112	1.3015	1.3019	1.2878	1.2924	1.2633	1.252	1.2833	1.2988	1.1983	1.2185	1.2089	1.1952	1.2107	1.182	1.1696	1.1511	1.1747	1.1623	1.1804	1.282	1.0655	1.2112	1.2015	1.1914	1.1739	1.1685	1.1612	1.1408	1.1671	1.1849	1.2263	1.2597	0.9728	1.0617	1.1861	1.1643	1.1535	1.1994	1.1738	1.1357	1.1178	1.1909	1.1468	1.2575	1.1175
1598.65	1.0925	1.3127	1.3183	1.3123	1.3035	1.3001	1.2927	1.2962	1.2705	1.2569	1.2875	1.3071	1.205	1.2212	1.2129	1.2063	1.2154	1.1837	1.1805	1.1522	1.1769	1.1655	1.1796	1.2835	1.0665	1.2123	1.2016	1.1923	1.1781	1.1729	1.1614	1.1394	1.17	1.1864	1.2241	1.2538	0.9733	1.0632	1.1916	1.1636	1.1552	1.2018	1.1779	1.1369	1.1224	1.1935	1.151	1.261	1.1191
1609.68	1.1097	1.3098	1.311	1.3065	1.3014	1.3023	1.2876	1.2905	1.2664	1.2522	1.2834	1.2945	1.208	1.2231	1.2107	1.199	1.2153	1.1783	1.1746	1.153	1.1744	1.1601	1.1795	1.2794	1.0726	1.2099	1.1987	1.1886	1.1745	1.1717	1.1578	1.1423	1.1745	1.1875	1.221	1.2553	0.9908	1.0678	1.1902	1.1609	1.1561	1.2061	1.1794	1.1416	1.1231	1.1971	1.1491	1.2604	1.1239
1620.73	1.1184	1.3117	1.3189	1.3174	1.3013	1.3081	1.2982	1.2999	1.2732	1.261	1.2895	1.2998	1.2027	1.2242	1.2175	1.2088	1.2199	1.1901	1.1811	1.1576	1.1809	1.1675	1.1835	1.2847	1.0666	1.2168	1.2061	1.193	1.1826	1.1744	1.1669	1.1488	1.1775	1.1932	1.2248	1.2567	0.9715	1.069	1.1881	1.1677	1.1633	1.2099	1.1804	1.1472	1.1234	1.1988	1.1492	1.2632	1.1193
1631.78	1.1322	1.3135	1.3184	1.3134	1.3134	1.3048	1.2945	1.2991	1.2739	1.259	1.2882	1.3031	1.2027	1.2291	1.2179	1.2132	1.221	1.1903	1.188	1.1598	1.1824	1.168	1.1855	1.281	1.0634	1.2127	1.2085	1.199	1.1833	1.1757	1.1701	1.1481	1.1775	1.1921	1.2269	1.2562	0.9792	1.071	1.1875	1.1728	1.164	1.2082	1.1777	1.1479	1.1271	1.199	1.1537	1.2618	1.116
1642.83	1.1425	1.3189	1.3205	1.3189	1.3042	1.313	1.2924	1.2987	1.273	1.2613	1.2872	1.3025	1.2032	1.2259	1.2175	1.2051	1.2177	1.1915	1.1848	1.1584	1.179	1.1663	1.1822	1.286	1.0602	1.2153	1.206	1.1979	1.1789	1.1786	1.1661	1.151	1.1778	1.1906	1.2298	1.2513	0.9795	1.0714	1.1908	1.1706	1.162	1.206	1.1798	1.1428	1.1278	1.202	1.1565	1.2609	1.1313
1653.87	1.1561	1.3173	1.321	1.3158	1.3097	1.3014	1.3007	1.2985	1.2688	1.2524	1.2817	1.2913	1.2073	1.2223	1.2184	1.2101	1.2143	1.1875	1.1777	1.1561	1.1732	1.16	1.1785	1.2747	1.0581	1.2127	1.2032	1.1919	1.1804	1.1772	1.1638	1.1486	1.1764	1.1897	1.2229	1.2528	0.9799	1.0751	1.1932	1.1646	1.1577	1.2066	1.182	1.1411	1.1248	1.2027	1.154	1.2577	1.1302
1664.9	1.1544	1.3214	1.3235	1.3164	1.3084	1.3139	1.298	1.2966	1.2762	1.2668	1.2895	1.3032	1.2246	1.23	1.2155	1.2076	1.216	1.188	1.1844	1.1565	1.1811	1.1666	1.1831	1.2842	1.071	1.2175	1.2069	1.1928	1.1821	1.1776	1.1693	1.1476	1.1799	1.1928	1.2316	1.2665	1.0084	1.0818	1.1993	1.168	1.162	1.2139	1.1872	1.1482	1.1289	1.2049	1.1537	1.2631	1.1467
1675.93	1.1545	1.3222	1.3223	1.319	1.3151	1.3096	1.2915	1.3047	1.2736	1.2664	1.2908	1.3053	1.2207	1.2298	1.225	1.2143	1.2194	1.1962	1.1905	1.1629	1.1797	1.1684	1.1864	1.286	1.0705	1.2209	1.2087	1.1985	1.183	1.1753	1.1685	1.154	1.181	1.1886	1.2329	1.2558	1.0207	1.0844	1.1956	1.1723	1.1667	1.2137	1.1881	1.1545	1.1343	1.2059	1.1559	1.2624	1.1482
1686.97	1.1714	1.3359	1.3388	1.3343	1.3206	1.3256	1.318	1.3173	1.2903	1.2846	1.3035	1.3181	1.2383	1.2399	1.2292	1.2218	1.2253	1.2039	1.1968	1.1739	1.1888	1.1808	1.1932	1.2986	1.0685	1.2281	1.2164	1.2057	1.1914	1.1836	1.1767	1.1601	1.1869	1.2042	1.2496	1.2649	1.0223	1.0846	1.2023	1.1802	1.1746	1.2173	1.1905	1.1582	1.1388	1.2125	1.1683	1.2808	1.1651
1698	1.17	1.3346	1.3417	1.3357	1.3291	1.3242	1.321	1.3167	1.2932	1.2829	1.3023	1.3128	1.2358	1.2389	1.2348	1.2257	1.2245	1.2052	1.2	1.1711	1.1915	1.1762	1.1919	1.2953	1.072	1.2299	1.2197	1.2035	1.1914	1.1906	1.1778	1.1606	1.1876	1.203	1.2525	1.2715	1.0412	1.0892	1.2108	1.1816	1.1735	1.2227	1.1956	1.1581	1.1414	1.2137	1.164	1.2768	1.1635
1709.05	1.176	1.3333	1.3378	1.3317	1.3285	1.3265	1.3157	1.3184	1.2906	1.2794	1.3034	1.3151	1.237	1.2434	1.2349	1.2215	1.2295	1.2103	1.2019	1.1726	1.1902	1.1854	1.1948	1.2951	1.0662	1.235	1.2201	1.209	1.1947	1.1899	1.1795	1.1641	1.1905	1.2008	1.2507	1.2638	1.0331	1.0908	1.212	1.1839	1.1752	1.2253	1.2002	1.163	1.1447	1.2155	1.1685	1.2719	1.1647
1720.1	1.1782	1.3343	1.338	1.3345	1.3222	1.3264	1.3128	1.3197	1.2882	1.2876	1.3034	1.3135	1.2359	1.2442	1.236	1.2298	1.2281	1.2051	1.205	1.1788	1.1934	1.1796	1.1957	1.2881	1.0662	1.233	1.2228	1.2128	1.1955	1.1865	1.1832	1.1646	1.1903	1.2048	1.2438	1.2691	1.0466	1.0941	1.2086	1.186	1.1797	1.2238	1.1989	1.1645	1.1445	1.2181	1.1681	1.2697	1.1641
1731.13	1.1931	1.3381	1.3446	1.3412	1.3374	1.3285	1.323	1.3235	1.2956	1.2871	1.3092	1.3189	1.2474	1.2466	1.2407	1.2257	1.2307	1.2116	1.2018	1.1773	1.1946	1.1888	1.1951	1.2957	1.0722	1.239	1.2244	1.2101	1.1953	1.1937	1.181	1.1642	1.1928	1.2047	1.2581	1.2769	1.0606	1.0998	1.212	1.1866	1.1814	1.2266	1.2005	1.1658	1.1504	1.2221	1.172	1.2781	1.176
1742.17	1.2039	1.3439	1.3507	1.3432	1.3375	1.3368	1.3279	1.3296	1.3046	1.2903	1.3099	1.3239	1.2518	1.2498	1.2421	1.2353	1.23	1.2155	1.2139	1.182	1.1947	1.1864	1.2005	1.2985	1.0749	1.2402	1.2256	1.2167	1.2012	1.1983	1.1873	1.1689	1.1943	1.2103	1.254	1.273	1.0641	1.102	1.2163	1.1897	1.1819	1.2322	1.2045	1.1693	1.1516	1.2253	1.1771	1.2844	1.1724
1753.22	1.2082	1.3469	1.3554	1.3501	1.3407	1.3405	1.3306	1.3327	1.3067	1.2977	1.3144	1.3336	1.2531	1.2553	1.2493	1.2322	1.2378	1.2245	1.2161	1.1875	1.201	1.1926	1.2041	1.3078	1.0668	1.2466	1.2338	1.2196	1.2021	1.1975	1.1924	1.1751	1.1972	1.2115	1.2674	1.2742	1.0602	1.1034	1.2198	1.1947	1.1886	1.2342	1.2074	1.1732	1.1538	1.2262	1.1769	1.2859	1.1743
1764.25	1.2076	1.3468	1.3522	1.3396	1.3372	1.3304	1.3211	1.3272	1.2976	1.2867	1.3086	1.3211	1.2498	1.2501	1.2422	1.2372	1.2322	1.2124	1.212	1.1863	1.1965	1.19	1.1955	1.2884	1.0677	1.2424	1.2289	1.2185	1.2036	1.1987	1.1869	1.1696	1.1951	1.2121	1.2512	1.2809	1.0677	1.1056	1.2173	1.1903	1.1827	1.2309	1.2069	1.1724	1.1539	1.2262	1.178	1.2764	1.1685
1775.28	1.2199	1.3507	1.3516	1.3511	1.3419	1.3411	1.3327	1.3323	1.3077	1.3002	1.3179	1.3379	1.247	1.2524	1.2485	1.2331	1.2371	1.2232	1.2178	1.1908	1.2	1.1961	1.2009	1.2989	1.0583	1.2423	1.2326	1.2209	1.204	1.2027	1.1898	1.1738	1.1962	1.2122	1.258	1.2835	1.0596	1.1076	1.2207	1.193	1.1837	1.2347	1.2067	1.172	1.1535	1.2302	1.1843	1.2853	1.17
1786.32	1.2277	1.3517	1.3572	1.3516	1.345	1.3358	1.3327	1.3319	1.3039	1.2976	1.3145	1.3315	1.2478	1.2503	1.2458	1.2364	1.2308	1.2174	1.215	1.183	1.1981	1.1867	1.201	1.2965	1.0566	1.2435	1.2313	1.2159	1.2018	1.198	1.1906	1.1701	1.1937	1.2138	1.2544	1.2861	1.0466	1.1064	1.2185	1.1919	1.187	1.2313	1.2046	1.1727	1.1535	1.2279	1.179	1.2834	1.1749
1797.35	1.232	1.3651	1.3664	1.3547	1.348	1.3426	1.3359	1.3383	1.3136	1.3045	1.3235	1.3314	1.2563	1.2564	1.2511	1.2362	1.238	1.2283	1.2201	1.1909	1.1985	1.2003	1.2025	1.2992	1.059	1.2483	1.2349	1.2265	1.2094	1.2044	1.1945	1.1771	1.1979	1.2155	1.2595	1.2825	1.0598	1.1111	1.2242	1.1929	1.186	1.2352	1.209	1.1753	1.1565	1.2325	1.183	1.2874	1.1959
1808.38	1.2259	1.359	1.3567	1.3557	1.3492	1.34	1.3369	1.3343	1.3107	1.2988	1.3227	1.3328	1.2527	1.2571	1.2529	1.2405	1.236	1.2215	1.2206	1.1938	1.203	1.1919	1.2036	1.2959	1.059	1.2484	1.2391	1.2208	1.2064	1.2054	1.1961	1.1774	1.1974	1.2132	1.257	1.284	1.05	1.1109	1.2252	1.1975	1.1852	1.2357	1.2064	1.1736	1.1569	1.2307	1.184	1.2812	1.1876
1819.42	1.2318	1.3562	1.3505	1.3474	1.3385	1.3377	1.3227	1.3303	1.3066	1.2998	1.3183	1.3282	1.2558	1.2536	1.2503	1.2371	1.2369	1.228	1.2194	1.1905	1.1976	1.1997	1.2015	1.2897	1.0586	1.2486	1.2352	1.2268	1.2106	1.2036	1.1942	1.1765	1.1974	1.2167	1.2519	1.28	1.0474	1.1156	1.2253	1.198	1.191	1.2384	1.2072	1.1781	1.159	1.2328	1.1856	1.2758	1.1853
1830.45	1.223	1.3589	1.3531	1.3484	1.3369	1.332	1.3259	1.3311	1.3098	1.2997	1.3185	1.3191	1.2496	1.2534	1.2495	1.2362	1.238	1.2198	1.221	1.191	1.2015	1.1926	1.2014	1.2913	1.045	1.2452	1.2406	1.2241	1.211	1.2066	1.1982	1.177	1.1984	1.2157	1.2502	1.2803	1.0371	1.1124	1.2239	1.1954	1.189	1.2361	1.2106	1.174	1.1576	1.2346	1.1831	1.2751	1.1789
1841.48	1.2396	1.3673	1.372	1.364	1.3515	1.35	1.3372	1.3363	1.3152	1.3081	1.3221	1.3337	1.2695	1.2642	1.2607	1.2434	1.2416	1.2384	1.2301	1.2023	1.2049	1.2025	1.2064	1.302	1.0629	1.2563	1.243	1.2333	1.2138	1.2127	1.2038	1.1859	1.2006	1.2235	1.2714	1.2801	1.0737	1.1196	1.2339	1.2068	1.194	1.2443	1.2149	1.1817	1.1599	1.2407	1.1897	1.2864	1.207
1852.53	1.2314	1.3687	1.3708	1.3568	1.3536	1.3484	1.3329	1.3411	1.3177	1.3093	1.3223	1.3327	1.2654	1.2626	1.2563	1.2506	1.2444	1.2309	1.2299	1.2045	1.2109	1.209	1.2113	1.297	1.054	1.2517	1.2494	1.2308	1.2174	1.2142	1.2022	1.1866	1.2066	1.2282	1.2655	1.2832	1.0598	1.12	1.2343	1.2063	1.1969	1.246	1.2163	1.1829	1.1678	1.2433	1.1918	1.2814	1.1959
1863.58	1.2573	1.3733	1.3772	1.3682	1.3635	1.3547	1.348	1.3521	1.3228	1.3178	1.3268	1.3371	1.2714	1.2666	1.2632	1.2395	1.25	1.2393	1.2351	1.2066	1.2096	1.2094	1.211	1.3	1.0561	1.258	1.2463	1.2405	1.2234	1.2163	1.2107	1.188	1.205	1.2212	1.2765	1.2815	1.0641	1.1196	1.235	1.2108	1.1999	1.2455	1.219	1.1853	1.1644	1.2422	1.1919	1.2885	1.2061
1874.62	1.2599	1.3747	1.3799	1.372	1.359	1.3585	1.3524	1.3565	1.3265	1.3242	1.3333	1.3492	1.276	1.2687	1.2664	1.2573	1.2471	1.2451	1.2375	1.2114	1.215	1.2133	1.2146	1.3113	1.0667	1.2599	1.2536	1.2368	1.2241	1.2206	1.2098	1.1971	1.2094	1.234	1.2815	1.2874	1.0668	1.1223	1.2395	1.2123	1.2037	1.253	1.2208	1.1908	1.1693	1.2443	1.1994	1.2945	1.2127
1885.65	1.2467	1.3767	1.3824	1.371	1.3661	1.3687	1.3568	1.3581	1.3336	1.3315	1.3382	1.3512	1.2814	1.2723	1.2699	1.2562	1.2553	1.2452	1.2463	1.2143	1.2216	1.2229	1.2195	1.3189	1.0641	1.2619	1.255	1.2473	1.2292	1.2259	1.2184	1.1949	1.2126	1.2331	1.2798	1.2886	1.0644	1.1241	1.2437	1.2173	1.2083	1.2512	1.2228	1.1912	1.1696	1.2465	1.2028	1.2966	1.2077
1896.68	1.2561	1.374	1.3788	1.3604	1.3615	1.3587	1.3499	1.3478	1.3246	1.3215	1.3291	1.3444	1.2725	1.2684	1.2636	1.2465	1.2494	1.2449	1.2356	1.2111	1.215	1.2145	1.2134	1.303	1.0625	1.2593	1.2527	1.2358	1.2231	1.2196	1.2112	1.1922	1.2059	1.2308	1.2762	1.28	1.0634	1.1254	1.2363	1.2098	1.2032	1.252	1.2232	1.1907	1.1709	1.2475	1.1997	1.2912	1.2083
1907.72	1.251	1.379	1.3865	1.3763	1.3691	1.3698	1.3562	1.3651	1.3372	1.3355	1.3421	1.3479	1.2806	1.2756	1.2734	1.259	1.2559	1.2549	1.2508	1.2251	1.228	1.2305	1.2256	1.3247	1.0665	1.2658	1.2574	1.2514	1.234	1.2304	1.2224	1.2057	1.2168	1.2367	1.2852	1.2829	1.0704	1.1268	1.2447	1.2204	1.2115	1.258	1.2289	1.1964	1.176	1.2507	1.2061	1.301	1.2121
1918.75	1.2515	1.374	1.3798	1.3663	1.3472	1.3616	1.346	1.3526	1.3301	1.3222	1.3319	1.3363	1.2818	1.271	1.271	1.2554	1.2527	1.2403	1.2404	1.2158	1.2144	1.2145	1.2185	1.3105	1.081	1.2615	1.2592	1.2408	1.2314	1.2275	1.2157	1.1995	1.2101	1.2332	1.2776	1.2875	1.07	1.1295	1.2435	1.2171	1.2083	1.2577	1.2242	1.198	1.1752	1.2524	1.2027	1.2905	1.2132
1929.8	1.2652	1.3813	1.3828	1.3797	1.3653	1.3736	1.3629	1.3587	1.3343	1.3303	1.3365	1.355	1.2854	1.2708	1.2687	1.2561	1.2541	1.2533	1.2441	1.2177	1.2248	1.2248	1.2217	1.312	1.0935	1.2674	1.2565	1.2481	1.2306	1.2256	1.2173	1.1993	1.2117	1.2303	1.2888	1.2797	1.0714	1.1326	1.2428	1.2181	1.209	1.2571	1.2264	1.194	1.1749	1.2525	1.2084	1.3033	1.2172
1940.85	1.2603	1.38	1.3826	1.3783	1.3689	1.371	1.3579	1.3604	1.331	1.3337	1.3404	1.3514	1.2909	1.2707	1.2726	1.2612	1.2481	1.2431	1.2483	1.2192	1.2185	1.2227	1.2203	1.3243	1.0883	1.2593	1.257	1.2444	1.2334	1.2267	1.2211	1.2019	1.2104	1.234	1.2904	1.2842	1.0685	1.1281	1.2425	1.217	1.2071	1.2532	1.2244	1.1976	1.1751	1.2504	1.2092	1.3057	1.2182
1951.9	1.2646	1.3729	1.3811	1.3671	1.3649	1.3628	1.3521	1.3539	1.3266	1.3263	1.3414	1.3453	1.2875	1.2705	1.2689	1.2553	1.2518	1.25	1.2349	1.2139	1.22	1.2165	1.2213	1.311	1.0838	1.2659	1.2548	1.2441	1.228	1.2256	1.216	1.1944	1.2083	1.2262	1.2776	1.2834	1.0628	1.1304	1.2388	1.2126	1.2069	1.2578	1.2267	1.1943	1.17	1.2512	1.2059	1.2951	1.2206
1962.93	1.2679	1.3854	1.3871	1.3743	1.3692	1.3734	1.3624	1.3643	1.3348	1.3398	1.3506	1.3435	1.2833	1.278	1.2749	1.2646	1.2553	1.2525	1.2552	1.2273	1.2275	1.2346	1.2318	1.3155	1.0825	1.2693	1.262	1.2523	1.2376	1.2343	1.2278	1.2091	1.2176	1.2405	1.2889	1.2741	1.067	1.13	1.2488	1.223	1.2111	1.26	1.2307	1.204	1.1823	1.2533	1.2169	1.3034	1.2259
1973.97	1.2667	1.3803	1.3879	1.3767	1.3516	1.3732	1.3565	1.36	1.3287	1.3318	1.3449	1.3479	1.2926	1.2787	1.2718	1.2584	1.2521	1.2545	1.2518	1.2279	1.2285	1.2299	1.2254	1.3072	1.0794	1.2662	1.2594	1.2483	1.2385	1.2316	1.2247	1.2064	1.2118	1.239	1.2827	1.277	1.07	1.1305	1.2391	1.2172	1.2146	1.2612	1.2321	1.2029	1.179	1.2556	1.2137	1.3052	1.2202
1985	1.2699	1.3846	1.3931	1.3791	1.3714	1.3712	1.3559	1.3645	1.3395	1.3336	1.3454	1.3518	1.3027	1.2815	1.2769	1.2636	1.2525	1.2587	1.248	1.2321	1.2366	1.2323	1.2305	1.3226	1.0936	1.273	1.2654	1.2538	1.2423	1.2409	1.2302	1.2096	1.2179	1.2297	1.2923	1.2734	1.0794	1.1347	1.2507	1.2275	1.214	1.2647	1.2334	1.2063	1.1835	1.2551	1.2153	1.3093	1.2413
1996.03	1.2742	1.3946	1.3895	1.3845	1.3797	1.3736	1.3637	1.3726	1.3436	1.3404	1.3528	1.3491	1.2991	1.2855	1.2834	1.272	1.2617	1.2615	1.2653	1.2324	1.2286	1.2362	1.2339	1.3228	1.0922	1.275	1.2651	1.2589	1.2461	1.2376	1.2338	1.2128	1.2198	1.2442	1.2977	1.269	1.0805	1.1331	1.2506	1.2273	1.2218	1.2659	1.2365	1.2102	1.1836	1.256	1.2208	1.3179	1.2403
2007.08	1.2568	1.3937	1.3879	1.3857	1.3791	1.3765	1.3652	1.3713	1.3425	1.3417	1.3585	1.3493	1.3013	1.2895	1.2847	1.2733	1.2617	1.2638	1.2643	1.2389	1.2415	1.2433	1.2416	1.3256	1.0755	1.2747	1.2727	1.2581	1.2495	1.2463	1.2336	1.2194	1.2217	1.2442	1.295	1.2703	1.0828	1.1324	1.2502	1.2291	1.2202	1.2719	1.2392	1.2148	1.1857	1.2602	1.2279	1.3183	1.2425
2018.13	1.2759	1.3943	1.389	1.3868	1.3762	1.3712	1.3608	1.3661	1.3386	1.3426	1.3496	1.3491	1.3088	1.2883	1.2825	1.2737	1.2591	1.2651	1.2534	1.234	1.2366	1.2352	1.2347	1.3178	1.0863	1.2767	1.2634	1.2578	1.2454	1.2406	1.2384	1.2147	1.2227	1.2373	1.2993	1.2644	1.087	1.134	1.2529	1.2299	1.2218	1.268	1.2396	1.2108	1.1904	1.2603	1.2279	1.3172	1.2501
2029.17	1.2686	1.3952	1.3914	1.387	1.3808	1.3783	1.3623	1.3731	1.3491	1.3467	1.3568	1.3462	1.3035	1.2914	1.2891	1.2791	1.2651	1.2637	1.2708	1.2416	1.2392	1.2418	1.2405	1.3216	1.0827	1.2835	1.2767	1.2647	1.254	1.2471	1.236	1.2185	1.2256	1.2448	1.2968	1.2639	1.0916	1.1328	1.2562	1.2351	1.2268	1.2728	1.2417	1.213	1.19	1.2589	1.2314	1.3197	1.2508
2040.2	1.2583	1.3973	1.391	1.3849	1.3858	1.3847	1.3714	1.3669	1.344	1.3479	1.359	1.3481	1.3034	1.2939	1.2928	1.2817	1.2647	1.2755	1.2709	1.2444	1.2397	1.246	1.2392	1.3274	1.0822	1.2841	1.2722	1.263	1.2545	1.249	1.2434	1.2231	1.2253	1.2456	1.3022	1.2494	1.0897	1.1313	1.2527	1.2307	1.2239	1.2729	1.2431	1.2185	1.1922	1.2613	1.228	1.3213	1.2531
2051.25	1.259	1.3974	1.3956	1.3913	1.389	1.385	1.368	1.3749	1.3511	1.3563	1.3653	1.3515	1.3126	1.2975	1.2956	1.2845	1.2689	1.2753	1.2686	1.248	1.2515	1.2512	1.247	1.3324	1.0955	1.284	1.2745	1.2648	1.2564	1.2515	1.2428	1.226	1.2287	1.2498	1.3154	1.2459	1.0982	1.129	1.2604	1.2385	1.23	1.2787	1.2455	1.2227	1.1978	1.2621	1.2356	1.3276	1.2598
2062.3	1.2617	1.3973	1.3957	1.392	1.3833	1.3838	1.37	1.3771	1.351	1.3637	1.3652	1.3484	1.3101	1.2938	1.2932	1.2885	1.2681	1.2717	1.2767	1.2526	1.2511	1.2545	1.2499	1.3332	1.087	1.2827	1.275	1.2678	1.2571	1.2522	1.2472	1.227	1.2286	1.2541	1.3037	1.2331	1.0932	1.1281	1.2593	1.2369	1.2323	1.2771	1.2474	1.2191	1.198	1.2612	1.2399	1.3218	1.2539
2073.33	1.2528	1.3983	1.3944	1.3896	1.3828	1.3811	1.3702	1.381	1.3549	1.3604	1.3635	1.3458	1.313	1.2956	1.2951	1.2863	1.2708	1.2777	1.2762	1.2499	1.2461	1.2513	1.2494	1.3351	1.0858	1.283	1.2753	1.2673	1.2579	1.2537	1.2477	1.2249	1.2302	1.254	1.3169	1.2318	1.0986	1.1255	1.2602	1.2343	1.2276	1.2779	1.2442	1.2214	1.1959	1.2608	1.2374	1.3185	1.2484
2084.37	1.2708	1.3997	1.3947	1.3937	1.3871	1.3784	1.3682	1.3819	1.3501	1.3637	1.362	1.3514	1.3195	1.2982	1.2984	1.2845	1.2661	1.28	1.2757	1.2494	1.2479	1.2474	1.2462	1.3313	1.1013	1.2857	1.2756	1.2663	1.2574	1.2529	1.2433	1.2242	1.2234	1.258	1.3098	1.2281	1.1066	1.1244	1.2583	1.2379	1.2314	1.279	1.2464	1.2219	1.1953	1.2599	1.2362	1.3256	1.2605
2095.42	1.2627	1.3982	1.3921	1.3881	1.382	1.3772	1.3705	1.375	1.3525	1.3606	1.3558	1.3503	1.3226	1.2963	1.2956	1.285	1.2658	1.2657	1.2677	1.2471	1.2436	1.2453	1.2425	1.3333	1.1013	1.2847	1.2746	1.2667	1.2568	1.2504	1.2496	1.2254	1.2251	1.2521	1.3018	1.2307	1.1222	1.1242	1.2611	1.2306	1.2305	1.2744	1.2449	1.2199	1.1922	1.2557	1.2326	1.323	1.2666
2106.47	1.2505	1.3988	1.392	1.388	1.3804	1.383	1.3667	1.3742	1.35	1.366	1.3615	1.3489	1.3214	1.2928	1.2897	1.2846	1.2683	1.2731	1.2622	1.2474	1.2424	1.2472	1.239	1.3263	1.098	1.2822	1.2704	1.2623	1.2536	1.2551	1.2407	1.2272	1.2279	1.2461	1.2999	1.2249	1.1141	1.1237	1.252	1.2326	1.2241	1.2756	1.2439	1.2201	1.1927	1.2575	1.2342	1.3205	1.2577
2117.5	1.2682	1.4032	1.3991	1.3949	1.3851	1.3883	1.3745	1.3846	1.3568	1.3633	1.3653	1.3477	1.3259	1.3041	1.299	1.2884	1.272	1.2841	1.2803	1.2544	1.2497	1.2475	1.2412	1.3328	1.1131	1.2928	1.2822	1.2719	1.2648	1.2547	1.2546	1.2299	1.2274	1.2562	1.3124	1.2148	1.1287	1.1263	1.265	1.2382	1.2358	1.2818	1.2526	1.2255	1.199	1.2581	1.2389	1.33	1.2646
2128.53	1.2534	1.4013	1.3989	1.395	1.3862	1.385	1.3762	1.3831	1.348	1.3597	1.3654	1.3453	1.3259	1.307	1.2971	1.2852	1.2739	1.2803	1.2808	1.2615	1.253	1.2545	1.2497	1.3313	1.1197	1.2923	1.2794	1.2744	1.265	1.259	1.2545	1.231	1.229	1.256	1.3295	1.2071	1.1343	1.1265	1.2643	1.237	1.2365	1.2834	1.2549	1.2285	1.2052	1.2595	1.2428	1.3229	1.2648
2139.58	1.2516	1.403	1.3998	1.3948	1.3864	1.3816	1.3704	1.3742	1.3459	1.3571	1.3594	1.3329	1.3251	1.3061	1.2983	1.2899	1.276	1.2768	1.2797	1.2601	1.2502	1.2496	1.2428	1.3248	1.1198	1.29	1.2812	1.2692	1.2661	1.2622	1.252	1.2316	1.226	1.2522	1.3141	1.1894	1.1343	1.1285	1.267	1.2382	1.2365	1.285	1.2556	1.2277	1.2042	1.2581	1.2363	1.3142	1.267
2150.63	1.2451	1.4068	1.4043	1.4011	1.3985	1.3917	1.3736	1.3837	1.3664	1.3736	1.3759	1.3359	1.3338	1.3105	1.3063	1.2984	1.2803	1.2928	1.2908	1.2695	1.259	1.2628	1.2567	1.3389	1.1268	1.2971	1.2853	1.2765	1.2728	1.2671	1.2639	1.2421	1.2399	1.2673	1.3336	1.1902	1.1385	1.1289	1.2673	1.247	1.2421	1.2899	1.2622	1.2373	1.2088	1.2617	1.2469	1.3377	1.2688
2161.68	1.2392	1.4058	1.4057	1.3968	1.3975	1.3892	1.3741	1.3944	1.3659	1.3677	1.3711	1.3384	1.3341	1.3116	1.3085	1.2964	1.2764	1.2939	1.2863	1.2703	1.2598	1.262	1.2568	1.3385	1.1294	1.2999	1.2914	1.2842	1.2706	1.268	1.2636	1.2435	1.2354	1.2676	1.3326	1.1852	1.1393	1.1296	1.2697	1.2412	1.2398	1.2901	1.2614	1.2364	1.2071	1.2609	1.2464	1.3381	1.268
2172.73	1.2251	1.3993	1.4041	1.3958	1.3906	1.3859	1.3777	1.3953	1.3589	1.3675	1.3679	1.3301	1.3303	1.3151	1.3123	1.2974	1.2828	1.2956	1.2879	1.2713	1.2617	1.2646	1.2587	1.3406	1.1316	1.3028	1.2907	1.285	1.2738	1.2732	1.2627	1.2438	1.2355	1.2695	1.3156	1.1748	1.1477	1.1317	1.2743	1.2498	1.245	1.2914	1.2646	1.2381	1.2087	1.2622	1.2495	1.3397	1.2648
2183.75	1.2272	1.4028	1.4077	1.3955	1.3958	1.3823	1.3809	1.3859	1.3732	1.3814	1.3814	1.3313	1.3325	1.324	1.3194	1.3089	1.2903	1.3014	1.3031	1.281	1.2718	1.2778	1.2731	1.3467	1.1417	1.3067	1.2969	1.2903	1.2807	1.2743	1.27	1.2481	1.2418	1.2758	1.3327	1.171	1.1523	1.1287	1.28	1.2551	1.2507	1.2976	1.2692	1.2427	1.2168	1.2669	1.2622	1.3378	1.2659
2194.78	1.2266	1.4028	1.4102	1.3984	1.3992	1.3772	1.3845	1.3878	1.386	1.3819	1.3852	1.3333	1.3361	1.3266	1.3229	1.3137	1.2949	1.3042	1.3063	1.2839	1.2781	1.2823	1.2806	1.3543	1.1406	1.3071	1.3005	1.2928	1.2834	1.2787	1.2733	1.2526	1.2493	1.2831	1.329	1.1618	1.154	1.1292	1.281	1.2551	1.2519	1.3028	1.2733	1.2459	1.219	1.268	1.2656	1.3433	1.2704
2205.83	1.2077	1.4018	1.4067	1.3867	1.3879	1.3856	1.3623	1.3764	1.3774	1.3629	1.3688	1.3292	1.3234	1.3136	1.3035	1.2989	1.278	1.2888	1.2847	1.2716	1.2603	1.2611	1.2587	1.3423	1.1265	1.2963	1.287	1.2786	1.2706	1.2696	1.2641	1.2412	1.2353	1.2705	1.3209	1.1504	1.1395	1.1241	1.2679	1.2404	1.2406	1.2893	1.2626	1.2376	1.2068	1.257	1.2483	1.3383	1.2484
2216.87	1.2079	1.4071	1.402	1.3883	1.3897	1.3879	1.3759	1.3767	1.3737	1.3509	1.3736	1.3237	1.3289	1.3209	1.3088	1.3025	1.2823	1.2903	1.2906	1.2753	1.265	1.2685	1.2598	1.347	1.1451	1.305	1.2938	1.282	1.2766	1.2708	1.2681	1.2451	1.2403	1.2739	1.3275	1.1492	1.1484	1.1218	1.2725	1.2481	1.2453	1.2925	1.2653	1.2387	1.2134	1.2548	1.252	1.3345	1.2508
2227.92	1.2113	1.3991	1.4026	1.3828	1.3873	1.3848	1.3732	1.3783	1.3662	1.3604	1.3673	1.3269	1.3272	1.322	1.3066	1.2992	1.2833	1.2915	1.2937	1.2754	1.2602	1.2658	1.2573	1.3504	1.1487	1.3015	1.2875	1.2825	1.2766	1.2689	1.2655	1.2457	1.2336	1.2646	1.3217	1.1402	1.155	1.1188	1.2714	1.2487	1.2453	1.2944	1.2627	1.2389	1.2121	1.2541	1.2496	1.3332	1.2537
2238.95	1.2086	1.4024	1.4057	1.3921	1.3883	1.3876	1.376	1.3789	1.3641	1.369	1.3805	1.3223	1.3277	1.3268	1.3122	1.3034	1.2885	1.2976	1.2959	1.2789	1.2621	1.2682	1.263	1.3514	1.1596	1.3067	1.2941	1.2863	1.2775	1.2746	1.2728	1.2494	1.2341	1.2698	1.3285	1.139	1.1675	1.1221	1.2746	1.2494	1.2465	1.2965	1.2685	1.2416	1.2119	1.2537	1.252	1.3295	1.2585
2249.98	1.1915	1.3996	1.3971	1.3935	1.3887	1.3829	1.3783	1.3853	1.3703	1.3693	1.3781	1.309	1.3221	1.3304	1.3185	1.3159	1.2918	1.3027	1.2999	1.2856	1.2719	1.2809	1.2699	1.3471	1.1586	1.312	1.3006	1.2904	1.2819	1.2811	1.2779	1.2551	1.242	1.2781	1.3383	1.1302	1.1587	1.1238	1.2821	1.2546	1.252	1.3007	1.2732	1.2498	1.2229	1.2606	1.2616	1.3366	1.2591
2261.02	1.1863	1.407	1.4024	1.3988	1.4009	1.3937	1.3884	1.3833	1.3691	1.367	1.3803	1.3094	1.332	1.3359	1.3262	1.3172	1.2889	1.308	1.2983	1.2871	1.2761	1.2785	1.2796	1.3486	1.1572	1.3181	1.3022	1.2941	1.2857	1.2813	1.2791	1.2575	1.2443	1.2874	1.3379	1.1297	1.1654	1.1294	1.2846	1.2556	1.2544	1.3048	1.2708	1.2527	1.2235	1.2581	1.2589	1.3399	1.2558
2272.05	1.1852	1.3979	1.3996	1.3988	1.3967	1.389	1.3822	1.3815	1.3679	1.3774	1.3797	1.3085	1.3251	1.3368	1.3278	1.3145	1.288	1.31	1.3036	1.2903	1.2774	1.2796	1.2752	1.3595	1.1641	1.3147	1.3018	1.2981	1.2878	1.2846	1.278	1.2597	1.2434	1.2819	1.3394	1.1276	1.1682	1.1301	1.2865	1.2568	1.2573	1.3039	1.2713	1.2522	1.2233	1.2582	1.2589	1.3383	1.246
2283.1	1.1931	1.3995	1.4065	1.4	1.4003	1.3856	1.3856	1.3862	1.3672	1.3776	1.3925	1.3112	1.3314	1.3427	1.3332	1.3221	1.2995	1.3151	1.3146	1.2962	1.2882	1.2885	1.2816	1.3553	1.1691	1.322	1.3092	1.3012	1.2925	1.286	1.2859	1.2646	1.2497	1.2865	1.3394	1.1232	1.1758	1.1329	1.2896	1.2654	1.2617	1.3118	1.28	1.2566	1.2309	1.2623	1.2679	1.3445	1.2583
2294.13	1.1654	1.3942	1.402	1.3951	1.3825	1.3798	1.3773	1.3832	1.3707	1.3806	1.3951	1.2886	1.3335	1.3439	1.3388	1.3315	1.3079	1.3232	1.3188	1.306	1.2962	1.2981	1.2935	1.3575	1.1632	1.3241	1.3162	1.3066	1.2977	1.2918	1.2926	1.2732	1.2593	1.2948	1.3419	1.1094	1.1574	1.1283	1.2922	1.2679	1.2643	1.3147	1.2858	1.2651	1.2377	1.2631	1.2774	1.3485	1.244
2305.18	1.163	1.3998	1.3991	1.3896	1.3897	1.3825	1.3771	1.3848	1.3767	1.3808	1.3907	1.2929	1.333	1.3395	1.3349	1.3238	1.3013	1.3174	1.3158	1.2992	1.2902	1.294	1.2958	1.3586	1.1705	1.3244	1.3125	1.3061	1.294	1.292	1.2923	1.2681	1.2542	1.2916	1.338	1.1054	1.1572	1.1327	1.2924	1.2686	1.2586	1.3137	1.2829	1.2588	1.2322	1.262	1.271	1.3487	1.2413
2316.2	1.146	1.3921	1.3929	1.3894	1.3862	1.3859	1.3761	1.393	1.3777	1.3794	1.3851	1.2878	1.3323	1.3419	1.3338	1.3244	1.3042	1.3174	1.3158	1.2986	1.2903	1.2932	1.2916	1.3551	1.1659	1.323	1.3106	1.3031	1.294	1.291	1.2898	1.267	1.2533	1.2929	1.3431	1.0987	1.1671	1.1369	1.2923	1.2663	1.2609	1.3154	1.2856	1.261	1.2332	1.2607	1.2722	1.3414	1.2403
2327.25	1.1512	1.3926	1.394	1.3867	1.3851	1.3793	1.3731	1.3881	1.3764	1.3742	1.3921	1.2859	1.331	1.3492	1.3376	1.3281	1.3049	1.3158	1.3144	1.3003	1.2915	1.2917	1.2908	1.3613	1.1847	1.3282	1.3112	1.3048	1.2964	1.2931	1.2902	1.27	1.2544	1.2906	1.3426	1.102	1.1734	1.1405	1.297	1.2692	1.2666	1.3172	1.2873	1.263	1.2367	1.2638	1.2732	1.3498	1.2444
2338.27	1.1476	1.3982	1.4013	1.3928	1.387	1.3835	1.3811	1.3953	1.3751	1.3791	1.4031	1.2767	1.3388	1.351	1.344	1.3342	1.312	1.3261	1.3233	1.3094	1.2993	1.3016	1.2984	1.3594	1.183	1.3336	1.3183	1.3118	1.3052	1.3015	1.297	1.2781	1.2604	1.3003	1.3497	1.1056	1.1846	1.1436	1.3031	1.2757	1.2742	1.3189	1.2938	1.2671	1.2416	1.2677	1.2834	1.3559	1.2406
2349.3	1.1404	1.3857	1.4025	1.3844	1.3876	1.3769	1.3762	1.3857	1.375	1.3728	1.3976	1.2754	1.3264	1.3459	1.3356	1.3251	1.3028	1.3176	1.3112	1.3011	1.2907	1.2911	1.2896	1.3577	1.1844	1.3254	1.3091	1.3008	1.293	1.2924	1.2907	1.272	1.2569	1.2939	1.3467	1.0915	1.1664	1.1431	1.2969	1.2687	1.2653	1.312	1.2868	1.2646	1.2367	1.2615	1.2727	1.3458	1.2239
2360.33	1.1259	1.3746	1.3973	1.383	1.3906	1.3649	1.3654	1.3931	1.3736	1.3718	1.4	1.2637	1.3264	1.3539	1.3452	1.3374	1.307	1.3269	1.3242	1.3126	1.3026	1.3064	1.3042	1.362	1.1852	1.3331	1.3194	1.313	1.3031	1.3006	1.2987	1.2791	1.2637	1.3031	1.3469	1.0932	1.166	1.1317	1.3024	1.2761	1.2699	1.3216	1.2883	1.2712	1.242	1.2658	1.287	1.3488	1.2172
2371.37	1.105	1.3785	1.3873	1.3698	1.3857	1.3585	1.3618	1.3848	1.3681	1.3761	1.3921	1.2501	1.3211	1.3512	1.3447	1.338	1.3062	1.3269	1.3248	1.3106	1.2966	1.3033	1.2999	1.3471	1.1795	1.3333	1.3199	1.3098	1.2998	1.296	1.2963	1.2772	1.2601	1.3003	1.3515	1.0817	1.1601	1.1255	1.3012	1.2688	1.2665	1.3184	1.2871	1.2698	1.2423	1.2596	1.2791	1.3516	1.2224
2382.4	1.1184	1.3803	1.3871	1.3774	1.3896	1.3684	1.3624	1.3859	1.3787	1.3691	1.3836	1.2497	1.3177	1.3521	1.3409	1.3353	1.3077	1.3235	1.3242	1.3073	1.2948	1.2966	1.2908	1.346	1.1858	1.3311	1.3164	1.3048	1.2976	1.3	1.2927	1.275	1.2568	1.2952	1.345	1.076	1.1714	1.1306	1.3002	1.2688	1.2639	1.3162	1.284	1.2693	1.2413	1.2523	1.2766	1.3459	1.22
2393.45	1.0877	1.3874	1.3782	1.3757	1.38	1.3619	1.3538	1.3802	1.375	1.3719	1.3935	1.247	1.3259	1.3554	1.3488	1.3469	1.3166	1.3339	1.3332	1.3142	1.3074	1.3097	1.3052	1.3499	1.1906	1.3366	1.3282	1.3156	1.3094	1.3081	1.2999	1.2838	1.266	1.3025	1.3539	1.0743	1.1635	1.1252	1.3014	1.2748	1.2724	1.3203	1.2879	1.2741	1.2449	1.2597	1.2857	1.3487	1.2176
2404.5	1.0727	1.3742	1.3791	1.3656	1.3658	1.3604	1.3529	1.3811	1.3786	1.3756	1.3973	1.2283	1.3189	1.3548	1.3498	1.3446	1.3201	1.3356	1.3371	1.3199	1.3095	1.3127	1.3067	1.3507	1.1883	1.3356	1.3279	1.3141	1.3085	1.3068	1.3029	1.2861	1.2696	1.3129	1.3591	1.0662	1.1592	1.1204	1.3047	1.278	1.2751	1.3202	1.2909	1.277	1.2476	1.2644	1.2888	1.3572	1.2117
2415.53	1.0251	1.3711	1.3682	1.359	1.3593	1.3627	1.3457	1.3746	1.373	1.3855	1.3886	1.2236	1.3235	1.3599	1.3526	1.3472	1.3233	1.3403	1.3396	1.324	1.3146	1.3204	1.3162	1.3535	1.1963	1.3408	1.3301	1.3193	1.3113	1.3108	1.308	1.2907	1.2734	1.3163	1.3556	1.0518	1.1627	1.1169	1.3096	1.2799	1.2743	1.3247	1.299	1.2806	1.252	1.2676	1.2948	1.3483	1.2089
2426.57	1.0265	1.3669	1.3775	1.3542	1.3573	1.3565	1.3602	1.3803	1.3851	1.3873	1.3901	1.2155	1.3261	1.3587	1.3529	1.3485	1.3249	1.3395	1.3384	1.3219	1.3082	1.3162	1.3088	1.3526	1.1967	1.3421	1.3329	1.3225	1.3137	1.3142	1.311	1.2898	1.2743	1.3139	1.3536	1.0618	1.1582	1.1219	1.3105	1.2827	1.2762	1.327	1.3017	1.2819	1.2492	1.2666	1.2935	1.3494	1.2042
2437.6	1.0107	1.3629	1.3757	1.3485	1.3598	1.3517	1.3518	1.3764	1.3749	1.3806	1.3832	1.2056	1.3165	1.361	1.3502	1.3448	1.3223	1.3389	1.3334	1.3184	1.3049	1.3172	1.3055	1.3515	1.1885	1.3387	1.3264	1.3157	1.3106	1.3099	1.3067	1.2869	1.2693	1.3078	1.3494	1.0405	1.16	1.1207	1.3076	1.2789	1.2777	1.3237	1.301	1.2786	1.248	1.2677	1.2883	1.3493	1.2031
2448.63	1.0134	1.3516	1.3586	1.3349	1.3412	1.3375	1.3402	1.3739	1.3738	1.3872	1.38	1.1961	1.3129	1.3638	1.3554	1.3509	1.3282	1.3438	1.3455	1.3265	1.3129	1.3254	1.3183	1.3544	1.1951	1.3441	1.3341	1.3237	1.3166	1.314	1.3132	1.2937	1.2772	1.3175	1.3493	1.0151	1.1472	1.1156	1.3124	1.2843	1.2841	1.3298	1.3049	1.2855	1.2561	1.2753	1.2954	1.3481	1.1919
2459.68	1.0077	1.3671	1.3654	1.3403	1.3483	1.3381	1.3325	1.3692	1.3776	1.3834	1.3791	1.1913	1.313	1.3633	1.3583	1.352	1.3299	1.3465	1.3429	1.3271	1.3199	1.3271	1.3212	1.3617	1.1888	1.3451	1.3352	1.3262	1.3175	1.3134	1.3147	1.2941	1.2803	1.3224	1.3519	1.0162	1.1443	1.1153	1.312	1.2841	1.2815	1.3284	1.3037	1.2868	1.2544	1.2729	1.2968	1.3493	1.1858
2470.72	1.0064	1.3569	1.3592	1.3226	1.3325	1.3279	1.319	1.3675	1.375	1.3821	1.3857	1.1781	1.3077	1.3634	1.3612	1.3576	1.3297	1.3516	1.3501	1.3326	1.3242	1.3321	1.3252	1.3453	1.1936	1.3493	1.341	1.3306	1.3213	1.3161	1.3156	1.2995	1.283	1.3256	1.3513	1.0222	1.1385	1.1158	1.3165	1.2892	1.2853	1.3335	1.3081	1.2909	1.2589	1.2754	1.2988	1.3489	1.1783
2481.75	1.0073	1.3364	1.3415	1.314	1.3217	1.3235	1.3151	1.3645	1.3714	1.3812	1.3841	1.164	1.304	1.3655	1.3638	1.3578	1.327	1.347	1.3486	1.332	1.3268	1.3269	1.3247	1.3509	1.1872	1.3491	1.3429	1.3321	1.3236	1.3176	1.317	1.3005	1.287	1.326	1.3541	1.0068	1.129	1.1208	1.3211	1.2907	1.284	1.3353	1.3085	1.2908	1.2608	1.2786	1.3042	1.3524	1.159
2492.77	1.0075	1.3375	1.3242	1.2961	1.3204	1.3126	1.2969	1.3592	1.3726	1.3867	1.3846	1.1646	1.3046	1.3682	1.3689	1.3616	1.3373	1.3505	1.3554	1.335	1.329	1.3356	1.3334	1.3567	1.1944	1.3536	1.3448	1.335	1.3264	1.3192	1.3201	1.3022	1.2872	1.3314	1.3592	1.005	1.135	1.1277	1.323	1.2989	1.2894	1.3392	1.3121	1.2949	1.2645	1.2795	1.3071	1.3473	1.1607
2503.82	1.0058	1.3227	1.321	1.2815	1.3098	1.3071	1.3002	1.3499	1.3632	1.3797	1.3842	1.1469	1.2873	1.3684	1.3668	1.3594	1.3314	1.351	1.3513	1.336	1.3276	1.3361	1.3223	1.3315	1.1853	1.3485	1.3427	1.334	1.3231	1.3186	1.3172	1.3022	1.2902	1.3255	1.3531	1.0036	1.1196	1.1235	1.319	1.2959	1.2857	1.3367	1.3099	1.2931	1.2654	1.2809	1.3047	1.343	1.1378
2514.87	1.0051	1.3193	1.3196	1.2686	1.302	1.2986	1.2933	1.351	1.361	1.3767	1.3856	1.1468	1.284	1.3629	1.3613	1.358	1.3309	1.3467	1.3481	1.3317	1.3267	1.3319	1.3234	1.3382	1.1924	1.3476	1.3372	1.3297	1.3197	1.3141	1.3124	1.2967	1.2841	1.3236	1.3459	1.0049	1.1227	1.1113	1.3122	1.2881	1.2819	1.3305	1.2997	1.2887	1.2545	1.2711	1.2979	1.3408	1.1261
2525.92	1.0069	1.3146	1.311	1.2667	1.2942	1.2934	1.2898	1.3477	1.3597	1.3816	1.3861	1.1434	1.2892	1.3701	1.3655	1.365	1.3374	1.3515	1.3567	1.3403	1.3328	1.344	1.3326	1.3376	1.1944	1.3515	1.3444	1.336	1.3259	1.323	1.3199	1.3065	1.2908	1.3275	1.3525	1.0047	1.1327	1.1276	1.3266	1.2972	1.2938	1.3403	1.3098	1.2984	1.268	1.2742	1.3081	1.3484	1.1215
2536.97	1.0049	1.3035	1.3069	1.2594	1.2866	1.2813	1.2784	1.3449	1.3568	1.3803	1.3867	1.1518	1.2822	1.3723	1.3673	1.365	1.3382	1.3517	1.3532	1.3384	1.3287	1.3385	1.3306	1.3392	1.1938	1.3534	1.3461	1.3358	1.3244	1.3237	1.3208	1.3067	1.2906	1.3318	1.356	0.9993	1.1262	1.1333	1.3252	1.2969	1.2901	1.337	1.3099	1.2987	1.2652	1.2742	1.3065	1.3449	1.1103
2548	1.0044	1.2801	1.2885	1.2528	1.2738	1.2733	1.2771	1.3463	1.3434	1.3743	1.3899	1.1508	1.2778	1.3762	1.3716	1.3686	1.3416	1.3582	1.3621	1.345	1.3392	1.3466	1.336	1.3134	1.174	1.3576	1.3514	1.3417	1.3301	1.3309	1.3302	1.3143	1.2975	1.3375	1.3508	1.0007	1.1186	1.133	1.3299	1.301	1.2946	1.3448	1.3145	1.3049	1.2719	1.2793	1.3186	1.3342	1.0917
2559.03	1.0032	1.2836	1.2899	1.2449	1.2757	1.2711	1.2694	1.332	1.3385	1.3684	1.3919	1.1557	1.2716	1.3764	1.3731	1.3709	1.3406	1.3597	1.3621	1.3447	1.3399	1.3473	1.3417	1.325	1.1916	1.3587	1.3515	1.3414	1.3331	1.3321	1.3315	1.3133	1.2985	1.3377	1.3516	0.9987	1.1108	1.1414	1.3285	1.3024	1.2938	1.3426	1.3112	1.3031	1.2724	1.2838	1.3184	1.3387	1.0688
2570.07	1.0026	1.2623	1.2673	1.2335	1.2591	1.2499	1.2464	1.3348	1.332	1.3629	1.3931	1.1435	1.2572	1.375	1.3732	1.3686	1.3426	1.3623	1.359	1.3466	1.3444	1.3485	1.3391	1.325	1.171	1.3585	1.3513	1.3443	1.3332	1.3333	1.3316	1.3157	1.2992	1.3337	1.3492	0.9972	1.105	1.1431	1.333	1.3061	1.299	1.3484	1.3147	1.308	1.274	1.282	1.3191	1.332	1.0569
2581.1	1.0034	1.2436	1.2538	1.2175	1.2435	1.233	1.2461	1.316	1.3351	1.3704	1.3862	1.1426	1.2514	1.3785	1.3777	1.3724	1.3432	1.3647	1.3647	1.3501	1.3492	1.3528	1.348	1.3265	1.1622	1.3589	1.3562	1.3471	1.3391	1.3363	1.3367	1.3206	1.3082	1.3428	1.3497	1.001	1.1004	1.1598	1.3367	1.3077	1.3056	1.3511	1.3219	1.3135	1.2824	1.2885	1.3276	1.3307	1.0424
2592.15	1.0019	1.2444	1.25	1.2059	1.2483	1.2299	1.2291	1.3061	1.3165	1.3596	1.389	1.143	1.2394	1.3759	1.3764	1.368	1.3399	1.362	1.3637	1.3432	1.3465	1.3521	1.3428	1.3102	1.1667	1.3547	1.3526	1.3426	1.3328	1.3301	1.3308	1.3128	1.297	1.3397	1.3484	0.9991	1.1165	1.1582	1.3351	1.3006	1.3004	1.3422	1.3187	1.3089	1.2731	1.2812	1.3216	1.3201	1.0433
2603.18	1.0008	1.2183	1.2305	1.2009	1.246	1.2309	1.2296	1.3009	1.2965	1.3564	1.3935	1.132	1.2414	1.3846	1.3855	1.3816	1.3513	1.3697	1.3717	1.3568	1.3557	1.3637	1.3619	1.3194	1.1675	1.3683	1.3652	1.3549	1.3437	1.3414	1.3426	1.3253	1.3085	1.3508	1.3458	1.0019	1.1077	1.1664	1.3433	1.311	1.3103	1.3536	1.3306	1.3169	1.284	1.2904	1.3321	1.3184	1.0387
2614.23	0.9981	1.2007	1.2011	1.1951	1.224	1.2022	1.2193	1.2898	1.3081	1.3548	1.3897	1.1344	1.2225	1.383	1.3826	1.3829	1.3472	1.3713	1.3731	1.3564	1.3585	1.3619	1.3607	1.3096	1.1536	1.366	1.3618	1.353	1.3393	1.3406	1.3429	1.3253	1.309	1.3481	1.3413	1.0039	1.0952	1.1683	1.3414	1.3088	1.3101	1.3552	1.3293	1.3176	1.2864	1.2944	1.3318	1.3111	1.0389
2625.27	1.0008	1.1902	1.1821	1.1848	1.2071	1.1865	1.2067	1.2846	1.3042	1.3565	1.3866	1.1193	1.2249	1.382	1.3812	1.3779	1.3454	1.3705	1.3695	1.3559	1.3547	1.3584	1.3533	1.3078	1.1446	1.3623	1.3596	1.3506	1.3368	1.3369	1.3369	1.3215	1.3095	1.3489	1.3414	0.9957	1.0827	1.1664	1.3382	1.3055	1.3055	1.3518	1.3318	1.3149	1.2824	1.2898	1.3286	1.3033	1.0373
2636.3	0.9994	1.1552	1.1787	1.1815	1.1938	1.1723	1.2052	1.2686	1.2876	1.3539	1.3847	1.1142	1.2118	1.3781	1.3757	1.3741	1.3414	1.3648	1.3651	1.3515	1.3514	1.3565	1.3515	1.3039	1.1355	1.359	1.3566	1.3486	1.3333	1.3333	1.3348	1.317	1.3083	1.3453	1.335	0.9947	1.0732	1.1691	1.337	1.3071	1.303	1.3503	1.3247	1.3137	1.2811	1.2898	1.3236	1.2996	1.0347
2647.33	1.0006	1.1407	1.1766	1.1728	1.1742	1.1672	1.1954	1.2578	1.2862	1.3525	1.3822	1.1019	1.1998	1.3853	1.3853	1.3804	1.3496	1.3711	1.3747	1.3624	1.3602	1.3624	1.3542	1.3015	1.1366	1.3669	1.367	1.3595	1.3438	1.3432	1.3438	1.3285	1.3174	1.3529	1.3334	1.0006	1.0673	1.1717	1.3472	1.3159	1.3107	1.3559	1.3338	1.3218	1.2892	1.2923	1.3344	1.293	1.0353
2658.38	0.998	1.1358	1.1657	1.165	1.1721	1.1607	1.1856	1.2532	1.2708	1.3584	1.3764	1.0917	1.1873	1.3814	1.3831	1.3778	1.3476	1.368	1.3684	1.3546	1.355	1.3509	1.3469	1.2904	1.1258	1.3609	1.36	1.353	1.3377	1.3373	1.34	1.3216	1.3119	1.3479	1.328	0.9952	1.0445	1.159	1.339	1.31	1.3036	1.3511	1.3304	1.3161	1.2855	1.2929	1.3319	1.2866	1.0337
2669.43	0.9992	1.1405	1.1724	1.1538	1.167	1.1511	1.1688	1.2509	1.2537	1.3387	1.3743	1.0787	1.1697	1.3762	1.3867	1.3788	1.3516	1.3721	1.3708	1.3579	1.3574	1.3559	1.3433	1.2802	1.1189	1.3674	1.3638	1.3567	1.3409	1.3398	1.3393	1.3246	1.3131	1.3434	1.3226	0.991	1.0335	1.1736	1.3435	1.3156	1.3081	1.3489	1.3278	1.3195	1.2865	1.2893	1.336	1.2765	1.035
2680.47	0.9991	1.1413	1.1561	1.1272	1.1649	1.1437	1.1701	1.2337	1.256	1.3371	1.3656	1.0792	1.1675	1.3843	1.3858	1.3809	1.3616	1.3758	1.3741	1.361	1.3602	1.3615	1.3595	1.2856	1.1245	1.373	1.368	1.36	1.3472	1.3462	1.3449	1.3308	1.3199	1.3522	1.3167	0.9935	1.0233	1.1789	1.3501	1.3198	1.3164	1.3582	1.337	1.3235	1.292	1.292	1.3391	1.2765	1.0336
2691.52	0.9958	1.1283	1.1363	1.1102	1.1389	1.1263	1.1615	1.233	1.2443	1.3331	1.37	1.0666	1.1499	1.3881	1.385	1.3803	1.363	1.376	1.3734	1.3641	1.3659	1.3613	1.3647	1.2746	1.1338	1.372	1.3704	1.3626	1.3506	1.3509	1.3484	1.3341	1.3248	1.3529	1.3165	0.9924	1.015	1.1811	1.3491	1.3204	1.3172	1.3602	1.3363	1.3261	1.2951	1.2949	1.3386	1.2714	1.0342
2702.55	0.9961	1.1153	1.1187	1.0872	1.1242	1.1188	1.1542	1.222	1.2375	1.3164	1.3601	1.0404	1.1091	1.3924	1.3873	1.3769	1.3616	1.379	1.3763	1.3695	1.3651	1.3633	1.3708	1.2667	1.119	1.371	1.3718	1.3651	1.3523	1.3522	1.3529	1.3392	1.3244	1.3543	1.3029	0.9894	1.0111	1.1813	1.3507	1.3251	1.3207	1.3644	1.3414	1.3317	1.3004	1.301	1.3418	1.2669	1.0319
2713.6	0.9968	1.1037	1.0986	1.0788	1.1088	1.1058	1.1408	1.2053	1.2412	1.3128	1.3707	1.0416	1.1085	1.3848	1.3806	1.3748	1.3563	1.3731	1.3733	1.3619	1.3622	1.3617	1.3664	1.2705	1.1198	1.3688	1.3687	1.3615	1.3484	1.3504	1.3494	1.3312	1.3227	1.3573	1.2924	0.9919	1.0109	1.1778	1.3468	1.3224	1.3162	1.3617	1.3448	1.3266	1.2932	1.292	1.3428	1.2604	1.0329
2724.62	0.9987	1.0849	1.0897	1.0808	1.0826	1.0858	1.1315	1.1937	1.2158	1.3114	1.3611	1.0439	1.0909	1.3935	1.3859	1.3764	1.3661	1.3774	1.3781	1.3652	1.3611	1.365	1.3686	1.2648	1.123	1.3756	1.3757	1.3658	1.3545	1.3535	1.35	1.3381	1.3284	1.3555	1.2863	0.9947	1.011	1.1897	1.3518	1.3282	1.3195	1.3639	1.35	1.3308	1.2974	1.2928	1.345	1.2459	1.0326
2735.65	0.9952	1.0791	1.0819	1.0805	1.0802	1.0739	1.1238	1.1942	1.2149	1.305	1.3617	1.0444	1.065	1.3912	1.3895	1.3812	1.3659	1.3826	1.3822	1.3711	1.3651	1.3754	1.3702	1.2502	1.096	1.376	1.377	1.3695	1.357	1.3569	1.3558	1.342	1.3311	1.3556	1.2837	0.9899	1.0127	1.1891	1.3556	1.3301	1.3221	1.3669	1.3497	1.3355	1.3033	1.3058	1.3527	1.2382	1.0315
[truncated: 47 more columns]

## Sheet: Plate-2
Time (min)	1	2	3	4	5	6	7	8	9	10	11	12	13	14	15	16	17	18	19	20	21	22	23	24	25	26	27	28	29	30	31	32	33	34	35	36	37	38	39	40	41	42	43	44	45	46	47	48	49
0	0.0557	0.0573	0.0549	0.0569	0.0561	0.0568	0.0548	0.0548	0.0538	0.0559	0.0547	0.0533	0.0518	0.0515	0.0516	0.0517	0.0514	0.0515	0.0511	0.0519	0.0516	0.0508	0.0508	0.0503	0.0507	0.0505	0.0507	0.0515	0.0519	0.0507	0.0503	0.0497	0.05	0.0496	0.0505	0.0497	0.0507	0.0502	0.0514	0.0501	0.0501	0.0505	0.0491	0.051	0.051	0.0503	0.0511	0.0506	0.0495
10.72	0.0567	0.057	0.0578	0.0576	0.0561	0.0554	0.0551	0.0559	0.055	0.057	0.0558	0.0548	0.052	0.0421	0.045	0.0436	0.0447	0.0484	0.0433	0.0472	0.0531	0.042	0.0513	0.0506	0.0512	0.04	0.0433	0.0413	0.0428	0.0438	0.0412	0.042	0.0499	0.0411	0.0416	0.0506	0.0513	0.0416	0.0441	0.0413	0.0419	0.0435	0.0407	0.043	0.0479	0.042	0.0417	0.0506	0.0501
21.43	0.0581	0.0613	0.0571	0.0587	0.0586	0.0572	0.0567	0.0568	0.0559	0.0583	0.0568	0.0558	0.0517	0.0514	0.0518	0.0519	0.0516	0.0512	0.0481	0.0477	0.0479	0.051	0.052	0.0505	0.0508	0.0493	0.0508	0.0493	0.0436	0.0415	0.0415	0.042	0.0419	0.0467	0.051	0.0502	0.0507	0.0502	0.0509	0.044	0.0432	0.0421	0.0414	0.0431	0.0421	0.0432	0.0501	0.0507	0.0495
32.15	0.0603	0.0608	0.0588	0.0604	0.0603	0.0587	0.0581	0.0581	0.0572	0.0594	0.0582	0.0575	0.0516	0.0514	0.0515	0.0516	0.0515	0.0514	0.0511	0.0518	0.0517	0.0507	0.0521	0.0504	0.0506	0.049	0.0505	0.0502	0.0516	0.0503	0.0491	0.0494	0.0498	0.0494	0.0501	0.0494	0.0501	0.0495	0.0502	0.0495	0.0495	0.0499	0.0487	0.0503	0.0504	0.0498	0.0505	0.05	0.049
42.88	0.0632	0.0633	0.0613	0.0631	0.0632	0.0611	0.0606	0.0605	0.0596	0.0618	0.0605	0.0603	0.052	0.0517	0.0519	0.0519	0.0517	0.0516	0.0512	0.0521	0.052	0.0509	0.0512	0.0508	0.0507	0.0491	0.0506	0.0515	0.0515	0.0503	0.0492	0.0495	0.0499	0.0495	0.0501	0.0495	0.05	0.0496	0.0501	0.0494	0.0495	0.05	0.0485	0.0504	0.0506	0.05	0.0506	0.0502	0.0491
53.6	0.067	0.067	0.0648	0.0664	0.0665	0.0645	0.0636	0.0636	0.0626	0.0648	0.0634	0.064	0.0523	0.0521	0.0521	0.0522	0.052	0.0519	0.0514	0.0523	0.0522	0.0512	0.0526	0.051	0.0507	0.049	0.0508	0.0503	0.0515	0.0502	0.049	0.0493	0.0499	0.0493	0.0501	0.0495	0.0499	0.0496	0.05	0.0495	0.0495	0.0499	0.0484	0.0503	0.0504	0.0498	0.0506	0.05	0.049
64.35	0.0719	0.0716	0.0694	0.0711	0.0713	0.069	0.068	0.0678	0.0667	0.0688	0.0673	0.0688	0.0529	0.0527	0.0527	0.0527	0.0524	0.0524	0.0521	0.0528	0.0526	0.0516	0.0515	0.0514	0.0508	0.0492	0.0507	0.0504	0.0515	0.0504	0.0492	0.0494	0.0498	0.0494	0.0501	0.0495	0.0499	0.0495	0.05	0.0494	0.0495	0.0499	0.0485	0.0502	0.0504	0.0499	0.0505	0.05	0.0491
75.08	0.0782	0.0781	0.0751	0.0771	0.0771	0.0747	0.0734	0.0733	0.0717	0.0739	0.0725	0.0752	0.0535	0.0537	0.0533	0.0534	0.0531	0.0529	0.0525	0.0533	0.0532	0.0522	0.0521	0.0518	0.0508	0.0493	0.0508	0.0504	0.0516	0.0504	0.0492	0.0494	0.0499	0.0494	0.0501	0.0495	0.0501	0.0497	0.0501	0.0495	0.0495	0.0499	0.0485	0.0504	0.0504	0.0499	0.0506	0.05	0.049
85.85	0.0868	0.0861	0.0856	0.085	0.0844	0.0821	0.0801	0.08	0.0779	0.0808	0.0787	0.0843	0.0543	0.0541	0.0541	0.0541	0.054	0.0537	0.0534	0.054	0.0538	0.0528	0.0527	0.0525	0.051	0.0494	0.051	0.0505	0.0518	0.0506	0.0493	0.0496	0.0501	0.0496	0.0502	0.0497	0.0501	0.0497	0.0502	0.0495	0.0495	0.0499	0.0484	0.0504	0.0505	0.0499	0.0506	0.0501	0.0491
96.6	0.0981	0.0971	0.0933	0.0952	0.0942	0.0909	0.0888	0.0883	0.086	0.0885	0.087	0.0962	0.0554	0.0553	0.0552	0.055	0.055	0.0546	0.0543	0.0548	0.0547	0.0537	0.0535	0.0533	0.0511	0.0496	0.051	0.0506	0.0518	0.0507	0.0493	0.0497	0.0502	0.0497	0.0503	0.0498	0.05	0.0497	0.05	0.0494	0.0495	0.05	0.0483	0.0503	0.0505	0.0499	0.0507	0.0501	0.0491
107.35	0.1111	0.1096	0.1059	0.1076	0.1061	0.1021	0.0991	0.0981	0.0953	0.0978	0.097	0.1096	0.0568	0.0568	0.0566	0.0561	0.0563	0.0559	0.0556	0.056	0.0557	0.0548	0.0546	0.0544	0.0513	0.0499	0.0512	0.0507	0.052	0.0509	0.0495	0.0498	0.0503	0.0497	0.0505	0.05	0.05	0.0497	0.0502	0.0495	0.0495	0.05	0.0484	0.0505	0.0506	0.0499	0.0507	0.0503	0.0491
118.12	0.1289	0.1267	0.1229	0.1248	0.1219	0.1165	0.1127	0.1111	0.1083	0.1108	0.1092	0.1275	0.0589	0.0588	0.0584	0.0579	0.058	0.0575	0.0572	0.0575	0.0571	0.0562	0.0558	0.0558	0.0516	0.05	0.0513	0.0508	0.0522	0.051	0.0496	0.0499	0.0503	0.0499	0.0506	0.0502	0.0501	0.0498	0.0502	0.0495	0.0495	0.0499	0.0484	0.0504	0.0505	0.0499	0.0507	0.0503	0.0491
128.88	0.1463	0.1452	0.1412	0.1443	0.1412	0.1347	0.1294	0.1264	0.1235	0.1248	0.1249	0.1482	0.0613	0.0615	0.0607	0.0599	0.0604	0.0595	0.0592	0.0594	0.059	0.0581	0.0575	0.0576	0.0519	0.0505	0.0518	0.0512	0.0526	0.0514	0.05	0.0502	0.0507	0.0502	0.051	0.0504	0.0502	0.0498	0.0503	0.0496	0.0497	0.05	0.0485	0.0506	0.0506	0.05	0.0508	0.0503	0.0492
139.65	0.1652	0.1659	0.1614	0.1657	0.1627	0.155	0.1488	0.1447	0.1417	0.1428	0.1428	0.1712	0.0647	0.065	0.0637	0.0626	0.0634	0.0621	0.0618	0.0618	0.0613	0.0604	0.0597	0.06	0.0525	0.051	0.0522	0.0516	0.0531	0.0519	0.0503	0.0506	0.0511	0.0506	0.0512	0.0507	0.0503	0.0501	0.0505	0.0498	0.0498	0.0501	0.0485	0.0507	0.0507	0.0502	0.051	0.0504	0.0493
150.43	0.1841	0.1839	0.1801	0.1854	0.1842	0.176	0.1696	0.1658	0.1623	0.1643	0.1644	0.1965	0.069	0.0695	0.0679	0.0664	0.0675	0.0657	0.0652	0.065	0.0642	0.0635	0.0625	0.0629	0.053	0.0515	0.0526	0.052	0.0534	0.0522	0.0507	0.0509	0.0515	0.051	0.0516	0.0511	0.0504	0.0503	0.0505	0.0498	0.0499	0.0503	0.0486	0.0508	0.0508	0.0503	0.051	0.0505	0.0494
161.2	0.1998	0.2014	0.1979	0.205	0.2045	0.1946	0.1877	0.1829	0.1801	0.1842	0.1847	0.2191	0.0749	0.0754	0.073	0.0709	0.0725	0.0701	0.0695	0.0689	0.0681	0.0671	0.0658	0.0665	0.0538	0.0525	0.0536	0.0526	0.0541	0.053	0.0513	0.0515	0.0519	0.0515	0.0522	0.0516	0.0505	0.0504	0.0507	0.05	0.05	0.0503	0.0486	0.051	0.0509	0.0503	0.051	0.0507	0.0494
171.98	0.2142	0.2173	0.2163	0.223	0.2249	0.2143	0.207	0.2009	0.1992	0.2035	0.2028	0.2416	0.0823	0.0825	0.08	0.0772	0.0789	0.0759	0.0752	0.074	0.0727	0.0721	0.0702	0.0712	0.0546	0.0535	0.0541	0.0532	0.0548	0.0537	0.0519	0.0521	0.0524	0.0519	0.0527	0.0523	0.0507	0.0507	0.0509	0.0501	0.0502	0.0505	0.0489	0.0511	0.0511	0.0505	0.0512	0.0509	0.0496
182.75	0.2319	0.2336	0.2299	0.2385	0.2419	0.2294	0.2243	0.2187	0.2164	0.2213	0.2224	0.2643	0.0919	0.0917	0.0889	0.0845	0.0872	0.083	0.0822	0.0802	0.0786	0.0781	0.0757	0.0769	0.0558	0.0549	0.0555	0.0541	0.0559	0.0547	0.0528	0.0528	0.0533	0.0527	0.0535	0.053	0.051	0.051	0.0513	0.0503	0.0505	0.0507	0.049	0.0513	0.0513	0.0506	0.0514	0.0509	0.0496
193.53	0.2478	0.2511	0.2476	0.2567	0.2605	0.2462	0.2397	0.2337	0.2335	0.2402	0.2424	0.2886	0.1041	0.1031	0.1002	0.0946	0.0981	0.0925	0.0913	0.0885	0.0861	0.0858	0.0824	0.0843	0.0573	0.0571	0.0564	0.0555	0.0574	0.0562	0.0541	0.054	0.0543	0.0536	0.0545	0.0541	0.0511	0.0514	0.0517	0.0505	0.0507	0.051	0.0491	0.0515	0.0514	0.0507	0.0516	0.0511	0.0498
204.32	0.2645	0.2675	0.2657	0.2734	0.278	0.2629	0.2583	0.253	0.2508	0.2577	0.263	0.3119	0.1187	0.1175	0.1134	0.1066	0.1109	0.104	0.1021	0.0988	0.0956	0.0953	0.0911	0.0936	0.0593	0.0595	0.0582	0.0571	0.0591	0.0579	0.0556	0.0554	0.0554	0.0548	0.0559	0.0555	0.0514	0.0518	0.052	0.0506	0.051	0.0512	0.0492	0.0517	0.0518	0.051	0.0517	0.0514	0.0502
215.12	0.2795	0.2833	0.2791	0.2903	0.2952	0.2788	0.2747	0.271	0.2681	0.2756	0.2829	0.3326	0.137	0.1358	0.1308	0.1224	0.1275	0.1184	0.116	0.1117	0.107	0.1073	0.1019	0.1061	0.062	0.0629	0.0608	0.0592	0.0616	0.0602	0.0576	0.0572	0.0572	0.0564	0.0576	0.0572	0.0521	0.0526	0.0528	0.051	0.0516	0.0517	0.0496	0.0521	0.0522	0.0512	0.0521	0.0518	0.0504
225.9	0.2957	0.2977	0.2943	0.3053	0.3106	0.2934	0.2907	0.2871	0.2835	0.2911	0.3004	0.3521	0.1556	0.1552	0.1504	0.1406	0.1467	0.1361	0.1323	0.127	0.1209	0.1217	0.1149	0.1205	0.0653	0.0675	0.0641	0.0621	0.0646	0.0632	0.0602	0.0596	0.0593	0.0584	0.06	0.0596	0.0526	0.0536	0.0536	0.0515	0.0521	0.0523	0.05	0.0526	0.0526	0.0515	0.0523	0.0523	0.0509
236.7	0.3124	0.3172	0.3135	0.3237	0.3312	0.3146	0.311	0.3087	0.3051	0.3109	0.3219	0.3754	0.1729	0.174	0.1706	0.1609	0.1681	0.1555	0.1517	0.1454	0.138	0.1383	0.1301	0.1394	0.0703	0.0729	0.0687	0.066	0.0689	0.0674	0.0639	0.0629	0.0622	0.0611	0.063	0.0626	0.0537	0.055	0.0549	0.0522	0.0532	0.0533	0.0508	0.0535	0.0534	0.0522	0.0531	0.053	0.0516
247.5	0.3278	0.3312	0.3281	0.3389	0.3478	0.3313	0.3305	0.3295	0.3271	0.3324	0.347	0.3985	0.1926	0.1924	0.1908	0.1804	0.1879	0.175	0.1719	0.1652	0.157	0.1569	0.1471	0.1605	0.0766	0.0788	0.0747	0.071	0.0742	0.0727	0.0684	0.0669	0.0658	0.0646	0.0669	0.0663	0.0549	0.0571	0.0567	0.0531	0.0546	0.0544	0.0518	0.0544	0.0545	0.0529	0.0539	0.0537	0.0523
258.3	0.3424	0.3472	0.3428	0.3553	0.3649	0.3488	0.3484	0.35	0.3468	0.3527	0.3702	0.42	0.2098	0.2106	0.2119	0.2002	0.2086	0.1949	0.1918	0.1847	0.1768	0.1759	0.1665	0.1831	0.0844	0.0856	0.0821	0.0775	0.0812	0.0794	0.0741	0.0718	0.0701	0.0689	0.0718	0.071	0.0566	0.0596	0.059	0.0543	0.0561	0.0557	0.0528	0.0556	0.0557	0.0538	0.0548	0.0548	0.0533
269.1	0.3551	0.3617	0.3586	0.37	0.3811	0.3661	0.3668	0.3696	0.3659	0.3733	0.3931	0.4407	0.2257	0.2283	0.2319	0.2207	0.2291	0.2143	0.2126	0.2045	0.1966	0.1951	0.1867	0.205	0.094	0.0952	0.0909	0.0854	0.0897	0.0875	0.0813	0.0782	0.0757	0.074	0.078	0.0773	0.0585	0.063	0.062	0.0559	0.0582	0.0576	0.0544	0.0573	0.0573	0.0551	0.0562	0.0563	0.0546
279.93	0.3663	0.3767	0.3709	0.3846	0.3983	0.3856	0.3867	0.3891	0.3859	0.3951	0.4165	0.4616	0.2432	0.2468	0.2501	0.241	0.2501	0.2344	0.2336	0.2254	0.2179	0.2152	0.2069	0.2271	0.1061	0.1057	0.1013	0.0942	0.0998	0.0973	0.0899	0.0861	0.0821	0.0798	0.0848	0.0849	0.0612	0.0666	0.0658	0.0577	0.0608	0.0598	0.056	0.0588	0.0592	0.0564	0.0578	0.0579	0.0563
290.75	0.38	0.3912	0.3843	0.3981	0.4144	0.403	0.4054	0.41	0.407	0.4178	0.4436	0.4806	0.2591	0.2645	0.2681	0.2581	0.2684	0.2537	0.2543	0.2462	0.24	0.2347	0.228	0.2509	0.1203	0.1182	0.1131	0.1054	0.112	0.109	0.1002	0.0953	0.09	0.0873	0.0935	0.0942	0.0644	0.0714	0.0705	0.0601	0.0641	0.0628	0.0582	0.0611	0.0615	0.0581	0.0596	0.06	0.0583
301.57	0.3858	0.4008	0.3961	0.4102	0.4275	0.4172	0.4215	0.4332	0.4293	0.4357	0.4721	0.5006	0.2753	0.2813	0.2848	0.2767	0.2868	0.2722	0.2736	0.2651	0.2622	0.2539	0.2492	0.2731	0.1373	0.132	0.1279	0.118	0.1261	0.1224	0.1118	0.1066	0.0994	0.0959	0.1037	0.1052	0.0692	0.0775	0.0766	0.0632	0.0686	0.0666	0.0613	0.064	0.0644	0.0603	0.062	0.0626	0.0612
312.38	0.3956	0.4136	0.404	0.4196	0.4401	0.4354	0.4399	0.4529	0.4526	0.4534	0.493	0.5174	0.2908	0.2992	0.3015	0.2944	0.3048	0.2893	0.293	0.2835	0.2827	0.2719	0.274	0.2929	0.1536	0.1486	0.1437	0.1328	0.1415	0.1376	0.1248	0.119	0.11	0.1063	0.1149	0.1188	0.075	0.0842	0.0834	0.0673	0.074	0.0713	0.065	0.0676	0.0683	0.0629	0.0651	0.0658	0.0647
323.23	0.4042	0.4242	0.4144	0.4257	0.4475	0.4456	0.4518	0.4757	0.4774	0.4711	0.5117	0.5345	0.306	0.3161	0.3187	0.3122	0.3243	0.3073	0.311	0.3	0.3022	0.2899	0.2939	0.3141	0.1683	0.1647	0.1617	0.1498	0.1597	0.1557	0.1399	0.1338	0.1229	0.1183	0.1278	0.1342	0.0822	0.0921	0.0913	0.0723	0.0807	0.0772	0.0697	0.072	0.0731	0.0664	0.0688	0.0698	0.0693
334.05	0.4149	0.4391	0.4218	0.4357	0.4598	0.4602	0.4676	0.491	0.4934	0.482	0.5285	0.5475	0.3195	0.3332	0.3351	0.3295	0.3419	0.3263	0.331	0.3167	0.32	0.3069	0.3163	0.3327	0.1846	0.1819	0.1782	0.1673	0.1766	0.1734	0.1566	0.1496	0.1368	0.1314	0.1417	0.1521	0.0907	0.1009	0.1006	0.0787	0.0887	0.0844	0.0755	0.0775	0.0791	0.0703	0.0735	0.0746	0.075
344.9	0.4242	0.453	0.4323	0.4467	0.4704	0.4747	0.4839	0.5017	0.5083	0.4889	0.5412	0.5584	0.3321	0.3474	0.3497	0.3461	0.3591	0.3456	0.35	0.3341	0.3416	0.3246	0.336	0.3523	0.202	0.2004	0.1966	0.1861	0.1956	0.1931	0.1743	0.1678	0.1531	0.1472	0.1583	0.1716	0.1016	0.1119	0.1111	0.0861	0.0985	0.0931	0.0825	0.0841	0.0864	0.0754	0.0794	0.0808	0.083
355.75	0.4339	0.4653	0.442	0.4558	0.4821	0.4941	0.5039	0.5157	0.5229	0.4951	0.5559	0.5663	0.3466	0.3623	0.3655	0.3607	0.3755	0.3641	0.3662	0.3521	0.3612	0.3428	0.3572	0.369	0.2184	0.2185	0.2153	0.2056	0.215	0.2131	0.1919	0.1856	0.172	0.1649	0.1764	0.1916	0.1129	0.1238	0.1226	0.0951	0.1101	0.103	0.0909	0.0923	0.0948	0.0814	0.0857	0.0884	0.0923
366.58	0.4431	0.4796	0.455	0.4686	0.4936	0.5105	0.5207	0.5294	0.5369	0.4979	0.5684	0.5741	0.3543	0.3738	0.3771	0.3742	0.388	0.3757	0.3805	0.3672	0.3776	0.3594	0.3772	0.3844	0.2308	0.2346	0.2308	0.2253	0.2333	0.2328	0.2103	0.2032	0.1906	0.1823	0.1945	0.2113	0.1263	0.1376	0.1354	0.1046	0.1227	0.1141	0.1006	0.1015	0.1041	0.0884	0.0936	0.0972	0.103
377.43	0.4507	0.4893	0.4661	0.48	0.5081	0.5281	0.5385	0.5407	0.5427	0.5065	0.5797	0.5899	0.3637	0.3848	0.3903	0.3889	0.4031	0.39	0.3964	0.3832	0.3946	0.376	0.3965	0.3981	0.2459	0.2514	0.2484	0.2462	0.2512	0.2537	0.2294	0.2221	0.2095	0.2014	0.2142	0.2321	0.1408	0.1517	0.1502	0.1159	0.1376	0.1267	0.1114	0.1123	0.1153	0.0966	0.103	0.1088	0.1162
388.28	0.461	0.5014	0.4758	0.49	0.5207	0.5426	0.5544	0.5518	0.5533	0.5147	0.5881	0.58	0.3735	0.3973	0.4026	0.4034	0.4168	0.4037	0.4099	0.3951	0.408	0.3912	0.414	0.4108	0.2622	0.2673	0.266	0.2643	0.2689	0.2739	0.2485	0.2418	0.2307	0.2232	0.2341	0.2532	0.1549	0.1663	0.1656	0.1287	0.1543	0.1416	0.1244	0.1255	0.1281	0.1066	0.1137	0.1221	0.1315
399.15	0.4697	0.5114	0.4859	0.4992	0.5348	0.5598	0.5726	0.5652	0.5718	0.5288	0.6037	0.6009	0.3803	0.4045	0.4123	0.4118	0.4232	0.4145	0.4232	0.4073	0.4228	0.4061	0.4322	0.4282	0.2782	0.2868	0.2831	0.2838	0.2843	0.2915	0.267	0.2595	0.2523	0.2454	0.2565	0.2756	0.1713	0.1842	0.1825	0.1445	0.1736	0.1593	0.1389	0.1411	0.1427	0.1187	0.1257	0.1414	0.1471
410	0.4803	0.5172	0.4994	0.5091	0.5453	0.5711	0.5902	0.5811	0.591	0.5402	0.5973	0.6103	0.3902	0.4146	0.4213	0.4248	0.4384	0.4271	0.4358	0.4222	0.4429	0.4246	0.4504	0.4442	0.2946	0.3019	0.3006	0.3013	0.301	0.3091	0.2821	0.2789	0.2743	0.2684	0.2761	0.2949	0.1874	0.2001	0.1986	0.1609	0.1913	0.1765	0.1544	0.158	0.1587	0.1313	0.1394	0.1602	0.1621
420.85	0.4891	0.5296	0.511	0.5206	0.5627	0.5933	0.6074	0.5998	0.6059	0.5657	0.6208	0.6267	0.4031	0.4273	0.4293	0.4329	0.445	0.4397	0.448	0.4326	0.4559	0.4378	0.4679	0.4564	0.3105	0.3209	0.3198	0.3215	0.3192	0.3303	0.2985	0.2943	0.2948	0.2915	0.2962	0.3126	0.2033	0.2175	0.2159	0.1778	0.2105	0.1938	0.1707	0.1759	0.1756	0.1459	0.1537	0.1803	0.1784
431.72	0.4966	0.5428	0.521	0.5309	0.5737	0.605	0.6227	0.6194	0.6214	0.5807	0.6374	0.6414	0.4116	0.4413	0.438	0.4414	0.4548	0.4469	0.4574	0.4516	0.4715	0.4519	0.4874	0.4713	0.322	0.3384	0.3369	0.3399	0.3352	0.3458	0.3156	0.3119	0.3141	0.3126	0.316	0.3285	0.2175	0.2331	0.2326	0.1946	0.231	0.2119	0.187	0.1945	0.1936	0.1626	0.1703	0.2022	0.1946
442.58	0.5021	0.5457	0.5284	0.5396	0.5801	0.6152	0.6351	0.6335	0.6311	0.5949	0.6506	0.6468	0.4211	0.4512	0.4478	0.4503	0.4628	0.4553	0.4643	0.4594	0.4861	0.4655	0.5026	0.4845	0.3302	0.3512	0.3489	0.3565	0.3513	0.3616	0.3335	0.3295	0.3321	0.3329	0.3333	0.3434	0.2289	0.2465	0.2482	0.2116	0.2504	0.2304	0.2045	0.2129	0.2121	0.1802	0.1884	0.2238	0.2077
453.47	0.5101	0.562	0.543	0.5501	0.5953	0.6286	0.6463	0.6461	0.6406	0.6075	0.6605	0.6583	0.4294	0.4655	0.4591	0.4595	0.4689	0.4614	0.475	0.4629	0.4922	0.4747	0.5169	0.4919	0.3453	0.3714	0.3639	0.3715	0.3672	0.3774	0.3501	0.3459	0.3517	0.3552	0.3513	0.3587	0.2432	0.2618	0.264	0.2296	0.2703	0.2489	0.2218	0.2322	0.2315	0.1993	0.2084	0.2457	0.223
464.38	0.5155	0.5656	0.5547	0.5588	0.606	0.6397	0.6593	0.6547	0.6514	0.6181	0.6651	0.6586	0.436	0.4741	0.469	0.4694	0.4808	0.4705	0.4833	0.4744	0.5018	0.4821	0.5281	0.4998	0.3551	0.3859	0.3781	0.3857	0.3796	0.3908	0.3653	0.3629	0.3708	0.3748	0.3708	0.373	0.2554	0.2775	0.2776	0.2454	0.288	0.2654	0.2376	0.2509	0.2509	0.2197	0.2286	0.2669	0.2351
475.28	0.521	0.5726	0.5593	0.5664	0.6144	0.6507	0.665	0.6649	0.6601	0.6264	0.674	0.6678	0.4422	0.4829	0.4771	0.4793	0.4898	0.4829	0.4956	0.4839	0.5124	0.4906	0.5364	0.5097	0.3652	0.3996	0.3903	0.4003	0.3934	0.4039	0.3797	0.3771	0.3871	0.3949	0.3907	0.3866	0.2699	0.2936	0.2933	0.2633	0.3061	0.2822	0.2521	0.2696	0.2696	0.2417	0.2506	0.2874	0.2495
486.2	0.5269	0.5785	0.5626	0.5734	0.6247	0.6577	0.6691	0.6731	0.6703	0.6391	0.6793	0.673	0.4493	0.492	0.4857	0.4871	0.4997	0.4942	0.508	0.4993	0.5275	0.5029	0.5461	0.5212	0.3711	0.4122	0.4002	0.4124	0.4033	0.4173	0.3929	0.3911	0.4029	0.4116	0.4108	0.3986	0.2841	0.3074	0.3071	0.277	0.3238	0.297	0.2682	0.2868	0.2891	0.263	0.2726	0.3064	0.2643
497.12	0.5361	0.5907	0.5782	0.5839	0.6369	0.6738	0.6788	0.6816	0.681	0.6503	0.6873	0.6794	0.4531	0.5001	0.4939	0.4955	0.5067	0.5016	0.5202	0.5161	0.5382	0.516	0.5601	0.5335	0.377	0.4225	0.4119	0.4252	0.4123	0.4287	0.4054	0.4056	0.4146	0.4277	0.4331	0.4135	0.2974	0.3206	0.3233	0.2939	0.3403	0.3118	0.2807	0.303	0.3039	0.2839	0.296	0.3219	0.2784
508.05	0.5446	0.6063	0.5942	0.5927	0.6471	0.6847	0.6934	0.6937	0.693	0.6651	0.7	0.6927	0.461	0.5111	0.503	0.5037	0.5145	0.5113	0.5313	0.5245	0.5503	0.5266	0.5741	0.5468	0.3879	0.4421	0.4209	0.4365	0.424	0.4386	0.4166	0.4166	0.43	0.446	0.4511	0.4278	0.3113	0.3358	0.3396	0.3104	0.3587	0.3306	0.2943	0.3194	0.3222	0.3064	0.3206	0.3377	0.2924
518.97	0.5523	0.614	0.6007	0.5987	0.6579	0.6926	0.7007	0.7083	0.7039	0.6728	0.7078	0.6994	0.4664	0.5142	0.5099	0.511	0.5249	0.5227	0.5436	0.5382	0.5638	0.5414	0.5833	0.5557	0.3972	0.4596	0.4308	0.4446	0.4326	0.4494	0.4314	0.4307	0.4471	0.465	0.469	0.4394	0.3227	0.35	0.3533	0.3245	0.3725	0.3498	0.3088	0.3375	0.3414	0.3258	0.3405	0.3526	0.3034
529.9	0.5581	0.6264	0.6166	0.6132	0.6679	0.7008	0.7134	0.7181	0.7144	0.6841	0.7159	0.7098	0.471	0.5208	0.5158	0.5144	0.5308	0.5318	0.5525	0.5477	0.5758	0.5519	0.5936	0.5661	0.407	0.4792	0.4417	0.4536	0.4409	0.4581	0.4434	0.4411	0.4607	0.4816	0.4838	0.4504	0.3312	0.3632	0.3654	0.3383	0.3862	0.3651	0.3221	0.3513	0.3582	0.346	0.3597	0.3678	0.3173
540.83	0.5621	0.6349	0.6258	0.6243	0.6797	0.7127	0.7194	0.7236	0.7172	0.694	0.7269	0.7128	0.4744	0.5243	0.5219	0.5195	0.5352	0.5375	0.5582	0.5579	0.5835	0.5575	0.6023	0.5724	0.409	0.4884	0.4478	0.4616	0.4465	0.4648	0.4478	0.4508	0.4701	0.492	0.4979	0.4604	0.3392	0.3758	0.3792	0.3521	0.4016	0.3774	0.3375	0.37	0.3752	0.3661	0.3764	0.3805	0.3281
551.77	0.5657	0.6393	0.6296	0.6266	0.6877	0.7173	0.7254	0.7224	0.719	0.6958	0.7292	0.7104	0.4763	0.5255	0.5256	0.5237	0.54	0.5401	0.5626	0.5619	0.5896	0.5624	0.6076	0.5772	0.4143	0.4942	0.4562	0.4711	0.4552	0.4737	0.4517	0.4539	0.4767	0.5002	0.5067	0.4672	0.3473	0.3851	0.387	0.3635	0.4121	0.3884	0.3493	0.3787	0.3882	0.3814	0.3926	0.3903	0.3374
562.72	0.573	0.6487	0.6405	0.6365	0.6964	0.726	0.7367	0.7355	0.7263	0.7062	0.737	0.7233	0.4867	0.5337	0.5351	0.5312	0.5489	0.55	0.5729	0.5707	0.597	0.5715	0.6189	0.5886	0.4243	0.5075	0.4723	0.4866	0.4671	0.4899	0.4643	0.464	0.483	0.5118	0.5202	0.4777	0.356	0.3945	0.3992	0.3787	0.4208	0.4037	0.3665	0.3948	0.4025	0.403	0.4144	0.4063	0.3492
573.67	0.5872	0.6731	0.6613	0.6528	0.7112	0.7437	0.7489	0.7471	0.738	0.7191	0.7505	0.739	0.4958	0.5449	0.54	0.5376	0.5516	0.5534	0.5789	0.5751	0.6031	0.5809	0.6301	0.5991	0.4331	0.5338	0.4863	0.4985	0.4789	0.5021	0.4766	0.4718	0.4942	0.5189	0.5344	0.4888	0.3655	0.4123	0.4116	0.3919	0.432	0.4133	0.3797	0.4075	0.4172	0.422	0.4359	0.4223	0.3579
584.6	0.5962	0.6825	0.668	0.6573	0.7201	0.7505	0.7558	0.7565	0.7483	0.7333	0.7601	0.7524	0.5091	0.5573	0.5484	0.5447	0.5612	0.5651	0.5879	0.5836	0.6111	0.5915	0.6378	0.6051	0.4394	0.548	0.4981	0.5093	0.4904	0.5134	0.4879	0.4818	0.5054	0.5306	0.5447	0.5021	0.3726	0.4269	0.419	0.4032	0.4395	0.4267	0.3938	0.4204	0.4304	0.4393	0.4525	0.437	0.3646
595.55	0.6041	0.6904	0.6842	0.6729	0.7292	0.7597	0.7626	0.768	0.7572	0.7492	0.7734	0.7603	0.5144	0.5637	0.5545	0.5521	0.5695	0.5738	0.5927	0.5926	0.6201	0.599	0.6454	0.6136	0.4417	0.552	0.5029	0.5173	0.4985	0.5201	0.4973	0.4973	0.5187	0.5441	0.556	0.5181	0.3816	0.4432	0.4294	0.4161	0.447	0.4364	0.4028	0.4309	0.4413	0.4584	0.4697	0.4513	0.3711
606.5	0.6124	0.7091	0.7031	0.6889	0.7444	0.7701	0.7761	0.7822	0.7741	0.7602	0.7893	0.7777	0.5257	0.5753	0.5613	0.5589	0.5751	0.5806	0.6007	0.6033	0.63	0.6082	0.6539	0.6217	0.4504	0.5653	0.5182	0.5274	0.5134	0.5326	0.5088	0.5107	0.5313	0.56	0.5691	0.5314	0.3916	0.4613	0.4419	0.4258	0.4596	0.4463	0.4128	0.4447	0.454	0.476	0.4864	0.4625	0.3824
617.45	0.6188	0.7127	0.7113	0.6973	0.7501	0.7763	0.785	0.7892	0.7845	0.771	0.7978	0.7863	0.5338	0.5839	0.5677	0.5649	0.5801	0.5889	0.6056	0.6092	0.6331	0.6159	0.6616	0.629	0.4558	0.5693	0.5252	0.538	0.518	0.5372	0.5202	0.5186	0.5383	0.5702	0.584	0.5418	0.4006	0.4771	0.4553	0.4376	0.4706	0.4541	0.4246	0.449	0.4619	0.487	0.4992	0.4743	0.3916
628.4	0.6309	0.7225	0.722	0.7101	0.7591	0.7893	0.7951	0.8009	0.7933	0.7843	0.813	0.8041	0.5444	0.5928	0.5758	0.5713	0.5857	0.5968	0.6129	0.6186	0.6389	0.6256	0.6682	0.637	0.4642	0.5818	0.5331	0.5469	0.5276	0.548	0.5322	0.5276	0.5512	0.581	0.5989	0.5541	0.4124	0.4893	0.4677	0.4495	0.4825	0.465	0.4336	0.4557	0.4689	0.4985	0.5114	0.4827	0.4049
639.37	0.6363	0.7332	0.7347	0.7179	0.7668	0.7971	0.7993	0.8048	0.7977	0.7957	0.8195	0.8105	0.5539	0.6035	0.5863	0.5769	0.5909	0.6042	0.6171	0.6229	0.6445	0.633	0.6755	0.6441	0.4711	0.5883	0.5488	0.5511	0.5359	0.558	0.5401	0.5377	0.5624	0.5939	0.6132	0.5667	0.419	0.4998	0.4794	0.4589	0.494	0.4738	0.4409	0.4626	0.4758	0.5121	0.5237	0.4938	0.4117
650.33	0.6452	0.7434	0.7459	0.7249	0.7778	0.8052	0.8029	0.8129	0.8051	0.8005	0.8213	0.8112	0.5628	0.6106	0.5933	0.5837	0.5985	0.6089	0.6227	0.6275	0.651	0.6404	0.6804	0.6494	0.4767	0.5986	0.5562	0.5614	0.5454	0.5661	0.5476	0.5484	0.5711	0.6055	0.6256	0.5739	0.4244	0.5078	0.4896	0.4668	0.5065	0.4869	0.4493	0.4768	0.4831	0.5176	0.5373	0.5051	0.4197
661.3	0.6456	0.7464	0.7483	0.7338	0.7839	0.8081	0.8092	0.8147	0.8117	0.8016	0.8242	0.8078	0.5652	0.6152	0.5992	0.5885	0.6054	0.6138	0.626	0.631	0.6531	0.641	0.684	0.6551	0.4823	0.5956	0.56	0.5697	0.5532	0.5711	0.5521	0.5528	0.5766	0.6131	0.638	0.5828	0.4309	0.5149	0.497	0.4789	0.5157	0.4972	0.4562	0.4861	0.4947	0.5249	0.5438	0.5171	0.4259
672.28	0.662	0.7563	0.7652	0.746	0.7947	0.816	0.8185	0.8321	0.829	0.8205	0.8416	0.8244	0.5725	0.6234	0.6054	0.5961	0.614	0.6229	0.6363	0.64	0.6604	0.6503	0.6905	0.6618	0.4868	0.6069	0.5608	0.5712	0.5573	0.5763	0.5577	0.5605	0.5806	0.6213	0.6491	0.5892	0.438	0.5254	0.5094	0.4895	0.5301	0.5129	0.4709	0.4993	0.5077	0.539	0.5547	0.5281	0.4302
683.27	0.6662	0.768	0.773	0.7572	0.8038	0.8265	0.8237	0.8359	0.8306	0.8218	0.8445	0.8281	0.5757	0.63	0.6119	0.6	0.6156	0.6259	0.6409	0.6463	0.6637	0.6543	0.695	0.6692	0.4915	0.6127	0.5719	0.5816	0.5637	0.5875	0.5709	0.5682	0.59	0.627	0.6602	0.5964	0.4415	0.5286	0.5147	0.497	0.5346	0.522	0.4796	0.5103	0.5157	0.5521	0.5693	0.5406	0.4336
694.25	0.6701	0.7654	0.7773	0.7659	0.8064	0.8328	0.8319	0.8421	0.835	0.8301	0.8486	0.8428	0.5745	0.633	0.6197	0.6092	0.6241	0.635	0.647	0.6527	0.6746	0.6638	0.7014	0.677	0.4944	0.6136	0.5797	0.588	0.5731	0.5931	0.5796	0.5776	0.5989	0.6352	0.6675	0.6004	0.4397	0.5309	0.5198	0.5058	0.5401	0.5364	0.4922	0.5185	0.5273	0.5661	0.5844	0.5505	0.4343
705.22	0.6831	0.7787	0.79	0.7771	0.8179	0.8404	0.8379	0.8468	0.8425	0.8406	0.8561	0.8361	0.5791	0.6387	0.6261	0.6131	0.6307	0.6406	0.6523	0.6561	0.6798	0.6689	0.7064	0.6835	0.5027	0.6157	0.5806	0.5909	0.583	0.5981	0.5818	0.5798	0.6064	0.6393	0.6742	0.6058	0.4464	0.5351	0.524	0.5114	0.5493	0.5446	0.5029	0.5235	0.5395	0.5784	0.5987	0.5591	0.443
716.22	0.6993	0.7988	0.8052	0.7875	0.826	0.85	0.8475	0.862	0.8587	0.8526	0.8778	0.8581	0.5944	0.649	0.6339	0.6198	0.6381	0.6482	0.6574	0.6621	0.6843	0.6744	0.7146	0.695	0.5132	0.6275	0.5863	0.593	0.5847	0.602	0.5864	0.586	0.6051	0.6447	0.6826	0.615	0.456	0.5459	0.5323	0.5188	0.5593	0.5528	0.5176	0.5376	0.5496	0.5884	0.6132	0.5709	0.4504
727.2	0.7154	0.8248	0.8221	0.802	0.8385	0.8601	0.858	0.8668	0.8695	0.8591	0.8802	0.8754	0.6057	0.6609	0.6431	0.6284	0.6467	0.6553	0.6662	0.6711	0.6914	0.6811	0.7205	0.7051	0.5229	0.6427	0.6013	0.6024	0.5946	0.6093	0.5976	0.6	0.6168	0.6505	0.6901	0.6246	0.4666	0.5578	0.5432	0.5295	0.5658	0.5636	0.533	0.547	0.559	0.6012	0.6286	0.5826	0.4603
738.22	0.7259	0.8305	0.8293	0.8154	0.8437	0.8686	0.8694	0.8821	0.8795	0.8788	0.8987	0.8834	0.6175	0.6768	0.6538	0.6382	0.6539	0.6621	0.6737	0.6786	0.698	0.6894	0.7276	0.7161	0.5278	0.6507	0.6093	0.6129	0.6044	0.6192	0.6076	0.6049	0.6218	0.6561	0.6971	0.6331	0.4724	0.5677	0.553	0.5415	0.5748	0.5743	0.5468	0.5538	0.5672	0.6133	0.6436	0.5898	0.4687
749.23	0.7333	0.8489	0.8419	0.8244	0.8558	0.8802	0.8819	0.8986	0.8929	0.8916	0.9093	0.8976	0.6245	0.6879	0.6645	0.646	0.6619	0.6694	0.682	0.6845	0.705	0.6975	0.736	0.7249	0.5343	0.661	0.6191	0.6181	0.6128	0.6267	0.6152	0.6114	0.6224	0.6637	0.7053	0.6442	0.4781	0.5747	0.5641	0.5478	0.5828	0.5835	0.5572	0.5584	0.5706	0.6239	0.6559	0.5985	0.4727
760.25	0.7403	0.8529	0.8467	0.8348	0.8611	0.8896	0.8891	0.9027	0.8962	0.8915	0.9141	0.9064	0.6346	0.6997	0.6722	0.654	0.6693	0.6771	0.687	0.6877	0.7117	0.7033	0.7421	0.7363	0.5444	0.6679	0.6261	0.6252	0.6177	0.6321	0.6259	0.6175	0.6307	0.6702	0.7139	0.6522	0.4868	0.585	0.5697	0.5574	0.59	0.5901	0.5606	0.5636	0.5776	0.6329	0.6694	0.6065	0.4819
771.27	0.7477	0.8538	0.8556	0.8471	0.8715	0.8958	0.8989	0.9157	0.9132	0.91	0.9285	0.9237	0.6429	0.7133	0.6799	0.662	0.6778	0.684	0.6944	0.697	0.7204	0.7093	0.7482	0.7444	0.5546	0.6765	0.6378	0.6358	0.6272	0.6388	0.6319	0.6287	0.6415	0.6771	0.721	0.6581	0.4919	0.5917	0.5745	0.5603	0.5946	0.6026	0.574	0.5723	0.5873	0.6378	0.6787	0.6152	0.4872
782.27	0.7556	0.863	0.8609	0.8542	0.8796	0.9032	0.9078	0.9204	0.9224	0.9085	0.9332	0.9238	0.6502	0.7202	0.6871	0.6687	0.6859	0.6907	0.7007	0.7024	0.7263	0.7129	0.7538	0.7579	0.5649	0.6854	0.645	0.6416	0.6331	0.6465	0.6409	0.6355	0.6454	0.6785	0.7291	0.6703	0.5039	0.6023	0.5849	0.5728	0.6014	0.6092	0.5799	0.5768	0.5928	0.6435	0.6879	0.6236	0.4948
793.27	0.7622	0.8739	0.8713	0.8635	0.8882	0.9098	0.9126	0.9221	0.9247	0.9165	0.9441	0.923	0.6602	0.7312	0.6958	0.6776	0.6929	0.6963	0.7106	0.7101	0.7317	0.7206	0.761	0.7673	0.5733	0.6924	0.6536	0.651	0.6383	0.651	0.6432	0.6418	0.6515	0.6884	0.7363	0.6803	0.5129	0.6061	0.5929	0.5758	0.6085	0.6179	0.5914	0.5859	0.6036	0.6529	0.6971	0.6332	0.503
804.28	0.7727	0.8819	0.883	0.8765	0.8961	0.9171	0.9206	0.934	0.9371	0.9361	0.9496	0.9472	0.6722	0.7438	0.7063	0.6853	0.7007	0.7037	0.7156	0.7148	0.7372	0.727	0.7669	0.776	0.5794	0.7063	0.6658	0.6631	0.6427	0.6587	0.6514	0.6474	0.6565	0.6956	0.7464	0.6906	0.5213	0.6174	0.5975	0.5808	0.6118	0.6284	0.5991	0.5863	0.6042	0.6581	0.7061	0.6424	0.5137
815.3	0.785	0.8912	0.8935	0.8857	0.9068	0.9235	0.9303	0.943	0.9367	0.93	0.9536	0.9501	0.6835	0.7558	0.7144	0.6923	0.7088	0.7108	0.7249	0.7179	0.745	0.7332	0.773	0.784	0.5902	0.7131	0.6813	0.6692	0.6551	0.6685	0.6596	0.6561	0.6623	0.7031	0.7518	0.696	0.5329	0.6245	0.6101	0.5892	0.6222	0.6389	0.6096	0.5903	0.6154	0.6647	0.7128	0.6455	0.5253
826.33	0.7949	0.897	0.8991	0.8941	0.9129	0.9299	0.9357	0.9466	0.9325	0.919	0.9559	0.9414	0.6897	0.7664	0.7246	0.7024	0.7181	0.7198	0.7317	0.728	0.753	0.7386	0.7784	0.7937	0.5941	0.7205	0.6821	0.6769	0.6544	0.6746	0.6644	0.66	0.6717	0.7061	0.7568	0.7074	0.5378	0.6271	0.6135	0.595	0.6293	0.6446	0.6158	0.5959	0.6232	0.6703	0.7192	0.6536	0.5281
837.35	0.7972	0.8969	0.9029	0.9005	0.9197	0.9317	0.9365	0.941	0.933	0.9159	0.9537	0.9266	0.6919	0.7744	0.7308	0.7104	0.7261	0.7242	0.7366	0.7332	0.759	0.7432	0.7825	0.793	0.6008	0.719	0.6899	0.6806	0.6631	0.6789	0.6671	0.6661	0.6787	0.7114	0.7627	0.7087	0.5416	0.6283	0.6199	0.6028	0.6367	0.652	0.6224	0.6023	0.6319	0.6743	0.7249	0.6554	0.5302
848.38	0.8052	0.8941	0.9047	0.9017	0.9267	0.9371	0.9401	0.9449	0.9521	0.9314	0.957	0.9387	0.695	0.7775	0.7394	0.7168	0.734	0.7309	0.7437	0.7398	0.7649	0.7474	0.7857	0.798	0.6043	0.7232	0.6934	0.6879	0.6683	0.6854	0.6725	0.6728	0.6823	0.7192	0.7663	0.7086	0.5456	0.6213	0.6185	0.6023	0.6398	0.6511	0.628	0.6044	0.6318	0.674	0.7291	0.6625	0.5335
859.43	0.8159	0.8984	0.9078	0.9102	0.9326	0.94	0.943	0.9454	0.9475	0.9322	0.9609	0.9445	0.7091	0.7874	0.746	0.7259	0.7409	0.7375	0.7506	0.7458	0.7691	0.7537	0.7932	0.8157	0.6183	0.7264	0.7025	0.6992	0.6771	0.6911	0.6804	0.6761	0.6885	0.7245	0.7722	0.7235	0.5588	0.628	0.6295	0.6162	0.6499	0.6645	0.6434	0.6152	0.6423	0.6854	0.7358	0.6729	0.5421
870.48	0.8448	0.9219	0.9235	0.9191	0.9402	0.9539	0.9616	0.967	0.9581	0.9678	0.9817	0.9756	0.7285	0.8053	0.7559	0.7348	0.7493	0.7477	0.76	0.7528	0.7769	0.7617	0.8004	0.8258	0.6317	0.7458	0.7101	0.7018	0.6809	0.7001	0.6871	0.6816	0.6928	0.7313	0.7786	0.732	0.5711	0.6412	0.6329	0.6203	0.6523	0.6698	0.6513	0.6215	0.6488	0.6915	0.7432	0.6848	0.5525
881.52	0.8465	0.9251	0.9286	0.9252	0.9511	0.96	0.9677	0.9675	0.9569	0.9592	0.978	0.9652	0.7397	0.8173	0.7665	0.7412	0.7559	0.7533	0.7659	0.7568	0.7824	0.7666	0.8048	0.8488	0.6436	0.7542	0.7217	0.7133	0.6895	0.7112	0.6903	0.689	0.6996	0.7377	0.783	0.7455	0.58	0.6549	0.6479	0.6334	0.6601	0.6781	0.6564	0.6257	0.6512	0.6969	0.7501	0.6955	0.5581
892.57	0.8638	0.94	0.938	0.9349	0.9602	0.9657	0.9699	0.9856	0.9719	0.977	0.9893	0.9813	0.7552	0.8286	0.7771	0.7527	0.767	0.7618	0.7729	0.766	0.7914	0.7758	0.8134	0.858	0.6603	0.7682	0.7324	0.7251	0.6976	0.7144	0.6975	0.6977	0.7083	0.7466	0.7889	0.7535	0.5917	0.6671	0.6546	0.6442	0.6729	0.6854	0.6639	0.6368	0.6596	0.7042	0.7576	0.7064	0.5691
903.58	0.8754	0.9501	0.9486	0.9469	0.966	0.9763	0.9816	0.9904	0.9773	0.9889	0.996	0.9988	0.7636	0.8406	0.7864	0.7632	0.7756	0.7689	0.7802	0.7734	0.799	0.7828	0.8202	0.864	0.6717	0.7775	0.7422	0.7341	0.7048	0.7243	0.7082	0.7042	0.7156	0.7521	0.796	0.7635	0.5996	0.6792	0.6594	0.6558	0.6813	0.6922	0.6741	0.6416	0.6646	0.7102	0.7652	0.715	0.5772
914.63	0.889	0.9524	0.9565	0.9566	0.9726	0.9775	0.9844	0.997	0.9784	0.9903	1.0138	1.0055	0.7671	0.847	0.7954	0.772	0.785	0.7772	0.79	0.7837	0.8061	0.7895	0.8269	0.8786	0.6753	0.7763	0.7464	0.7384	0.7109	0.73	0.7134	0.7117	0.7204	0.758	0.8017	0.7751	0.6081	0.6892	0.6683	0.6672	0.6916	0.7	0.6844	0.6518	0.6704	0.7197	0.7713	0.7247	0.5868
925.67	0.8988	0.9642	0.9617	0.9623	0.9798	0.987	0.9928	1.0064	0.982	0.9891	1.0144	1.0194	0.7782	0.856	0.8026	0.7798	0.7925	0.7858	0.7984	0.7888	0.8124	0.7973	0.833	0.899	0.6894	0.7895	0.7515	0.745	0.7154	0.7359	0.7181	0.7155	0.728	0.7642	0.8069	0.7849	0.6171	0.692	0.6725	0.6694	0.691	0.7047	0.6902	0.6555	0.6767	0.7222	0.7769	0.7378	0.5982
936.7	0.9133	0.9749	0.9699	0.9705	0.9876	0.9954	0.9979	1.0139	0.9915	0.9957	1.0126	1.0219	0.7931	0.8693	0.8134	0.7905	0.8043	0.7937	0.8067	0.7954	0.8204	0.8048	0.841	0.9078	0.7005	0.8029	0.7651	0.7536	0.726	0.7445	0.7247	0.719	0.7332	0.7719	0.8125	0.7974	0.6285	0.7038	0.6789	0.6776	0.698	0.7098	0.6978	0.656	0.6801	0.7279	0.7835	0.7476	0.609
947.72	0.9216	0.9758	0.9788	0.9798	0.9953	1.0031	1.0065	1.0271	0.9995	1.0125	1.0155	1.0263	0.8021	0.8776	0.8226	0.7992	0.8104	0.8036	0.8127	0.8055	0.8296	0.8136	0.8471	0.9138	0.709	0.8095	0.7766	0.7657	0.7356	0.7568	0.7333	0.7293	0.7425	0.7794	0.819	0.8048	0.6378	0.7153	0.6909	0.6908	0.7098	0.7203	0.7047	0.6679	0.6869	0.7353	0.7904	0.7521	0.6186
958.75	0.9284	0.9824	0.9838	0.9855	1	1.0047	1.0082	1.0221	1.0036	1.0108	1.0251	1.0398	0.8098	0.8856	0.8276	0.8046	0.8182	0.8084	0.8201	0.809	0.836	0.8169	0.8529	0.9302	0.7189	0.8166	0.7852	0.7734	0.7419	0.7608	0.7406	0.732	0.7461	0.785	0.8238	0.8152	0.6458	0.7156	0.7013	0.6996	0.7193	0.7289	0.7081	0.673	0.6923	0.741	0.7954	0.7657	0.6315
969.77	0.9301	0.9841	0.988	0.9894	1.005	1.004	1.0084	1.019	1.0084	1.0062	1.0381	1.037	0.8206	0.8916	0.835	0.8122	0.8247	0.8145	0.828	0.8187	0.843	0.8259	0.8596	0.9312	0.7287	0.8196	0.7901	0.7826	0.7498	0.7679	0.7437	0.7392	0.7543	0.7891	0.8297	0.8229	0.6511	0.718	0.703	0.7046	0.7259	0.7353	0.7167	0.6834	0.696	0.7458	0.8012	0.7711	0.6348
980.8	0.943	0.9956	0.9989	0.9964	1.0126	1.0157	1.0176	1.0354	1.0062	1.0111	1.0376	1.0504	0.832	0.9014	0.8459	0.8222	0.8327	0.8239	0.835	0.826	0.8501	0.8328	0.8687	0.9416	0.7441	0.8353	0.8023	0.7914	0.7567	0.778	0.7544	0.7475	0.7598	0.7967	0.8387	0.8349	0.6651	0.7282	0.7129	0.7142	0.7336	0.7402	0.7246	0.6913	0.7007	0.7516	0.8093	0.7836	0.6461
991.83	0.9504	1.0009	1.0059	1.0011	1.0201	1.0206	1.0213	1.0331	1	1.0164	1.0381	1.0533	0.8448	0.9088	0.8548	0.83	0.8394	0.8302	0.8425	0.8319	0.8576	0.8391	0.8724	0.9463	0.7512	0.8451	0.8127	0.8001	0.7673	0.786	0.7619	0.7554	0.7694	0.8062	0.8426	0.8362	0.6747	0.7352	0.7213	0.7215	0.7459	0.7468	0.7314	0.6945	0.7083	0.7607	0.8141	0.7851	0.6609
1002.85	0.943	0.9956	1.0022	0.9998	1.0188	1.0146	1.0206	1.0201	0.9974	0.9989	1.0226	1.0501	0.843	0.9118	0.8589	0.8348	0.8457	0.8365	0.8484	0.8369	0.8624	0.845	0.8768	0.9563	0.7451	0.8449	0.8169	0.8032	0.7727	0.7908	0.7682	0.7572	0.7743	0.8088	0.848	0.8502	0.673	0.7376	0.7262	0.7251	0.7506	0.7578	0.7382	0.7003	0.7175	0.7657	0.8197	0.798	0.6533
1013.9	0.9422	0.9928	0.9994	1.0022	1.0185	1.0114	1.0183	1.0199	1.0007	1.0153	1.0217	1.0529	0.8459	0.913	0.8633	0.8414	0.8528	0.8425	0.852	0.8423	0.8675	0.8504	0.8825	0.9619	0.7457	0.8417	0.8243	0.8146	0.7814	0.8009	0.7765	0.7682	0.7815	0.8174	0.8549	0.8596	0.6773	0.7366	0.7303	0.7295	0.7565	0.7611	0.7377	0.7048	0.7189	0.7691	0.8251	0.8096	0.6538
1024.92	0.9471	0.9846	0.998	1.001	1.0161	1.0139	1.022	1.0169	0.9999	1.0037	1.0223	1.0505	0.8515	0.9099	0.8661	0.8437	0.8557	0.8461	0.8566	0.8484	0.8713	0.8535	0.883	0.966	0.7526	0.844	0.8234	0.818	0.787	0.804	0.781	0.7734	0.7893	0.8183	0.8601	0.8675	0.6871	0.7379	0.7337	0.7365	0.7619	0.7675	0.746	0.7121	0.7254	0.7754	0.8297	0.816	0.6597
1035.95	0.9645	0.9979	1.0066	1.0066	1.0194	1.02	1.0268	1.0267	0.9998	1.0134	1.0382	1.0622	0.8674	0.9241	0.8754	0.8544	0.8647	0.8559	0.8658	0.8563	0.8782	0.8602	0.8887	0.9667	0.7691	0.8562	0.8283	0.8238	0.7913	0.8098	0.7873	0.78	0.7941	0.8254	0.865	0.8772	0.7006	0.7458	0.7386	0.7426	0.7686	0.7727	0.7509	0.7209	0.7312	0.7791	0.8356	0.8282	0.6737
1046.98	0.9809	1.0126	1.0188	1.0154	1.0268	1.0286	1.0355	1.0412	1.0321	1.0357	1.0519	1.0703	0.8859	0.9388	0.8848	0.863	0.8704	0.862	0.8707	0.8613	0.8847	0.869	0.8965	0.9894	0.7871	0.8712	0.8381	0.8305	0.7988	0.8207	0.7968	0.7847	0.8019	0.834	0.8732	0.8995	0.7156	0.7696	0.7539	0.7542	0.7783	0.7846	0.7638	0.7288	0.7377	0.7885	0.8426	0.8453	0.6863
1058.03	0.9835	1.015	1.0263	1.0217	1.0341	1.037	1.0449	1.0466	1.0357	1.0422	1.0632	1.0793	0.8916	0.9423	0.8904	0.8683	0.8787	0.8708	0.8773	0.8668	0.8914	0.8773	0.9041	0.9967	0.7904	0.8751	0.8422	0.8362	0.8047	0.825	0.8028	0.7941	0.8088	0.8415	0.8794	0.9064	0.7259	0.7801	0.7604	0.7605	0.7875	0.7923	0.7682	0.7354	0.7429	0.7927	0.8474	0.8555	0.6948
1069.05	0.9936	1.0242	1.0324	1.0281	1.0432	1.0424	1.0493	1.0565	1.0465	1.0306	1.0616	1.0779	0.9027	0.953	0.8992	0.8757	0.8844	0.8769	0.8833	0.874	0.8993	0.8838	0.9115	1.0063	0.8008	0.8885	0.8507	0.8437	0.8144	0.8335	0.8088	0.8001	0.818	0.8484	0.8868	0.9193	0.7399	0.7936	0.7671	0.7726	0.7946	0.801	0.7765	0.7414	0.7515	0.8012	0.8555	0.871	0.7108
1080.07	0.9955	1.0276	1.036	1.0301	1.0454	1.0425	1.0541	1.0504	1.0367	1.0436	1.0564	1.0944	0.9119	0.9599	0.9077	0.884	0.8938	0.8839	0.8916	0.8814	0.9084	0.8912	0.9201	1.0171	0.8154	0.8974	0.8619	0.8507	0.8252	0.8403	0.8198	0.8086	0.8275	0.857	0.8953	0.932	0.7493	0.8094	0.7822	0.784	0.8067	0.8096	0.7872	0.7524	0.764	0.8099	0.8633	0.8826	0.7252
1091.1	0.9951	1.0239	1.0356	1.0322	1.047	1.0397	1.0472	1.059	1.0493	1.0366	1.0625	1.0901	0.9143	0.9619	0.9127	0.8888	0.8984	0.8903	0.8954	0.8874	0.9118	0.8985	0.925	1.0212	0.819	0.8967	0.8674	0.8615	0.828	0.8472	0.8239	0.8181	0.8315	0.8638	0.9022	0.9424	0.7546	0.8111	0.786	0.7889	0.8107	0.8165	0.7887	0.7589	0.7628	0.8129	0.8691	0.8975	0.7327
1102.13	0.9997	1.0292	1.0344	1.0348	1.05	1.0434	1.0632	1.0598	1.0463	1.0376	1.0877	1.1062	0.919	0.9665	0.9181	0.8956	0.9031	0.896	0.9017	0.8939	0.9177	0.9044	0.9335	1.0356	0.8292	0.9027	0.873	0.8689	0.8359	0.8529	0.8332	0.8246	0.8407	0.8708	0.9116	0.9556	0.7612	0.8247	0.7959	0.7995	0.8218	0.8251	0.8004	0.7711	0.7709	0.825	0.8781	0.9057	0.7432
1113.17	1.0042	1.0349	1.0396	1.0401	1.0539	1.048	1.0636	1.0655	1.051	1.0425	1.095	1.1116	0.9298	0.9756	0.9251	0.8997	0.91	0.903	0.9098	0.8993	0.9264	0.913	0.9384	1.0464	0.8381	0.9131	0.8817	0.8729	0.8436	0.8607	0.8402	0.8301	0.846	0.8802	0.917	0.967	0.7681	0.8289	0.8014	0.8036	0.8269	0.8302	0.8078	0.7751	0.7782	0.8311	0.8853	0.9239	0.7565
1124.2	1.0154	1.0496	1.0499	1.0502	1.0638	1.0631	1.072	1.0768	1.0753	1.066	1.0934	1.1251	0.941	0.9842	0.9341	0.9073	0.9193	0.9111	0.9162	0.9076	0.9335	0.9226	0.9443	1.052	0.8528	0.9228	0.8878	0.8796	0.8509	0.8699	0.8455	0.8383	0.8533	0.8883	0.9239	0.9729	0.783	0.8406	0.8122	0.8137	0.8388	0.8434	0.8176	0.7848	0.7888	0.8399	0.8927	0.929	0.7675
1135.23	1.0191	1.0545	1.0553	1.0499	1.0671	1.0609	1.0644	1.0781	1.0613	1.0579	1.0806	1.1153	0.9491	0.99	0.94	0.9126	0.9239	0.9155	0.9211	0.9131	0.9401	0.9273	0.9483	1.0563	0.8617	0.9318	0.8965	0.8886	0.8592	0.8752	0.8503	0.8427	0.8586	0.893	0.9305	0.9827	0.7955	0.8539	0.8247	0.8264	0.8474	0.8538	0.8248	0.7974	0.8005	0.8482	0.9002	0.9353	0.7742
1146.25	1.0285	1.0538	1.0558	1.0531	1.0691	1.0642	1.067	1.0697	1.0603	1.0664	1.0811	1.1233	0.9588	0.9978	0.9461	0.9192	0.9296	0.9218	0.9255	0.9162	0.9464	0.9318	0.9564	1.0616	0.8719	0.9364	0.9015	0.898	0.8667	0.88	0.8601	0.849	0.8674	0.8985	0.9391	0.9899	0.8044	0.861	0.8293	0.8315	0.8519	0.8553	0.8296	0.802	0.8061	0.8545	0.908	0.9473	0.7816
1157.28	1.0322	1.0521	1.0592	1.0563	1.0688	1.0718	1.071	1.0759	1.0684	1.0593	1.0815	1.1264	0.9657	1.0006	0.9531	0.9239	0.9359	0.9278	0.931	0.922	0.9511	0.9378	0.9638	1.066	0.8828	0.9391	0.9082	0.9031	0.8728	0.8874	0.8645	0.8551	0.87	0.9056	0.9444	0.9988	0.8098	0.8725	0.8349	0.8375	0.8586	0.8633	0.8377	0.8115	0.8111	0.8621	0.9152	0.954	0.7834
1168.33	1.0319	1.0516	1.0629	1.0585	1.0704	1.0699	1.071	1.072	1.0643	1.0542	1.0799	1.1234	0.9675	1.0056	0.9594	0.9286	0.9406	0.9323	0.9388	0.9268	0.9559	0.9455	0.9672	1.0684	0.8898	0.9433	0.9168	0.9093	0.8793	0.8941	0.8741	0.864	0.8776	0.9147	0.9513	1.0057	0.8202	0.8752	0.8438	0.8446	0.863	0.8693	0.8478	0.8183	0.819	0.872	0.9218	0.9608	0.7911
1179.38	1.0434	1.0662	1.0726	1.0653	1.0786	1.0804	1.0867	1.0931	1.0816	1.0749	1.0884	1.1349	0.9812	1.0144	0.9662	0.9353	0.9467	0.9393	0.945	0.9331	0.9624	0.9511	0.9736	1.0773	0.9072	0.955	0.9245	0.9172	0.8878	0.9038	0.8797	0.8698	0.8865	0.9214	0.9588	1.0173	0.8329	0.8829	0.8494	0.8501	0.8679	0.875	0.8506	0.822	0.8263	0.8778	0.9295	0.9763	0.8084
1190.4	1.0469	1.0653	1.074	1.0693	1.0811	1.0861	1.0919	1.094	1.0846	1.0671	1.0956	1.1312	0.9872	1.0228	0.9722	0.9413	0.9533	0.9446	0.9474	0.9366	0.9695	0.9565	0.9777	1.081	0.9133	0.9615	0.9316	0.9224	0.8925	0.9101	0.8853	0.8747	0.8923	0.9287	0.9646	1.0237	0.8468	0.8956	0.8603	0.8604	0.8811	0.8836	0.859	0.8312	0.8338	0.8867	0.9372	0.9786	0.8187
1201.43	1.042	1.0623	1.0716	1.0695	1.0743	1.0761	1.0769	1.0993	1.0643	1.0461	1.0928	1.1222	0.9829	1.023	0.9796	0.9469	0.9596	0.9508	0.9534	0.9434	0.9724	0.9619	0.9758	1.0793	0.9139	0.9619	0.9355	0.9295	0.9004	0.9183	0.8915	0.8838	0.8987	0.9334	0.9684	1.0253	0.8488	0.8991	0.8641	0.8695	0.8849	0.8932	0.8659	0.838	0.8392	0.8946	0.9428	0.9871	0.8237
1212.47	1.036	1.0572	1.0682	1.0645	1.0737	1.0696	1.0844	1.0759	1.0667	1.0414	1.0849	1.1213	0.9783	1.0125	0.9763	0.9481	0.9617	0.952	0.9567	0.9457	0.9749	0.9637	0.9766	1.0818	0.908	0.9534	0.9372	0.9326	0.9047	0.9202	0.8968	0.8885	0.9025	0.9389	0.9717	1.0291	0.844	0.896	0.8695	0.8721	0.8915	0.899	0.8723	0.8463	0.8449	0.8963	0.9462	0.992	0.8163
1223.52	1.0459	1.0632	1.0765	1.0702	1.0788	1.0781	1.0872	1.0915	1.0922	1.049	1.107	1.1309	0.9836	1.0164	0.9795	0.951	0.966	0.9558	0.9601	0.9488	0.9782	0.9656	0.9801	1.0882	0.9137	0.9591	0.9404	0.9366	0.9073	0.9227	0.901	0.8937	0.9082	0.9431	0.9763	1.0358	0.8532	0.9015	0.8748	0.8764	0.8951	0.9051	0.8804	0.8543	0.8543	0.9046	0.9504	0.997	0.8265
1234.53	1.0644	1.0718	1.0865	1.0759	1.0888	1.0909	1.0937	1.1027	1.0975	1.0765	1.1121	1.1427	0.9985	1.0306	0.9896	0.9595	0.9721	0.9632	0.968	0.955	0.9835	0.9729	0.9844	1.0931	0.9387	0.9735	0.9505	0.9432	0.9148	0.9303	0.9062	0.8987	0.9143	0.9499	0.9827	1.045	0.8739	0.9151	0.8843	0.8838	0.9008	0.9103	0.8863	0.8599	0.8594	0.9127	0.9576	1.0092	0.8483
1245.57	1.0746	1.0831	1.0952	1.0813	1.0921	1.0942	1.0981	1.0915	1.1055	1.084	1.1143	1.1521	1.0095	1.0431	0.9967	0.9639	0.9787	0.9692	0.9717	0.959	0.9895	0.9782	0.9931	1.1022	0.9477	0.9875	0.9603	0.9496	0.9214	0.9364	0.9118	0.9009	0.9185	0.9544	0.9877	1.0536	0.8908	0.9288	0.8929	0.8925	0.909	0.9196	0.8933	0.8664	0.8667	0.9211	0.9627	1.015	0.8698
1256.58	1.06	1.0725	1.0898	1.0772	1.0894	1.0908	1.0941	1.0973	1.0872	1.0764	1.1051	1.1405	1.0061	1.037	0.9951	0.9658	0.9833	0.973	0.9762	0.9647	0.9953	0.9809	0.9998	1.1038	0.9401	0.9805	0.9577	0.951	0.9247	0.9414	0.9159	0.9065	0.924	0.9594	0.9919	1.0596	0.8894	0.9272	0.8922	0.8955	0.915	0.9273	0.8987	0.8739	0.8735	0.9247	0.968	1.0242	0.8627
1267.63	1.0734	1.0809	1.0997	1.0852	1.096	1.096	1.1058	1.1225	1.1039	1.0902	1.1308	1.1581	1.019	1.0438	1.0037	0.9749	0.9897	0.9792	0.9819	0.9721	1.002	0.9896	1.0063	1.1123	0.9638	0.9923	0.9685	0.9619	0.933	0.9488	0.9247	0.9139	0.9316	0.9669	0.9981	1.0679	0.9025	0.9339	0.8999	0.9049	0.922	0.9317	0.9047	0.881	0.8774	0.9318	0.9745	1.0342	0.8809
1278.67	1.0853	1.0859	1.1048	1.0892	1.1029	1.0972	1.1135	1.1273	1.118	1.1066	1.1414	1.1654	1.0254	1.0493	1.0098	0.9805	0.9958	0.986	0.987	0.9781	1.0074	0.9952	1.0109	1.1192	0.9695	0.9976	0.9751	0.9667	0.9391	0.9553	0.9302	0.9227	0.9387	0.9726	1.0049	1.0725	0.9136	0.9407	0.907	0.9119	0.9262	0.9384	0.9121	0.8852	0.8849	0.9389	0.9811	1.0411	0.8915
1289.7	1.0739	1.0763	1.1011	1.083	1.0946	1.0941	1.1125	1.1004	1.1006	1.0907	1.1111	1.1513	1.02	1.046	1.0112	0.9818	0.9979	0.9878	0.9937	0.9788	1.0083	0.998	1.0094	1.117	0.9666	0.9939	0.9792	0.974	0.9468	0.9624	0.9381	0.9252	0.9404	0.9803	1.008	1.0766	0.9111	0.9459	0.9136	0.9183	0.932	0.9464	0.9194	0.892	0.8891	0.9469	0.985	1.0452	0.8902
1300.73	1.0952	1.0938	1.1127	1.0931	1.1051	1.1182	1.1175	1.1153	1.1219	1.1193	1.136	1.1618	1.0329	1.0539	1.0186	0.9875	1.0054	0.995	0.9996	0.9869	1.0162	1.0049	1.0168	1.1233	0.9839	1.0054	0.9826	0.9776	0.9544	0.9667	0.9433	0.9317	0.9487	0.9831	1.0133	1.0838	0.9274	0.9543	0.9174	0.9264	0.9386	0.9551	0.9262	0.8967	0.898	0.9529	0.9908	1.0552	0.9073
1311.75	1.0877	1.0892	1.1147	1.0958	1.1111	1.1153	1.1256	1.1218	1.1356	1.1208	1.1408	1.1582	1.0361	1.0567	1.0196	0.9896	1.0077	0.9988	1.0008	0.9905	1.019	1.0062	1.0214	1.1272	0.991	1.0104	0.9876	0.9821	0.9588	0.9719	0.948	0.9357	0.9543	0.9887	1.0182	1.0857	0.9303	0.9604	0.9231	0.9308	0.9438	0.9598	0.9313	0.9024	0.9036	0.9583	0.9945	1.0572	0.9114
1322.8	1.0963	1.098	1.1162	1.0989	1.1093	1.1074	1.1214	1.1195	1.1268	1.0933	1.1346	1.168	1.0396	1.0647	1.0266	0.9962	1.0146	1.0026	1.0075	0.9962	1.0252	1.0129	1.0271	1.132	0.9974	1.0146	0.9945	0.9864	0.9645	0.9755	0.9507	0.9415	0.9605	0.9927	1.0228	1.0928	0.9419	0.9666	0.9306	0.9357	0.951	0.9651	0.9381	0.9088	0.909	0.9644	1.0024	1.0651	0.9226
1333.83	1.0886	1.0789	1.1074	1.0933	1.1018	1.0953	1.1064	1.1089	1.1247	1.0782	1.1321	1.1536	1.0341	1.0609	1.026	0.9967	1.0179	1.0075	1.0098	0.998	1.0258	1.0129	1.023	1.1268	0.994	1.0136	0.9962	0.9931	0.9694	0.9804	0.959	0.9471	0.9652	0.9978	1.026	1.0951	0.9362	0.9642	0.9316	0.9413	0.9519	0.9669	0.9438	0.9129	0.9121	0.9684	1.0057	1.0703	0.9175
1344.87	1.0824	1.0919	1.1121	1.0959	1.1041	1.1027	1.1141	1.1063	1.1205	1.0888	1.1391	1.1587	1.0335	1.058	1.029	1.0021	1.0204	1.012	1.0144	1.0027	1.0256	1.014	1.0235	1.128	0.9912	1.0112	0.9953	0.9957	0.9726	0.9855	0.9651	0.9505	0.9677	1.0011	1.0279	1.0971	0.9363	0.9627	0.9333	0.944	0.9561	0.9753	0.9489	0.9173	0.9159	0.9738	1.0088	1.073	0.9218
1355.9	1.0839	1.0855	1.1114	1.0915	1.101	1.0959	1.106	1.1122	1.1126	1.0905	1.1249	1.1556	1.0302	1.0549	1.0291	0.9999	1.0203	1.0114	1.0132	1.0038	1.0265	1.0155	1.0233	1.127	0.9933	1.01	1.0002	0.9969	0.975	0.9861	0.9664	0.9532	0.9701	1.0004	1.0274	1.0966	0.9444	0.9689	0.9399	0.9455	0.961	0.9796	0.953	0.9202	0.9199	0.9752	1.01	1.0736	0.9338
1366.93	1.0783	1.0826	1.1142	1.0969	1.1058	1.1118	1.1205	1.1107	1.1193	1.0968	1.1322	1.1645	1.0382	1.0585	1.0323	1.0035	1.024	1.0141	1.016	1.0081	1.029	1.0168	1.0258	1.1306	1.0026	1.011	1.0021	0.9991	0.98	0.9908	0.9697	0.9561	0.9737	1.0052	1.0311	1.0986	0.9544	0.9709	0.9413	0.9479	0.9615	0.9821	0.9557	0.9254	0.9246	0.9782	1.012	1.0764	0.9415
1377.97	1.0934	1.0991	1.1203	1.1003	1.1114	1.12	1.1154	1.1132	1.1194	1.1184	1.1503	1.1617	1.05	1.0659	1.0384	1.0077	1.0272	1.018	1.0201	1.01	1.0317	1.0218	1.0313	1.1361	1.0149	1.0233	1.009	1.003	0.9849	0.9942	0.973	0.9589	0.9784	1.0097	1.0349	1.1027	0.9695	0.9831	0.9484	0.9546	0.9713	0.9865	0.9613	0.931	0.9305	0.9845	1.0168	1.0807	0.9537
1389	1.1057	1.0976	1.1302	1.105	1.1174	1.1263	1.1262	1.1242	1.1357	1.1308	1.1647	1.1736	1.0579	1.0696	1.0424	1.0133	1.0324	1.0228	1.0242	1.015	1.0362	1.0254	1.0356	1.1419	1.0208	1.0305	1.0159	1.0101	0.9902	1.0002	0.9781	0.9671	0.9841	1.0129	1.0384	1.1092	0.9759	0.9883	0.9561	0.9628	0.9744	0.9939	0.9676	0.9362	0.9348	0.9892	1.021	1.0885	0.9567
1400.03	1.0939	1.091	1.1286	1.106	1.1133	1.1215	1.1126	1.1063	1.134	1.1288	1.1522	1.1656	1.0579	1.0668	1.046	1.0149	1.0355	1.0244	1.0275	1.0168	1.0365	1.0285	1.0388	1.1417	1.0214	1.0326	1.0183	1.0133	0.9939	1.0044	0.9827	0.9697	0.9857	1.0167	1.0398	1.1101	0.9791	0.9927	0.9606	0.9674	0.9777	0.9971	0.9716	0.9402	0.9367	0.9923	1.0244	1.0905	0.9645
1411.07	1.0952	1.0932	1.1275	1.1068	1.1155	1.1302	1.1268	1.1318	1.1516	1.1345	1.1682	1.1785	1.0563	1.0705	1.0489	1.0178	1.0366	1.0281	1.0302	1.0218	1.0416	1.0336	1.0412	1.1475	1.0242	1.0353	1.0222	1.0152	0.9993	1.0073	0.9908	0.9734	0.9903	1.0228	1.0461	1.1155	0.9827	0.9965	0.9656	0.9699	0.9827	1.002	0.9767	0.9422	0.9429	0.9978	1.0303	1.0967	0.9697
1422.12	1.1004	1.0898	1.1266	1.1106	1.1135	1.127	1.1307	1.1432	1.1551	1.1437	1.1718	1.1833	1.061	1.075	1.0547	1.0207	1.0421	1.0322	1.0345	1.0262	1.0461	1.0369	1.0411	1.149	1.0285	1.04	1.0284	1.0204	1.0041	1.0152	0.9946	0.9805	0.997	1.0286	1.0496	1.1191	0.9917	1.0024	0.9714	0.9775	0.9887	1.0117	0.984	0.9492	0.9501	1.005	1.0338	1.1007	0.9745
1433.15	1.1068	1.0907	1.1355	1.1191	1.1207	1.1367	1.1263	1.143	1.1517	1.1333	1.1642	1.1794	1.0641	1.0752	1.0554	1.0236	1.0458	1.0371	1.04	1.0325	1.0491	1.0412	1.0456	1.1526	1.0303	1.042	1.0317	1.0267	1.0112	1.0206	1.0019	0.9877	1.0044	1.0325	1.0543	1.1241	0.9919	1.0028	0.973	0.9832	0.994	1.0146	0.9893	0.9546	0.9564	1.0082	1.037	1.1056	0.9784
1444.18	1.1104	1.1027	1.1485	1.1269	1.1415	1.1433	1.1539	1.1763	1.1684	1.1606	1.1931	1.1798	1.0686	1.0797	1.0598	1.0259	1.0485	1.039	1.0432	1.0345	1.0531	1.0425	1.049	1.1577	1.0254	1.0397	1.0325	1.0247	1.0113	1.0202	1.0027	0.9899	1.0055	1.0356	1.057	1.1246	0.9943	1.0001	0.9758	0.9857	0.9974	1.0173	0.9919	0.9583	0.9604	1.011	1.0392	1.1079	0.9752
1455.23	1.0993	1.0808	1.1321	1.1197	1.1249	1.1224	1.1243	1.14	1.1464	1.1322	1.1793	1.1715	1.0641	1.0763	1.0629	1.0318	1.0505	1.0407	1.045	1.0374	1.0519	1.0435	1.0495	1.1494	1.0214	1.0389	1.0331	1.0289	1.0169	1.0247	1.0083	0.9957	1.0113	1.0368	1.0577	1.1235	0.9906	0.9985	0.9802	0.9896	1.0024	1.0215	0.9983	0.9637	0.9646	1.0158	1.0428	1.1077	0.9745
1466.27	1.098	1.1016	1.1344	1.1273	1.1327	1.1494	1.1494	1.1471	1.1577	1.1576	1.1797	1.178	1.0712	1.0814	1.0658	1.0325	1.0516	1.042	1.0464	1.0401	1.0547	1.0443	1.0513	1.154	1.0314	1.0486	1.0367	1.0319	1.0196	1.0279	1.0117	0.9977	1.0124	1.0418	1.0608	1.1275	0.9981	1.0049	0.985	0.9929	1.0055	1.0243	1.0018	0.9658	0.9643	1.0172	1.0465	1.1128	0.9874
1477.32	1.0961	1.0854	1.1377	1.1278	1.134	1.1444	1.1388	1.167	1.1661	1.1709	1.1901	1.1813	1.0756	1.079	1.0655	1.0329	1.053	1.0443	1.0469	1.0402	1.0581	1.0489	1.055	1.1595	1.0315	1.0483	1.038	1.0327	1.0196	1.0289	1.0145	1.0016	1.0157	1.0444	1.063	1.1326	1.0021	1.0117	0.9908	0.9985	1.0076	1.0318	1.0061	0.9702	0.971	1.0238	1.05	1.1166	0.9866
1488.37	1.0993	1.091	1.1382	1.1311	1.1408	1.1541	1.1404	1.1667	1.1755	1.1633	1.1905	1.1809	1.076	1.082	1.0702	1.0368	1.0578	1.0471	1.0483	1.0432	1.06	1.0499	1.0578	1.1583	1.0373	1.0499	1.0432	1.0377	1.0273	1.0336	1.0183	1.0072	1.0203	1.0467	1.0639	1.1323	0.9997	1.0104	0.9945	1.0015	1.0136	1.0348	1.011	0.9738	0.9781	1.0262	1.0503	1.1185	0.9816
1499.4	1.0978	1.072	1.1296	1.1192	1.1293	1.127	1.1302	1.1558	1.1584	1.1478	1.1647	1.1673	1.0677	1.0719	1.0659	1.0353	1.0585	1.0456	1.0482	1.0422	1.0585	1.0461	1.0541	1.1552	1.0335	1.0455	1.0419	1.0385	1.0301	1.0338	1.0181	1.0097	1.0228	1.0447	1.0619	1.1324	1	1.0057	0.9892	1.001	1.0156	1.0348	1.0125	0.9761	0.976	1.0249	1.0501	1.118	0.9874
1510.45	1.0957	1.0879	1.1356	1.1271	1.136	1.1484	1.1462	1.1649	1.1638	1.1627	1.1805	1.17	1.0733	1.0746	1.068	1.0389	1.0615	1.0492	1.0511	1.0455	1.0593	1.0484	1.0577	1.1597	1.0395	1.0442	1.0409	1.0375	1.0276	1.0341	1.0213	1.0099	1.0226	1.0467	1.065	1.1331	1.0075	1.0093	0.9902	1	1.0133	1.0363	1.015	0.9806	0.9794	1.0272	1.0519	1.1192	0.9918
1521.48	1.088	1.0598	1.1322	1.119	1.1276	1.1456	1.1421	1.155	1.1573	1.1408	1.1712	1.1736	1.0688	1.0747	1.073	1.0387	1.0609	1.0477	1.0496	1.0431	1.0578	1.0492	1.0576	1.1537	1.0421	1.0455	1.0453	1.0378	1.0285	1.0355	1.0229	1.0109	1.0205	1.0481	1.065	1.129	1.0104	1.0136	0.9948	1.0064	1.0164	1.0414	1.0198	0.9858	0.9832	1.029	1.0535	1.1181	0.9977
1532.52	1.1037	1.0903	1.1442	1.1343	1.1496	1.1722	1.1615	1.1707	1.1792	1.1742	1.1888	1.1732	1.0876	1.0859	1.0802	1.0441	1.0661	1.0557	1.0561	1.048	1.0652	1.0549	1.0647	1.1645	1.048	1.0607	1.0504	1.0452	1.0344	1.0411	1.0294	1.0169	1.0285	1.0537	1.0703	1.1364	1.0169	1.0204	0.9991	1.0088	1.0185	1.0463	1.0233	0.9862	0.9871	1.0321	1.0572	1.1233	1.0072
1543.57	1.1004	1.091	1.1495	1.1344	1.1486	1.1622	1.1611	1.1802	1.1809	1.1733	1.1989	1.1779	1.0926	1.0895	1.0851	1.0467	1.071	1.0587	1.0582	1.0509	1.0693	1.0571	1.0689	1.1678	1.0578	1.0631	1.0563	1.0508	1.0403	1.0461	1.0334	1.0236	1.0313	1.0576	1.0737	1.1393	1.0256	1.0312	1.009	1.0173	1.0272	1.0525	1.0278	0.991	0.9933	1.0381	1.0596	1.1269	1.0155
1554.6	1.0949	1.0718	1.1485	1.1293	1.1442	1.1372	1.1598	1.1725	1.1628	1.1722	1.1861	1.1708	1.0855	1.0884	1.0845	1.0482	1.072	1.0588	1.0624	1.0537	1.072	1.0597	1.0696	1.1656	1.0546	1.0619	1.0573	1.0504	1.0453	1.0499	1.0362	1.0259	1.0348	1.0598	1.0736	1.1405	1.0233	1.0301	1.0126	1.0192	1.029	1.0552	1.0325	0.9979	0.9977	1.0401	1.0607	1.1289	1.0152
1565.63	1.0879	1.0745	1.1436	1.1374	1.1479	1.1657	1.163	1.1719	1.1872	1.1758	1.1978	1.1803	1.0875	1.0902	1.0851	1.0496	1.0734	1.0591	1.0628	1.0543	1.074	1.0602	1.0715	1.1716	1.0533	1.0622	1.0575	1.0528	1.0453	1.0483	1.0373	1.0285	1.038	1.0602	1.0767	1.1428	1.0211	1.0303	1.0133	1.0187	1.0305	1.055	1.035	1.0012	1.0016	1.0422	1.0645	1.132	1.0229
1576.68	1.0953	1.0713	1.1402	1.1291	1.1344	1.1551	1.1434	1.1723	1.1709	1.1733	1.1848	1.1652	1.0894	1.0885	1.0902	1.0505	1.074	1.061	1.0641	1.0542	1.0709	1.0569	1.0704	1.1645	1.0555	1.067	1.0638	1.0567	1.0488	1.0507	1.039	1.0325	1.0386	1.0602	1.0761	1.141	1.0245	1.0312	1.0144	1.0194	1.0335	1.0574	1.0385	1.004	1.0034	1.0441	1.0664	1.1301	1.0291
1587.72	1.0905	1.0715	1.1491	1.1353	1.153	1.1524	1.1601	1.1722	1.1609	1.1694	1.1851	1.1643	1.0831	1.0891	1.0877	1.0512	1.0775	1.0653	1.0678	1.0594	1.0762	1.0619	1.0733	1.166	1.0588	1.0644	1.0618	1.0554	1.0483	1.0547	1.0439	1.0329	1.041	1.0639	1.0811	1.1453	1.0246	1.032	1.0131	1.0204	1.0319	1.0593	1.0416	1.0074	1.0048	1.0462	1.0689	1.1334	1.0245
1598.75	1.0809	1.0639	1.1397	1.1365	1.1486	1.1601	1.1642	1.1704	1.178	1.1804	1.2002	1.1615	1.0801	1.0894	1.0874	1.0488	1.0767	1.0646	1.0676	1.0585	1.0768	1.0608	1.0732	1.1636	1.0589	1.0624	1.0595	1.0536	1.0491	1.054	1.0418	1.0336	1.0412	1.0636	1.0797	1.1439	1.0225	1.0299	1.0151	1.0197	1.0332	1.062	1.0424	1.0109	1.0075	1.0479	1.0693	1.1337	1.0196
1609.78	1.1035	1.0853	1.163	1.1464	1.1587	1.1743	1.1666	1.1952	1.1903	1.178	1.2067	1.1562	1.093	1.0971	1.0929	1.055	1.0837	1.0715	1.0732	1.0631	1.0838	1.0676	1.0825	1.174	1.0689	1.074	1.0675	1.0621	1.0561	1.0612	1.0485	1.0399	1.0466	1.0696	1.0867	1.1485	1.0359	1.0375	1.0249	1.0255	1.0403	1.0669	1.0492	1.0163	1.0128	1.0526	1.0745	1.139	1.0348
1620.82	1.0857	1.0672	1.1489	1.1427	1.1548	1.1536	1.1649	1.19	1.1706	1.1801	1.1995	1.1507	1.0951	1.0959	1.0956	1.0565	1.0825	1.0695	1.0717	1.062	1.0801	1.066	1.0804	1.1706	1.0685	1.0748	1.0676	1.0617	1.0571	1.0584	1.0459	1.0399	1.0439	1.0666	1.0839	1.1473	1.0402	1.0419	1.0272	1.0305	1.0462	1.0699	1.05	1.0192	1.0165	1.0539	1.0758	1.1392	1.0418
1631.88	1.0855	1.0777	1.1378	1.1495	1.1493	1.1572	1.1697	1.1871	1.1762	1.1769	1.1857	1.1341	1.0931	1.0987	1.0968	1.0596	1.0863	1.0737	1.0763	1.0645	1.0844	1.0725	1.0815	1.1786	1.0647	1.0687	1.0711	1.0658	1.0571	1.0618	1.0508	1.0426	1.046	1.0699	1.0889	1.1526	1.0351	1.041	1.0264	1.0314	1.0432	1.0716	1.0528	1.0205	1.0155	1.0546	1.0778	1.1461	1.0328
1642.93	1.0802	1.0709	1.1454	1.1427	1.1486	1.1584	1.1702	1.1707	1.1695	1.183	1.1971	1.1156	1.0896	1.0928	1.0936	1.0559	1.0829	1.0699	1.0738	1.0602	1.0811	1.069	1.0778	1.1727	1.0581	1.0662	1.0664	1.0628	1.0547	1.0582	1.0479	1.0394	1.0429	1.0658	1.085	1.1476	1.0315	1.0342	1.0244	1.0296	1.0413	1.0701	1.0509	1.0198	1.0149	1.0533	1.0763	1.1434	1.0353
1653.95	1.0913	1.0852	1.1482	1.1436	1.1628	1.161	1.17	1.1887	1.1773	1.1831	1.1882	1.1122	1.0864	1.099	1.0996	1.0646	1.0877	1.0752	1.0798	1.0647	1.0831	1.0715	1.0799	1.1734	1.067	1.0694	1.0715	1.0675	1.0596	1.0626	1.0515	1.0425	1.0466	1.0666	1.0874	1.1507	1.0356	1.0409	1.0309	1.0329	1.0455	1.0741	1.0553	1.0242	1.0185	1.056	1.0783	1.143	1.0389
1665	1.0861	1.078	1.1463	1.1384	1.1516	1.1649	1.1667	1.19	1.1817	1.1835	1.2022	1.1107	1.0928	1.1017	1.1044	1.0654	1.0912	1.0787	1.0805	1.0649	1.0867	1.0735	1.082	1.1755	1.0713	1.0781	1.0784	1.0705	1.0645	1.0676	1.0559	1.0463	1.0505	1.0711	1.0889	1.1488	1.0435	1.0465	1.0361	1.0333	1.0522	1.0761	1.0582	1.0281	1.0225	1.0581	1.081	1.1429	1.0464
1676.02	1.0879	1.0731	1.1445	1.1376	1.1586	1.1542	1.1653	1.1832	1.179	1.1855	1.2036	1.0897	1.0907	1.1021	1.1051	1.0657	1.0907	1.0792	1.0814	1.0657	1.0858	1.0715	1.0845	1.1756	1.0686	1.0768	1.0773	1.0714	1.0651	1.0677	1.057	1.0471	1.051	1.0715	1.0909	1.1495	1.0461	1.0507	1.0366	1.0358	1.0524	1.0779	1.0606	1.0314	1.0255	1.0581	1.0825	1.1435	1.0525
1687.07	1.0904	1.0822	1.1547	1.143	1.1698	1.1768	1.1824	1.1941	1.1896	1.1924	1.214	1.0969	1.0993	1.1051	1.11	1.0659	1.0945	1.08	1.085	1.0693	1.0924	1.0775	1.086	1.1861	1.0775	1.0854	1.0834	1.0763	1.0701	1.0727	1.0592	1.0499	1.0535	1.0742	1.0924	1.1539	1.0556	1.0544	1.0407	1.0392	1.0547	1.0818	1.0625	1.0339	1.027	1.0611	1.0845	1.1476	1.0607
1698.1	1.0416	1.0485	1.1125	1.1189	1.1419	1.1319	1.1516	1.1599	1.1668	1.1775	1.1892	1.0577	1.0797	1.0897	1.1059	1.0583	1.0909	1.0788	1.0827	1.0676	1.0853	1.0733	1.0861	1.1716	1.0707	1.0718	1.0768	1.0717	1.0665	1.0684	1.0596	1.0477	1.0498	1.0714	1.0916	1.1483	1.045	1.0505	1.0417	1.0405	1.0548	1.0833	1.0651	1.0404	1.0283	1.0603	1.0848	1.1432	1.0611
1709.13	1.0785	1.0796	1.1348	1.1268	1.1638	1.1545	1.1721	1.1978	1.1835	1.185	1.2086	1.0731	1.0979	1.0952	1.1123	1.0649	1.097	1.0859	1.0902	1.0767	1.0937	1.0824	1.0928	1.1828	1.0885	1.0866	1.0829	1.08	1.0749	1.0753	1.0642	1.054	1.0575	1.0792	1.1	1.1586	1.0555	1.0535	1.0463	1.0437	1.0569	1.0866	1.0682	1.039	1.0313	1.0647	1.0897	1.1509	1.0685
1720.18	1.0467	1.0627	1.1106	1.1249	1.1641	1.1458	1.1538	1.1871	1.1812	1.1919	1.2048	1.0507	1.0828	1.0841	1.1139	1.0603	1.0969	1.0853	1.0898	1.0734	1.0937	1.0801	1.0905	1.183	1.0711	1.0804	1.082	1.0759	1.0724	1.0722	1.0624	1.0524	1.0554	1.0793	1.0982	1.1542	1.0475	1.048	1.0426	1.0419	1.0577	1.0857	1.0668	1.0404	1.0306	1.0644	1.0894	1.152	1.0578
1731.22	1.0209	1.0547	1.0907	1.1253	1.1673	1.1599	1.1654	1.1758	1.1616	1.187	1.1918	1.038	1.0755	1.0864	1.1109	1.0593	1.0982	1.0876	1.0915	1.0743	1.0955	1.0809	1.0938	1.1779	1.0734	1.078	1.0813	1.0753	1.072	1.0748	1.0641	1.0513	1.0582	1.0799	1.0992	1.1519	1.0476	1.0453	1.0439	1.0412	1.0572	1.0853	1.0671	1.0406	1.0319	1.0651	1.0913	1.1525	1.0576
1742.25	1.0027	1.0354	1.0964	1.1234	1.1574	1.1534	1.1472	1.1785	1.1623	1.1843	1.1889	1.0219	1.0912	1.0812	1.1106	1.0578	1.0979	1.0883	1.0938	1.0777	1.0959	1.0797	1.0955	1.1761	1.0712	1.0775	1.0847	1.0782	1.0752	1.0757	1.0651	1.0548	1.0605	1.0826	1.1028	1.1524	1.0456	1.0476	1.0434	1.0427	1.0584	1.088	1.0703	1.0429	1.0346	1.0652	1.0931	1.1523	1.0593
1753.3	0.9949	1.0184	1.1015	1.1063	1.1573	1.1546	1.1416	1.1663	1.1573	1.1829	1.1816	1.018	1.0855	1.0649	1.1172	1.0566	1.0962	1.0858	1.0926	1.0767	1.0946	1.0817	1.0917	1.1737	1.0762	1.0808	1.0866	1.0786	1.0744	1.0765	1.0646	1.0531	1.0566	1.0797	1.1003	1.1505	1.0494	1.0517	1.0483	1.0477	1.0607	1.0895	1.0693	1.0445	1.0328	1.0667	1.0916	1.152	1.0612
1764.33	0.9607	0.972	1.0788	1.1089	1.1523	1.142	1.1295	1.1508	1.1438	1.1687	1.1747	1.003	1.0512	1.0582	1.1137	1.0534	1.0948	1.0865	1.0953	1.0771	1.0946	1.082	1.0904	1.176	1.0623	1.0647	1.0836	1.0761	1.0731	1.0764	1.0622	1.0533	1.0553	1.0785	1.103	1.1509	1.037	1.0466	1.0443	1.044	1.0589	1.0897	1.0714	1.0459	1.0356	1.0688	1.0934	1.1511	1.0509
1775.37	0.9599	0.9822	1.0766	1.1211	1.1619	1.1442	1.1479	1.1615	1.1638	1.1758	1.1805	0.9909	1.0567	1.0502	1.1125	1.0511	1.0974	1.0892	1.0981	1.0821	1.1002	1.0875	1.0977	1.1768	1.0583	1.0604	1.0808	1.0769	1.0758	1.0815	1.0662	1.0573	1.061	1.0846	1.1061	1.152	1.0259	1.0389	1.0421	1.0419	1.0572	1.0906	1.0722	1.0437	1.0381	1.07	1.0975	1.1557	1.0366
1786.4	0.9554	0.977	1.0761	1.1039	1.1535	1.134	1.1268	1.1461	1.1294	1.1645	1.151	0.988	1.0477	1.0454	1.1092	1.0489	1.0966	1.0864	1.0943	1.0778	1.0942	1.0785	1.0895	1.1681	1.0548	1.0537	1.078	1.0745	1.0769	1.0783	1.0647	1.0553	1.0564	1.0792	1.1019	1.1442	1.0338	1.0361	1.0415	1.0411	1.0589	1.0912	1.0707	1.0452	1.0365	1.0655	1.0918	1.1474	1.0382
1797.43	0.9619	0.991	1.0891	1.1196	1.1631	1.164	1.1504	1.1685	1.1502	1.1711	1.1702	0.9914	1.0759	1.0571	1.1209	1.0601	1.1048	1.0959	1.1024	1.0852	1.1019	1.0882	1.0966	1.1724	1.0687	1.0722	1.0879	1.0848	1.0842	1.0864	1.0702	1.0608	1.0628	1.0846	1.1079	1.1462	1.0498	1.0514	1.0525	1.0501	1.0647	1.097	1.0759	1.0484	1.0398	1.0694	1.0975	1.1509	1.054
1808.47	0.9471	0.9718	1.0769	1.1321	1.1717	1.1304	1.1498	1.1652	1.1431	1.1733	1.1644	0.9861	1.0656	1.0543	1.1199	1.0569	1.1041	1.0945	1.1047	1.0883	1.1054	1.0927	1.1037	1.1803	1.0726	1.0753	1.0899	1.0845	1.0829	1.0859	1.072	1.061	1.063	1.0847	1.1099	1.1448	1.0545	1.0523	1.0558	1.0525	1.0633	1.0949	1.0757	1.0485	1.0383	1.0694	1.098	1.151	1.0592
1819.5	0.941	0.9628	1.067	1.1161	1.1708	1.1252	1.1432	1.1625	1.1467	1.1692	1.176	0.9887	1.0685	1.0562	1.1214	1.0556	1.1069	1.0974	1.1065	1.0909	1.1052	1.0941	1.1075	1.1779	1.0732	1.0747	1.0915	1.0825	1.0867	1.0881	1.0749	1.064	1.065	1.0869	1.1124	1.1392	1.0469	1.0502	1.0553	1.0515	1.065	1.0965	1.0764	1.0513	1.0412	1.0709	1.0991	1.1486	1.0551
1830.55	0.941	0.9513	1.0679	1.1218	1.1745	1.1302	1.1531	1.1604	1.1401	1.1597	1.1631	0.9818	1.0696	1.0668	1.1263	1.0599	1.1132	1.1043	1.1116	1.0981	1.1111	1.0967	1.1084	1.1829	1.0775	1.0843	1.0989	1.089	1.0897	1.0941	1.079	1.0667	1.0701	1.0901	1.1166	1.1408	1.0557	1.059	1.0636	1.0584	1.0705	1.1008	1.0819	1.0552	1.0438	1.0764	1.1047	1.1532	1.0618
1841.58	0.9407	0.931	1.0444	1.1201	1.1746	1.1201	1.1522	1.1639	1.1242	1.1638	1.1503	0.9611	1.0538	1.062	1.1249	1.0559	1.112	1.1042	1.1138	1.0969	1.1135	1.1051	1.1063	1.1868	1.0771	1.0814	1.0989	1.0893	1.0872	1.093	1.0787	1.067	1.0704	1.0893	1.1164	1.1394	1.0492	1.0613	1.0652	1.0579	1.0724	1.1023	1.0835	1.0559	1.0466	1.0781	1.1055	1.1562	1.064
1852.63	0.9405	0.926	1.0547	1.1311	1.1881	1.1417	1.1549	1.1623	1.1395	1.1598	1.1529	0.941	1.0717	1.0684	1.1262	1.0614	1.1175	1.1083	1.1183	1.1045	1.1216	1.1096	1.1141	1.1903	1.0849	1.0876	1.1058	1.0961	1.0955	1.0977	1.0832	1.0724	1.0756	1.0936	1.122	1.138	1.0466	1.063	1.0706	1.0678	1.0782	1.1059	1.0872	1.0604	1.0521	1.0818	1.1115	1.1626	1.0653
1863.67	0.94	0.9134	1.0387	1.1162	1.1961	1.1372	1.148	1.1674	1.1119	1.1533	1.1414	0.8988	1.0494	1.0594	1.127	1.056	1.117	1.1066	1.1182	1.1058	1.1244	1.1073	1.1164	1.197	1.0677	1.0734	1.0998	1.0926	1.0965	1.1	1.0849	1.075	1.0762	1.0974	1.1265	1.1405	1.0353	1.059	1.0656	1.0622	1.077	1.1082	1.0861	1.059	1.0504	1.083	1.1141	1.164	1.0515
1874.72	0.9393	0.9078	1.0239	1.1064	1.1927	1.1316	1.1452	1.1435	1.1039	1.136	1.1328	0.8977	1.0505	1.0599	1.1321	1.0577	1.1172	1.1047	1.1195	1.1058	1.1195	1.1039	1.1118	1.188	1.0599	1.079	1.101	1.097	1.0994	1.1021	1.0873	1.0782	1.0779	1.0961	1.1262	1.1375	1.0408	1.061	1.0695	1.0645	1.081	1.1091	1.0888	1.0618	1.0534	1.0836	1.1154	1.1591	1.0603
1885.73	0.9387	0.9063	1.0236	1.1102	1.1988	1.1511	1.1665	1.1589	1.1077	1.1399	1.1392	0.9004	1.0629	1.0651	1.1353	1.0613	1.1236	1.1098	1.1259	1.112	1.1255	1.1088	1.1189	1.202	1.0756	1.082	1.1074	1.0999	1.103	1.105	1.0913	1.0826	1.0812	1.1025	1.1318	1.1386	1.0486	1.0705	1.0747	1.0705	1.085	1.1143	1.0922	1.0643	1.0553	1.0863	1.1169	1.1629	1.0612
1896.77	0.9363	0.9028	0.9984	1.1036	1.198	1.121	1.1357	1.125	1.0906	1.1173	1.1128	0.893	1.0461	1.059	1.1331	1.0616	1.1225	1.1039	1.124	1.1072	1.1207	1.1062	1.1149	1.1936	1.0731	1.0752	1.1038	1.0972	1.1006	1.1034	1.0876	1.079	1.079	1.1012	1.1276	1.134	1.0344	1.0657	1.0694	1.0665	1.0801	1.1099	1.088	1.0613	1.0521	1.0838	1.1145	1.1557	1.0599
1907.8	0.9372	0.902	0.9932	1.1111	1.2138	1.1419	1.1555	1.1365	1.0906	1.1127	1.112	0.8968	1.0585	1.0651	1.1386	1.0648	1.1279	1.1104	1.1299	1.1159	1.1266	1.1134	1.1198	1.2007	1.0739	1.0874	1.1088	1.1012	1.1053	1.1052	1.0929	1.0836	1.0859	1.1045	1.1319	1.1383	1.0395	1.0702	1.0759	1.0715	1.0826	1.112	1.0912	1.0638	1.0545	1.0864	1.1186	1.1598	1.061
1918.85	0.9339	0.9018	0.9802	1.1029	1.2204	1.1216	1.1366	1.1306	1.0679	1.0984	1.0962	0.8959	1.0376	1.0476	1.1404	1.0567	1.1246	1.1099	1.1277	1.1114	1.123	1.1101	1.1118	1.1934	1.0675	1.0758	1.1073	1.0968	1.1024	1.1006	1.091	1.0802	1.0832	1.1033	1.1305	1.1318	1.0346	1.0659	1.0716	1.067	1.0836	1.1113	1.0915	1.0645	1.0566	1.0848	1.1192	1.1488	1.0557
1929.9	0.9351	0.9005	0.9804	1.0917	1.2042	1.1045	1.1343	1.1042	1.0543	1.084	1.0821	0.8896	1.022	1.0328	1.1326	1.0553	1.1164	1.1012	1.122	1.1047	1.1091	1.0957	1.1056	1.17	1.04	1.0657	1.0991	1.0904	1.0972	1.0959	1.0853	1.0729	1.0751	1.0932	1.1224	1.1227	1.0114	1.0578	1.0651	1.0578	1.0751	1.1031	1.0844	1.0569	1.0477	1.0762	1.1098	1.1443	1.0462
1940.93	0.9325	0.9004	0.988	1.094	1.2082	1.1203	1.1369	1.1166	1.0499	1.0885	1.0814	0.8932	1.034	1.0262	1.1361	1.0522	1.1221	1.1048	1.1251	1.1112	1.1174	1.1042	1.1152	1.1916	1.0412	1.0618	1.1006	1.0933	1.0997	1.101	1.0895	1.0817	1.0836	1.1005	1.1284	1.1254	1.0006	1.0568	1.0662	1.0595	1.0782	1.1106	1.088	1.0636	1.0513	1.0815	1.1146	1.1447	1.048
1951.98	0.934	0.8999	0.9844	1.0978	1.2126	1.1183	1.1413	1.1021	1.0505	1.0721	1.0744	0.8899	1.0388	1.0398	1.1406	1.0598	1.1256	1.1082	1.131	1.1131	1.1254	1.1052	1.1143	1.1821	1.0497	1.0647	1.1023	1.0973	1.1052	1.1051	1.0944	1.0836	1.0857	1.1047	1.1275	1.1153	1.0028	1.0649	1.0722	1.0652	1.0835	1.114	1.0906	1.0646	1.0545	1.0857	1.1147	1.138	1.0528
1963.02	0.9306	0.8985	0.9815	1.0872	1.2171	1.117	1.1395	1.0913	1.0312	1.0648	1.0767	0.895	1.0224	1.0279	1.1435	1.0536	1.1258	1.1056	1.1311	1.1147	1.1288	1.1088	1.111	1.1846	1.0253	1.0594	1.1006	1.0946	1.1082	1.1095	1.0974	1.0833	1.0867	1.1052	1.1298	1.1159	0.9913	1.0709	1.0729	1.0636	1.0827	1.1159	1.0912	1.0659	1.0562	1.0844	1.1144	1.1383	1.0593
1974.05	0.9311	0.897	0.9831	1.0925	1.207	1.1144	1.1221	1.0884	1.0269	1.065	1.0747	0.8898	1.0257	1.0297	1.145	1.0608	1.1283	1.1057	1.1331	1.1184	1.1321	1.1126	1.1228	1.1865	1.0433	1.0619	1.1041	1.0974	1.1093	1.1116	1.0988	1.0861	1.0879	1.1043	1.1307	1.1104	0.9876	1.0761	1.0744	1.0679	1.0847	1.1156	1.0934	1.0688	1.0575	1.0839	1.1153	1.1364	1.061
1985.1	0.9304	0.8974	0.9815	1.0879	1.2039	1.1033	1.1189	1.0858	1.0205	1.0494	1.0642	0.8899	1.0413	1.0324	1.1517	1.0607	1.1334	1.104	1.14	1.1258	1.1392	1.1186	1.1231	1.1951	1.0476	1.0674	1.1088	1.1009	1.1162	1.1182	1.1031	1.0923	1.094	1.1131	1.1325	1.11	0.988	1.084	1.0836	1.0747	1.0921	1.1225	1.0976	1.0729	1.0607	1.0905	1.12	1.1375	1.0619
1996.13	0.9317	0.8967	0.9856	1.0839	1.1965	1.0899	1.1049	1.0732	1.0097	1.0362	1.0566	0.8829	1.0257	1.021	1.1498	1.0616	1.1346	1.1044	1.1403	1.1267	1.1419	1.1259	1.1265	1.201	1.0227	1.0545	1.1079	1.0967	1.111	1.1166	1.1026	1.094	1.0916	1.1116	1.1388	1.1166	0.9813	1.0817	1.0784	1.073	1.0905	1.1254	1.0991	1.073	1.0605	1.0925	1.1207	1.1394	1.0567
2007.17	0.9298	0.8956	0.9979	1.0925	1.1963	1.111	1.1276	1.0745	1.01	1.0319	1.0534	0.8857	1.0289	1.0273	1.1517	1.075	1.1406	1.1094	1.1485	1.1323	1.1529	1.134	1.1344	1.1974	1.0352	1.0665	1.1141	1.1068	1.1207	1.1217	1.1119	1.1003	1.1005	1.1182	1.145	1.1231	0.9896	1.0845	1.0851	1.0798	1.0932	1.1277	1.1032	1.0758	1.0667	1.0989	1.1266	1.1395	1.0415
2018.22	0.9278	0.8948	0.9867	1.0758	1.1901	1.1014	1.098	1.0595	0.996	1.0227	1.0417	0.8828	1.0169	1.0252	1.1463	1.0684	1.1342	1.1029	1.1422	1.1256	1.1387	1.1249	1.1316	1.178	1.026	1.0539	1.1035	1.1031	1.117	1.1198	1.1064	1.0981	1.0935	1.1159	1.1404	1.1192	0.9784	1.085	1.0813	1.0737	1.0932	1.1257	1.1008	1.0757	1.0643	1.0949	1.1222	1.1371	1.0246
2029.25	0.9294	0.8956	0.988	1.0775	1.1848	1.0958	1.1001	1.0514	0.9939	1.0257	1.0391	0.8836	1.0168	1.0261	1.1468	1.0705	1.1362	1.1051	1.1454	1.1313	1.1433	1.1302	1.1358	1.1774	1.0193	1.053	1.1048	1.107	1.1193	1.1204	1.1076	1.102	1.0983	1.1177	1.1467	1.1223	0.9837	1.0833	1.0801	1.0723	1.0917	1.1238	1.101	1.077	1.0649	1.0949	1.1263	1.1375	1.0217
2040.3	0.9266	0.8936	0.9771	1.0714	1.1776	1.0874	1.0921	1.0358	0.9811	1.0154	1.0235	0.8806	1.0021	1.0218	1.1526	1.0662	1.1414	1.1085	1.1526	1.1389	1.1511	1.134	1.1335	1.1854	1.0148	1.0475	1.1061	1.1132	1.1245	1.1251	1.1126	1.1074	1.1046	1.1221	1.148	1.1138	0.9803	1.0852	1.0828	1.0776	1.0939	1.1261	1.1057	1.0799	1.0694	1.1007	1.129	1.1377	1.0111
2051.33	0.9244	0.8933	0.9803	1.0654	1.1793	1.0756	1.0882	1.0298	0.9756	1.006	1.0141	0.8796	0.9997	1.0199	1.1519	1.0636	1.1395	1.1079	1.1529	1.1381	1.152	1.1345	1.1425	1.1916	1.0035	1.0391	1.1066	1.1083	1.1207	1.1256	1.1128	1.109	1.1039	1.1242	1.1514	1.1164	0.9783	1.0907	1.0855	1.0771	1.0966	1.1249	1.1045	1.0813	1.0695	1.102	1.1325	1.1406	1.0057
2062.38	0.9241	0.891	0.9687	1.0668	1.1686	1.0641	1.0753	1.0139	0.9542	0.988	1.0032	0.8787	0.9874	1.005	1.1506	1.0571	1.14	1.1034	1.1498	1.1358	1.1466	1.1374	1.1467	1.1692	0.9841	1.0357	1.112	1.1061	1.1224	1.1273	1.1142	1.1086	1.1046	1.1242	1.1507	1.1092	0.9643	1.0864	1.0846	1.079	1.0971	1.1287	1.1049	1.081	1.0696	1.1023	1.1306	1.1303	0.9916
2073.42	0.9233	0.891	0.9698	1.0701	1.1632	1.0635	1.0676	1.0062	0.9107	0.9797	0.9931	0.8757	0.9922	1.0054	1.1433	1.0506	1.1383	1.099	1.1463	1.1327	1.1405	1.129	1.1418	1.1703	0.9941	1.0241	1.1029	1.0965	1.1173	1.1245	1.1087	1.1037	1.0995	1.12	1.147	1.1093	0.9679	1.0813	1.081	1.0747	1.0898	1.1256	1.1029	1.0774	1.0693	1.0958	1.1289	1.1295	0.9919
2084.47	0.9246	0.8916	0.9676	1.0691	1.1606	1.0517	1.0643	0.994	0.8933	0.968	0.9841	0.8779	0.9841	1.0108	1.1439	1.0547	1.1392	1.0988	1.1455	1.1346	1.1417	1.1342	1.1318	1.1627	0.9909	1.0306	1.1064	1.1008	1.1192	1.1232	1.1117	1.1061	1.1007	1.1203	1.1463	1.1092	0.9719	1.0845	1.0791	1.0747	1.0927	1.1259	1.104	1.0781	1.0701	1.0973	1.1277	1.1254	0.9922
2095.5	0.921	0.8894	0.9596	1.0631	1.1511	1.0462	1.054	0.9833	0.8917	0.9441	0.9584	0.8845	0.9771	1.0085	1.1453	1.0461	1.1408	1.099	1.1478	1.1361	1.1403	1.13	1.1422	1.1751	0.9757	1.0354	1.1055	1.0958	1.1206	1.1262	1.1104	1.1103	1.1054	1.1232	1.145	1.104	0.9645	1.0867	1.0811	1.077	1.0953	1.129	1.1053	1.0833	1.0715	1.1018	1.1294	1.1093	0.9855
2106.55	0.9207	0.8887	0.9591	1.0609	1.1446	1.0297	1.038	0.9655	0.8899	0.9114	0.9276	0.8752	0.9722	1.009	1.1422	1.0455	1.1418	1.0992	1.1479	1.1347	1.1354	1.127	1.1361	1.1703	0.9741	1.0301	1.1041	1.0989	1.1218	1.1233	1.1108	1.1091	1.1051	1.1199	1.1478	1.1016	0.9607	1.0867	1.0818	1.0802	1.0952	1.1263	1.1077	1.0835	1.0737	1.1012	1.1301	1.1093	0.9782
2117.58	0.9209	0.8878	0.955	1.0625	1.1259	1.0256	1.0248	0.9447	0.8919	0.9086	0.9199	0.8726	0.9645	1.0128	1.1433	1.0488	1.1458	1.0999	1.1508	1.1411	1.1395	1.1315	1.1404	1.1661	0.9687	1.0339	1.1036	1.1035	1.126	1.1281	1.115	1.1131	1.1066	1.1257	1.1474	1.0944	0.9594	1.088	1.088	1.0847	1.0997	1.1303	1.1113	1.0857	1.0768	1.1036	1.1307	1.1034	0.9811
2128.63	0.9198	0.8879	0.9473	1.0718	1.1016	1.005	1.0154	0.9078	0.8896	0.909	0.9148	0.8726	0.9561	1.0107	1.146	1.0416	1.145	1.0979	1.1511	1.1424	1.1338	1.1333	1.1361	1.1684	0.9642	1.0269	1.1052	1.1013	1.1242	1.1269	1.115	1.1127	1.1077	1.1261	1.15	1.0845	0.9531	1.0876	1.0875	1.082	1.0997	1.1327	1.1131	1.088	1.0787	1.1034	1.1329	1.1037	0.9805
2139.67	0.9181	0.8852	0.9388	1.0565	1.0815	0.9728	0.9962	0.9041	0.886	0.9036	0.9142	0.8705	0.9445	0.9906	1.1402	1.0233	1.1399	1.0859	1.1473	1.1352	1.1297	1.1251	1.1377	1.1554	0.9443	1.0098	1.0954	1.0885	1.1187	1.1241	1.1106	1.1081	1.1047	1.124	1.1446	1.0869	0.9432	1.0838	1.0778	1.0701	1.0939	1.1286	1.108	1.0845	1.077	1.0986	1.1267	1.0933	0.9632
2150.73	0.9161	0.885	0.9359	1.0432	1.0688	0.9264	0.9775	0.9016	0.8846	0.9023	0.9098	0.8667	0.9441	0.9872	1.1422	1.0182	1.1417	1.0836	1.147	1.1377	1.1252	1.1248	1.1344	1.1502	0.9417	1.0084	1.0931	1.0918	1.1231	1.1277	1.1123	1.1121	1.1068	1.1284	1.1448	1.0776	0.9399	1.0858	1.0803	1.0728	1.0955	1.1305	1.11	1.0868	1.081	1.1001	1.1311	1.0868	0.9636
2161.78	0.9168	0.8853	0.9375	1.0605	1.055	0.9157	0.9551	0.9022	0.8857	0.9023	0.9152	0.8692	0.9435	0.9861	1.1424	1.0172	1.1469	1.085	1.1492	1.1428	1.1278	1.1252	1.1351	1.1391	0.9411	1.0144	1.0967	1.0965	1.1269	1.1327	1.1178	1.1171	1.1144	1.1323	1.1507	1.0774	0.9393	1.0864	1.0823	1.0748	1.0978	1.1334	1.1123	1.0908	1.0849	1.1006	1.1387	1.0989	0.9601
2172.82	0.9158	0.8841	0.9373	1.0588	1.0228	0.9153	0.9239	0.9036	0.8871	0.9047	0.9122	0.8691	0.9423	0.9837	1.1404	1.0224	1.1438	1.087	1.1509	1.1478	1.1276	1.1257	1.1285	1.1264	0.9362	1.0068	1.1004	1.1041	1.1297	1.1343	1.1229	1.1197	1.1178	1.1304	1.1539	1.0646	0.9362	1.0874	1.0878	1.0894	1.1041	1.1357	1.1186	1.0959	1.0884	1.1094	1.1408	1.0929	0.9537
2183.85	0.9164	0.8839	0.936	1.033	0.9872	0.915	0.921	0.9028	0.886	0.9043	0.9123	0.8677	0.9427	0.9783	1.1351	1.0143	1.1346	1.0864	1.1434	1.1404	1.1171	1.1168	1.1392	1.1138	0.9335	0.9859	1.0969	1.1023	1.1271	1.1327	1.1184	1.1179	1.1163	1.1313	1.153	1.0564	0.9366	1.0855	1.086	1.0815	1.1002	1.1337	1.1175	1.0944	1.0843	1.1087	1.133	1.0933	0.9485
2194.88	0.9142	0.8826	0.9359	1.0269	0.9472	0.9134	0.9193	0.9004	0.8834	0.9016	0.9103	0.8663	0.939	0.9668	1.1351	1.0035	1.1288	1.0808	1.1378	1.1349	1.1115	1.1118	1.1378	1.1034	0.9325	0.9752	1.0943	1.099	1.1207	1.1313	1.1162	1.1202	1.1155	1.1345	1.1463	1.0533	0.9369	1.0823	1.082	1.079	1.099	1.1343	1.117	1.0951	1.0862	1.1102	1.1356	1.0989	0.9456
2205.93	0.9113	0.8796	0.9339	1.0309	0.9373	0.9119	0.9163	0.8982	0.8837	0.9032	0.9099	0.8673	0.9391	0.9726	1.133	1.0026	1.131	1.0801	1.134	1.1354	1.1029	1.1091	1.1278	1.0945	0.9325	0.9776	1.0911	1.1001	1.121	1.1286	1.1149	1.1203	1.1178	1.1324	1.1466	1.0416	0.9344	1.0867	1.0824	1.0827	1.1029	1.1363	1.1176	1.0936	1.0902	1.11	1.1367	1.0944	0.9437
2216.97	0.9129	0.8812	0.9343	1.023	0.9367	0.9097	0.9139	0.8959	0.878	0.8954	0.9046	0.8588	0.9397	0.9751	1.126	0.9998	1.1289	1.0792	1.1291	1.1337	1.0938	1.0973	1.13	1.0792	0.9333	0.9714	1.0874	1.0951	1.1124	1.1276	1.1135	1.1177	1.1139	1.1314	1.141	1.0345	0.9339	1.0823	1.0766	1.0834	1.0992	1.133	1.1153	1.0935	1.0872	1.109	1.1363	1.0924	0.9449
2228.02	0.9125	0.8797	0.9341	1.0141	0.9383	0.912	0.9155	0.8991	0.8812	0.8994	0.9064	0.8637	0.9387	0.9696	1.121	0.9999	1.1315	1.0827	1.1246	1.1276	1.0863	1.0976	1.1162	1.0693	0.9315	0.9646	1.0871	1.0958	1.1085	1.1258	1.1173	1.1188	1.1131	1.1308	1.1405	1.0262	0.9349	1.0766	1.0787	1.0816	1.1011	1.1344	1.1153	1.0947	1.0886	1.1069	1.1295	1.0852	0.9432
2239.03	0.9114	0.8789	0.9328	1.0019	0.9363	0.9103	0.9159	0.8985	0.8798	0.8996	0.9073	0.8618	0.9377	0.9641	1.1184	1.0023	1.1277	1.0755	1.1202	1.1197	1.0714	1.0874	1.1086	1.0672	0.9314	0.9487	1.0928	1.1011	1.1101	1.124	1.1163	1.1208	1.1143	1.1284	1.1381	1.0192	0.9317	1.079	1.0791	1.0829	1.1004	1.1347	1.1177	1.0967	1.0909	1.1059	1.1321	1.0718	0.9437
2250.08	0.9103	0.8802	0.9342	1.01	0.9377	0.9115	0.917	0.8989	0.8809	0.9009	0.9062	0.8609	0.9372	0.9816	1.1239	1.002	1.1329	1.075	1.1182	1.1159	1.0753	1.0824	1.1033	1.0565	0.9328	0.9648	1.0975	1.1055	1.1097	1.1303	1.1163	1.1221	1.1197	1.1363	1.1361	1.0174	0.9361	1.0918	1.0851	1.0887	1.1072	1.1382	1.1222	1.1042	1.0964	1.1113	1.1356	1.0679	0.9466
2261.12	0.9125	0.8816	0.9352	0.9874	0.9378	0.911	0.9144	0.8953	0.879	0.8979	0.9029	0.8591	0.9376	0.9756	1.1169	0.9978	1.1254	1.0704	1.1053	1.1082	1.0672	1.0747	1.0942	1.047	0.9325	0.9535	1.093	1.102	1.1065	1.1297	1.1133	1.1209	1.1156	1.1278	1.1317	1.0161	0.9338	1.0876	1.0832	1.0826	1.1047	1.1381	1.1244	1.1032	1.0964	1.1135	1.1357	1.0614	0.9454
2272.15	0.9114	0.8793	0.9334	0.9685	0.9373	0.91	0.9134	0.8959	0.8778	0.8965	0.9014	0.8598	0.9373	0.9749	1.1131	0.9968	1.1252	1.0727	1.1077	1.1044	1.0689	1.067	1.0926	1.0423	0.9304	0.9503	1.0952	1.102	1.1071	1.1282	1.1125	1.1267	1.1201	1.1294	1.1287	1.0175	0.9325	1.0901	1.0829	1.0837	1.1097	1.1414	1.126	1.1039	1.0998	1.1177	1.1363	1.0558	0.9445
2283.18	0.9079	0.8763	0.932	0.9563	0.9364	0.9081	0.9118	0.8946	0.878	0.896	0.901	0.8578	0.935	0.9668	1.105	0.9863	1.128	1.0596	1.1059	1.0937	1.0713	1.0609	1.0823	1.0174	0.929	0.9332	1.0875	1.0934	1.1017	1.1291	1.1063	1.1235	1.1142	1.1257	1.1256	1.0161	0.9316	1.0844	1.0768	1.0775	1.1096	1.1374	1.1244	1.1024	1.099	1.1183	1.1284	1.0458	0.9431
2294.23	0.9064	0.8753	0.9313	0.9552	0.935	0.9069	0.9124	0.8938	0.8779	0.8953	0.9042	0.8572	0.9357	0.9662	1.1018	0.9842	1.1357	1.0542	1.106	1.083	1.0687	1.0546	1.0872	1.0045	0.9295	0.9238	1.0864	1.0916	1.0976	1.131	1.1107	1.1266	1.1184	1.1284	1.1199	1.0154	0.9306	1.0852	1.0776	1.0817	1.1111	1.1412	1.1273	1.1057	1.1043	1.122	1.1352	1.0314	0.9423
2305.27	0.9041	0.8739	0.93	0.9538	0.9332	0.906	0.911	0.8911	0.8743	0.8931	0.8987	0.8532	0.9364	0.9793	1.0991	0.9872	1.135	1.0507	1.1062	1.0709	1.0656	1.0535	1.09	0.9987	0.931	0.9289	1.0899	1.0874	1.0952	1.129	1.1098	1.1285	1.1152	1.1251	1.1161	1.0137	0.9351	1.0932	1.0825	1.0869	1.1148	1.1433	1.126	1.1065	1.1029	1.1214	1.133	1.0227	0.9452
2316.3	0.9052	0.8739	0.9305	0.9558	0.9344	0.907	0.9129	0.8942	0.8802	0.8989	0.9052	0.8557	0.9342	0.9798	1.0929	0.9869	1.1378	1.0438	1.1008	1.0695	1.0706	1.0523	1.0814	1.0001	0.9295	0.933	1.0909	1.0853	1.0964	1.1292	1.1094	1.1324	1.1177	1.1281	1.115	1.0155	0.933	1.0924	1.081	1.0869	1.114	1.1444	1.128	1.1085	1.1077	1.125	1.1295	1.0209	0.9434
2327.33	0.9055	0.8739	0.9291	0.9549	0.9349	0.9066	0.9116	0.8918	0.8756	0.8955	0.9004	0.8556	0.9348	0.9767	1.0833	0.9793	1.1341	1.0404	1.1025	1.0662	1.0716	1.0569	1.0791	1	0.9299	0.9258	1.0899	1.0763	1.0952	1.1292	1.1045	1.129	1.1107	1.1227	1.1052	1.0135	0.932	1.0897	1.0796	1.082	1.115	1.141	1.1226	1.1034	1.103	1.1207	1.1273	1.019	0.9444
2338.37	0.9027	0.8726	0.9287	0.9534	0.933	0.9048	0.9099	0.8904	0.8739	0.8929	0.9005	0.8534	0.9313	0.9773	1.0746	0.985	1.1352	1.0353	1.1086	1.068	1.0723	1.0543	1.0793	0.999	0.9275	0.9153	1.0857	1.0736	1.0932	1.132	1.1062	1.1328	1.1101	1.123	1.1076	1.0115	0.9296	1.0903	1.0851	1.0852	1.114	1.1451	1.1237	1.108	1.1076	1.1218	1.1275	1.0176	0.9423
2349.38	0.9014	0.8701	0.9265	0.9527	0.93	0.9	0.9046	0.8856	0.8668	0.886	0.8911	0.8471	0.9295	0.9538	1.0389	0.9728	1.1278	1.0121	1.1077	1.0661	1.0656	1.0501	1.0745	0.9953	0.9253	0.8991	1.0807	1.0559	1.0853	1.1233	1.0891	1.1222	1.0984	1.1055	1.0958	1.0077	0.9272	1.0777	1.0786	1.0764	1.1033	1.1362	1.1156	1.0989	1.096	1.118	1.1179	1.0124	0.94
2360.42	0.9006	0.8697	0.9258	0.952	0.9309	0.9007	0.9066	0.8866	0.8699	0.8899	0.894	0.8495	0.9296	0.9447	1.0246	0.971	1.1272	1.0173	1.1126	1.0622	1.0678	1.0515	1.074	0.9959	0.925	0.8887	1.0764	1.0517	1.0892	1.1206	1.083	1.1241	1.0956	1.1014	1.0878	1.0085	0.9241	1.0668	1.0743	1.0737	1.0987	1.1343	1.1132	1.1005	1.0981	1.1169	1.1096	1.0119	0.9382
2371.45	0.9018	0.8697	0.9261	0.9513	0.9311	0.9027	0.9078	0.8877	0.8712	0.891	0.8953	0.8501	0.9308	0.9491	1.0271	0.9707	1.1286	1.0153	1.1129	1.0661	1.069	1.0521	1.0675	0.9965	0.9271	0.8914	1.0739	1.0473	1.0882	1.1173	1.0799	1.1231	1.0916	1.0884	1.0808	1.0059	0.9273	1.0757	1.0805	1.0739	1.1035	1.1365	1.1108	1.0992	1.0997	1.1173	1.1029	1.0102	0.9412
2382.5	0.9008	0.8709	0.9259	0.952	0.9294	0.9002	0.9041	0.8839	0.8666	0.8867	0.892	0.8479	0.9305	0.956	1.0312	0.9719	1.1318	1.0076	1.1215	1.0675	1.0733	1.0588	1.0761	0.994	0.9266	0.8928	1.0762	1.0452	1.0868	1.1131	1.0691	1.1154	1.0837	1.0787	1.0813	1.005	0.9278	1.075	1.0815	1.0703	1.1034	1.1378	1.1067	1.1042	1.1063	1.1189	1.0989	1.0103	0.941
2393.55	0.8994	0.8695	0.9248	0.9513	0.9287	0.9001	0.9035	0.8852	0.8682	0.8864	0.8892	0.8441	0.9302	0.9592	1.0397	0.9699	1.1318	1.0022	1.1221	1.0745	1.0774	1.0625	1.0796	0.9966	0.9262	0.8942	1.0751	1.0407	1.0868	1.1089	1.0722	1.1151	1.0823	1.0739	1.0774	1.0045	0.9275	1.08	1.0839	1.0744	1.1057	1.1411	1.0976	1.1044	1.1083	1.1156	1.0966	1.0106	0.9404
2404.58	0.8978	0.8669	0.9227	0.9502	0.9289	0.9003	0.9059	0.8859	0.8694	0.8893	0.894	0.8463	0.9281	0.9564	1.0316	0.9698	1.1318	0.9965	1.1266	1.0752	1.0786	1.0674	1.0827	0.9938	0.9241	0.8903	1.074	1.0366	1.083	1.1037	1.0579	1.1116	1.0758	1.0663	1.0758	1.0038	0.9268	1.0731	1.0806	1.0739	1.1045	1.1365	1.0944	1.107	1.1075	1.1118	1.0855	1.0103	0.9393
2415.63	0.8972	0.8657	0.9209	0.9487	0.9259	0.8974	0.9011	0.8813	0.8647	0.8838	0.8861	0.8408	0.9276	0.9449	1.0232	0.9636	1.1346	0.9926	1.1268	1.0735	1.0764	1.063	1.0779	0.9925	0.9239	0.8905	1.0714	1.0295	1.0782	1.0945	1.0536	1.1038	1.0713	1.0687	1.0711	1.0027	0.9262	1.0717	1.0818	1.0753	1.1029	1.1341	1.083	1.1046	1.101	1.1094	1.0735	1.0076	0.9395
2426.67	0.8971	0.8662	0.9214	0.9486	0.9264	0.8973	0.9019	0.8825	0.8638	0.8843	0.8887	0.8419	0.9255	0.9447	1.0298	0.9625	1.1353	0.99	1.1294	1.0751	1.0769	1.055	1.0799	0.9937	0.9221	0.891	1.0711	1.025	1.0786	1.0986	1.0572	1.0968	1.0563	1.0613	1.0722	1.0027	0.9248	1.0726	1.0822	1.0745	1.0999	1.1331	1.0819	1.1048	1.1043	1.1015	1.0783	1.0082	0.9371
2437.7	0.8961	0.8668	0.9213	0.9485	0.9264	0.8985	0.9046	0.8835	0.8677	0.8898	0.896	0.8428	0.926	0.941	1.0167	0.9621	1.1347	0.9836	1.1364	1.0799	1.0721	1.0502	1.0839	0.9908	0.921	0.8897	1.0781	1.0182	1.0722	1.0992	1.0616	1.0834	1.0511	1.0628	1.0724	1.0027	0.9228	1.0642	1.0839	1.0744	1.0959	1.1317	1.0775	1.106	1.1054	1.094	1.0761	1.0085	0.9359
2448.73	0.8944	0.8651	0.9203	0.9466	0.9244	0.8947	0.8987	0.8788	0.8623	0.8831	0.8859	0.8371	0.9257	0.9366	1.0017	0.9504	1.1379	0.98	1.1369	1.0884	1.0692	1.0467	1.0801	0.9901	0.923	0.8902	1.0739	1.0077	1.0741	1.0981	1.05	1.0818	1.0403	1.0657	1.0685	1.0008	0.9247	1.0642	1.0804	1.0735	1.0943	1.1278	1.0608	1.1086	1.102	1.0868	1.0731	1.0057	0.9375
2459.77	0.8935	0.8649	0.9191	0.9455	0.9232	0.8935	0.8968	0.877	0.8593	0.8787	0.8809	0.8351	0.9253	0.9371	1.0016	0.9575	1.139	0.9798	1.1383	1.0912	1.0667	1.0467	1.0764	0.9883	0.9207	0.8905	1.0672	1.0175	1.0748	1.1071	1.0519	1.0756	1.0426	1.0673	1.0671	0.9998	0.9263	1.066	1.0776	1.0744	1.094	1.1266	1.0613	1.1075	1.1026	1.0842	1.0775	1.0056	0.939
2470.8	0.8919	0.8631	0.9189	0.9462	0.9229	0.8934	0.8973	0.8781	0.8593	0.8796	0.8836	0.8378	0.9251	0.9378	1.0006	0.9604	1.1409	0.9767	1.1396	1.0946	1.0653	1.0539	1.0784	0.9917	0.9197	0.89	1.0634	1.0259	1.0748	1.111	1.0552	1.0522	1.0458	1.0746	1.0675	0.9997	0.9231	1.0575	1.0798	1.078	1.0949	1.1154	1.0586	1.1098	1.1013	1.0737	1.0792	1.0046	0.9364
2481.83	0.8928	0.8634	0.9175	0.9462	0.9237	0.8946	0.8989	0.8797	0.8607	0.8816	0.8852	0.8381	0.9224	0.9397	0.9948	0.9637	1.1455	0.9809	1.1383	1.0943	1.058	1.0517	1.0807	0.9911	0.9197	0.889	1.059	1.0286	1.0746	1.1167	1.0557	1.0444	1.0512	1.0767	1.0634	0.9997	0.9215	1.0623	1.0794	1.0728	1.0863	1.1119	1.0582	1.1092	1.1006	1.0692	1.0789	1.0048	0.9367
2492.87	0.8906	0.8606	0.9165	0.9444	0.9214	0.8921	0.8958	0.875	0.8592	0.8795	0.8844	0.8348	0.9234	0.94	0.9828	0.9609	1.1433	0.9824	1.1379	1.0976	1.0603	1.0446	1.0745	0.9898	0.9189	0.8884	1.0617	1.0211	1.0681	1.1198	1.0592	1.0395	1.0518	1.0823	1.0666	0.9989	0.9229	1.0575	1.0842	1.0758	1.0877	1.1115	1.0605	1.1117	1.0984	1.0621	1.0816	1.0046	0.9359
2503.92	0.8894	0.8606	0.9145	0.9426	0.919	0.8907	0.8949	0.8752	0.8569	0.877	0.8802	0.8313	0.9216	0.9387	0.9765	0.9627	1.1372	0.9853	1.1281	1.0951	1.052	1.0317	1.0648	0.9856	0.918	0.8884	1.0619	1.0121	1.0641	1.1157	1.0552	1.0393	1.0499	1.068	1.0568	0.9949	0.9211	1.0562	1.0797	1.073	1.0804	1.1015	1.0599	1.1067	1.0877	1.0465	1.0743	0.9999	0.9367
2514.97	0.8872	0.8588	0.9146	0.9419	0.9187	0.8899	0.8941	0.8724	0.8572	0.8759	0.8788	0.8314	0.9205	0.9377	0.9713	0.9635	1.1337	0.9871	1.1254	1.0967	1.0508	1.02	1.0609	0.9865	0.9154	0.8858	1.0615	1.0066	1.063	1.11	1.0595	1.047	1.0541	1.0685	1.0521	0.9946	0.9183	1.0321	1.0763	1.0667	1.0777	1.0968	1.0604	1.1037	1.0752	1.0393	1.0727	0.9998	0.9336
2526.02	0.8878	0.8593	0.9141	0.9426	0.9183	0.891	0.895	0.8751	0.8582	0.877	0.8801	0.8316	0.9208	0.9386	0.9848	0.9672	1.1308	0.991	1.1189	1.0925	1.0417	1.0188	1.0598	0.9859	0.9169	0.8877	1.065	1.0114	1.0626	1.1076	1.0584	1.0453	1.054	1.0625	1.0458	0.9947	0.9193	1.0369	1.0731	1.0664	1.0748	1.0977	1.0619	1.1026	1.0688	1.0429	1.0705	1.0004	0.9333
2537.05	0.8859	0.86	0.9145	0.943	0.9189	0.8908	0.8947	0.8739	0.8559	0.875	0.879	0.8294	0.9203	0.9386	0.9888	0.9677	1.1291	0.9971	1.1085	1.0927	1.0425	1.0229	1.06	0.9871	0.9166	0.8885	1.0635	1.0073	1.061	1.1085	1.0603	1.0485	1.056	1.0588	1.0428	0.9949	0.9193	1.0303	1.0724	1.0738	1.0709	1.0986	1.0675	1.1049	1.0536	1.0383	1.0722	0.9986	0.935
2548.08	0.8876	0.8597	0.9126	0.9409	0.9175	0.8893	0.8931	0.8703	0.853	0.8737	0.8775	0.8273	0.9201	0.9383	0.9835	0.9623	1.1306	0.9949	1.1081	1.09	1.0295	1.0171	1.0608	0.9837	0.9175	0.8886	1.0691	1.0022	1.0606	1.108	1.0625	1.0497	1.057	1.0549	1.0414	0.9932	0.9214	1.0357	1.0803	1.0816	1.0801	1.1024	1.0711	1.1048	1.0392	1.036	1.0716	0.9981	0.9364
2559.13	0.8829	0.8569	0.9126	0.9399	0.9158	0.8882	0.8916	0.8709	0.8551	0.8751	0.8785	0.8314	0.9217	0.9384	0.9805	0.9688	1.1264	1.0046	1.1062	1.0955	1.0323	1.0215	1.0545	0.9849	0.9159	0.8868	1.0696	1.0021	1.0644	1.11	1.069	1.0582	1.0628	1.0564	1.0356	0.9923	0.9215	1.0162	1.0731	1.0781	1.0795	1.1031	1.0762	1.0996	1.0377	1.0443	1.0724	0.9975	0.9344
2570.17	0.8829	0.8569	0.9117	0.9394	0.9156	0.887	0.8903	0.8689	0.8526	0.8739	0.878	0.8294	0.9183	0.9369	0.9787	0.9686	1.1101	1.0046	1.0936	1.0819	1.0279	1.0193	1.0487	0.9859	0.9154	0.8862	1.064	0.9926	1.0631	1.1083	1.0685	1.0647	1.0675	1.0544	1.0255	0.995	0.9177	0.9809	1.0697	1.0783	1.079	1.0993	1.0785	1.0985	1.0268	1.0483	1.0695	0.9982	0.9327
2581.2	0.8819	0.8527	0.9095	0.9379	0.9136	0.8845	0.8884	0.8693	0.8516	0.8712	0.8741	0.8252	0.916	0.9354	0.9831	0.9681	1.1022	1.0043	1.089	1.0768	1.0135	1.0166	1.0396	0.9808	0.914	0.8868	1.0703	0.9946	1.0583	1.1088	1.0637	1.0675	1.0664	1.0478	1.0167	0.9925	0.9192	0.9664	1.0665	1.0805	1.0755	1.0967	1.0765	1.0944	1.0213	1.0489	1.0616	0.9967	0.9341
2592.25	0.8813	0.8539	0.9092	0.9376	0.9141	0.8844	0.889	0.8688	0.8528	0.8733	0.8753	0.8263	0.9175	0.9365	0.9892	0.9638	1.0949	1.0062	1.0824	1.0847	1.0069	1.0152	1.0344	0.9829	0.9132	0.8857	1.067	0.9876	1.0605	1.1042	1.0602	1.0677	1.0729	1.0446	1.0127	0.9919	0.9193	0.9438	1.0618	1.0756	1.075	1.0972	1.0743	1.087	1.0231	1.0512	1.0563	0.9975	0.9328
2603.28	0.8802	0.8523	0.9083	0.9376	0.9124	0.8832	0.8872	0.867	0.8502	0.872	0.8763	0.8232	0.9195	0.9369	0.9848	0.9651	1.0731	1.0029	1.0728	1.0772	0.9999	1.0156	1.0244	0.9846	0.9136	0.8853	1.0598	0.9947	1.0587	1.1052	1.0586	1.0749	1.0737	1.0385	1.0094	0.9907	0.9194	0.9364	1.0595	1.073	1.0744	1.097	1.0749	1.0792	1.032	1.0494	1.0521	0.9956	0.9334
2614.32	0.8806	0.8515	0.907	0.9376	0.9113	0.8827	0.8878	0.8665	0.8509	0.8709	0.874	0.8243	0.9174	0.9363	0.9831	0.9617	1.0497	1.0063	1.0635	1.0757	0.9987	1.0164	1.0227	0.9821	0.9125	0.8863	1.0491	0.9967	1.055	1.0986	1.0588	1.0807	1.0787	1.0381	1.0092	0.9912	0.9177	0.931	1.0529	1.0783	1.0756	1.0949	1.0704	1.0743	1.0323	1.0596	1.0463	0.9954	0.9334
2625.37	0.879	0.8496	0.9063	0.9344	0.9098	0.8811	0.8853	0.864	0.849	0.8696	0.8727	0.8213	0.9156	0.9355	0.986	0.9706	1.0388	1.0067	1.0526	1.0714	0.9957	1.014	1.0186	0.9813	0.9112	0.8858	1.0526	0.9851	1.0562	1.0982	1.0588	1.0805	1.0795	1.03	1.0086	0.9896	0.9182	0.9347	1.0487	1.082	1.0795	1.0967	1.072	1.0746	1.0388	1.0685	1.0488	0.9946	0.9322
2636.38	0.8764	0.8493	0.9056	0.9343	0.909	0.8806	0.8845	0.8627	0.8476	0.8677	0.8706	0.8183	0.9154	0.9351	0.9791	0.971	1.023	1.0058	1.0428	1.0606	0.9956	1.0126	1.0186	0.9784	0.9121	0.8866	1.0505	0.9832	1.0583	1.0947	1.06	1.0892	1.0799	1.0232	1.0091	0.9904	0.9157	0.9311	1.037	1.0803	1.0777	1.0955	1.0662	1.0649	1.0389	1.0686	1.042	0.9936	0.9328
2647.43	0.8773	0.8496	0.9055	0.9335	0.9072	0.879	0.8828	0.8634	0.8462	0.866	0.8686	0.8175	0.9138	0.9326	0.9751	0.9672	1.0069	1.0016	1.0285	1.0446	0.9934	1.0108	1.0143	0.9788	0.9095	0.8851	1.0421	0.9816	1.0491	1.0862	1.0464	1.0867	1.0769	1.0147	1.0068	0.9881	0.9147	0.9304	1.0284	1.0855	1.0802	1.0897	1.0632	1.0654	1.0419	1.0656	1.0319	0.9917	0.9296
2658.47	0.8712	0.8457	0.9037	0.932	0.9068	0.8779	0.8826	0.8626	0.8469	0.8677	0.8714	0.817	0.9147	0.9339	0.9761	0.9715	0.9973	1.0036	1.0147	1.0311	0.9944	1.0114	1.0141	0.98	0.9091	0.8834	1.0241	0.986	1.0453	1.0828	1.0433	1.0808	1.0701	1.008	1.0062	0.9864	0.9155	0.9315	1.0203	1.0832	1.0807	1.087	1.0573	1.0634	1.0405	1.0648	1.0194	0.9904	0.9294
2669.52	0.8717	0.8449	0.9007	0.9307	0.9055	0.8767	0.881	0.8609	0.8448	0.866	0.8693	0.8161	0.9141	0.931	0.9737	0.9642	0.9877	0.9993	1.0001	1.0119	0.9917	1.0032	1.0113	0.9734	0.9071	0.8818	0.9853	0.979	1.0351	1.0716	1.0373	1.0752	1.0648	0.9988	1.0029	0.9842	0.9135	0.9298	1.01	1.0695	1.0789	1.083	1.0484	1.0516	1.0421	1.0517	1.007	0.9886	0.9275
2680.57	0.8697	0.846	0.9026	0.9301	0.9063	0.879	0.882	0.8613	0.8479	0.8687	0.8688	0.8163	0.9133	0.9325	0.9743	0.97	0.987	1.0042	0.9936	1.0067	0.9923	1.0122	1.0119	0.9768	0.9084	0.8849	0.9677	0.9874	1.0304	1.0729	1.0334	1.0753	1.0599	0.9966	1.0043	0.9852	0.9136	0.9314	1.0081	1.0741	1.0833	1.0847	1.0463	1.05	1.0501	1.053	1.0039	0.9895	0.9302
2691.6	0.8691	0.8442	0.9015	0.9289	0.9041	0.8758	0.8802	0.8581	0.8441	0.8636	0.8663	0.8121	0.9117	0.933	0.9756	0.9687	0.9888	0.9987	0.992	1.0064	0.9921	1.0047	1.0104	0.9744	0.9064	0.8831	0.953	0.9823	1.016	1.0594	1.0187	1.0747	1.0531	0.9939	1.0026	0.985	0.9132	0.9313	1.004	1.0738	1.0852	1.0813	1.039	1.0496	1.0484	1.0466	1.0011	0.9887	0.9296
2702.63	0.8695	0.8437	0.8997	0.9285	0.9028	0.8742	0.8779	0.8561	0.8413	0.8631	0.8644	0.8097	0.9102	0.9292	0.9733	0.9656	0.9872	0.9919	0.9916	1.006	0.9914	1.0054	1.0097	0.9703	0.9069	0.8811	0.9502	0.9697	1.0103	1.0566	1.0096	1.0673	1.0408	0.9899	1.0014	0.9811	0.9134	0.9321	0.9991	1.0855	1.0828	1.0784	1.0353	1.0523	1.0466	1.0433	0.9983	0.9864	0.9294
2713.68	0.868	0.8421	0.9002	0.9279	0.9042	0.8764	0.8807	0.8597	0.8454	0.8654	0.8678	0.8142	0.9119	0.9302	0.975	0.9684	0.988	0.9964	0.9911	1.0054	0.9914	1.0049	1.011	0.9739	0.9068	0.8819	0.9502	0.9642	1.01	1.0516	1.0066	1.0686	1.0339	0.9931	1.0037	0.9853	0.9122	0.9297	0.9973	1.0797	1.0845	1.0756	1.0318	1.0585	1.0512	1.0434	1.0016	0.9889	0.928
2724.7	0.8628	0.8409	0.8985	0.9264	0.9029	0.8751	0.8804	0.8574	0.8448	0.8653	0.8661	0.8104	0.9099	0.9285	0.9756	0.9697	0.9869	0.996	0.9908	1.0059	0.991	1.0058	1.0116	0.9736	0.9052	0.8801	0.9502	0.9657	1.0016	1.0329	0.9977	1.0633	1.0264	0.991	1.003	0.9839	0.9109	0.9303	0.9937	1.0738	1.0816	1.0741	1.0236	1.0622	1.0505	1.0421	1.0007	0.988	0.9268
2735.75	0.8636	0.8393	0.8977	0.9248	0.9006	0.8728	0.8768	0.8529	0.8384	0.86	0.8618	0.8055	0.9071	0.9281	0.975	0.9623	0.9854	0.9907	0.9903	1.0035	0.988	1.0024	1.006	0.9673	0.905	0.8796	0.9502	0.9639	0.9932	1.0245	0.9892	1.0524	1.0128	0.9881	0.9989	0.9821	0.9109	0.9301	0.9869	1.0743	1.0781	1.0673	1.0155	1.063	1.0461	1.0313	0.9981	0.9855	0.928
[truncated: 47 more columns]

## Sheet: Plate-3
Time (min)	1	2	3	4	5	6	7	8	9	10	11	12	13	14	15	16	17	18	19	20	21	22	23	24	25	26	27	28	29	30	31	32	33	34	35	36	37	38	39	40	41	42	43	44	45	46	47	48	49
0	0.0515	0.0499	0.0516	0.0513	0.0505	0.0507	0.0503	0.05	0.0547	0.0516	0.0505	0.0501	0.0506	0.0493	0.0519	0.0507	0.0504	0.0503	0.0491	0.0501	0.0501	0.0496	0.051	0.0492	0.0504	0.0497	0.0501	0.0507	0.0496	0.0464	0.0491	0.0499	0.0503	0.0494	0.0505	0.0495	0.0505	0.0494	0.05	0.0499	0.0412	0.0419	0.043	0.0504	0.0504	0.05	0.0506	0.0498	0.0496
10.73	0.0514	0.0498	0.0522	0.0515	0.0509	0.0509	0.0505	0.0503	0.0528	0.052	0.0506	0.0505	0.0507	0.0495	0.0427	0.0474	0.0433	0.0419	0.0412	0.043	0.0416	0.0445	0.051	0.0495	0.0505	0.0434	0.042	0.0453	0.0448	0.043	0.0426	0.044	0.0456	0.0419	0.0428	0.0502	0.051	0.0466	0.0428	0.0442	0.0424	0.0433	0.0423	0.0425	0.0438	0.043	0.0428	0.0504	0.0498
21.43	0.0513	0.0497	0.0528	0.0512	0.0503	0.0504	0.0501	0.0498	0.0505	0.0515	0.0504	0.0501	0.0502	0.0489	0.0529	0.0505	0.0503	0.05	0.0489	0.05	0.0499	0.0495	0.0508	0.0504	0.0501	0.0493	0.0498	0.0504	0.0506	0.0485	0.0416	0.0425	0.0422	0.0495	0.0504	0.0495	0.0503	0.0491	0.0498	0.0502	0.05	0.0439	0.042	0.0432	0.0423	0.0462	0.0505	0.0498	0.0491
32.17	0.0513	0.0497	0.0507	0.0511	0.0507	0.0502	0.05	0.0496	0.0515	0.0514	0.0502	0.0499	0.0501	0.0488	0.0508	0.0503	0.05	0.0497	0.0485	0.0498	0.0497	0.0493	0.0506	0.049	0.0499	0.0492	0.0495	0.0502	0.0503	0.0487	0.0487	0.0499	0.0498	0.0506	0.0499	0.049	0.05	0.0489	0.0496	0.0497	0.0495	0.0495	0.0488	0.0498	0.05	0.0495	0.0501	0.0493	0.049
42.9	0.0512	0.0496	0.0508	0.0511	0.05	0.0502	0.0499	0.0498	0.0524	0.0513	0.0502	0.0498	0.0501	0.0487	0.0513	0.0502	0.0497	0.0496	0.0484	0.0497	0.0497	0.0492	0.0505	0.049	0.0499	0.049	0.0494	0.0501	0.0503	0.0488	0.0487	0.0499	0.0496	0.0489	0.05	0.049	0.05	0.0489	0.0493	0.0495	0.0494	0.0494	0.0488	0.0497	0.0499	0.0496	0.0499	0.0494	0.049
53.62	0.0515	0.0496	0.0508	0.0511	0.0506	0.0501	0.0499	0.0497	0.0531	0.0513	0.0503	0.0499	0.0501	0.0487	0.0498	0.0503	0.0497	0.0495	0.0484	0.0497	0.0496	0.0493	0.0505	0.049	0.0499	0.049	0.0493	0.0499	0.0502	0.0486	0.0487	0.0502	0.0496	0.0489	0.0498	0.049	0.0499	0.0487	0.0491	0.0497	0.0492	0.0494	0.0486	0.0497	0.0499	0.0494	0.0499	0.0492	0.0489
64.35	0.0516	0.0497	0.0508	0.0512	0.0502	0.0502	0.05	0.0497	0.0527	0.0516	0.0504	0.0501	0.05	0.0486	0.0497	0.0502	0.0496	0.0494	0.0482	0.0496	0.0495	0.0493	0.0505	0.049	0.0498	0.0489	0.0494	0.0499	0.0501	0.0485	0.0485	0.0503	0.0496	0.0489	0.0498	0.0489	0.0499	0.0488	0.0492	0.0497	0.0491	0.0493	0.0485	0.0498	0.0498	0.0494	0.05	0.0492	0.0489
75.12	0.052	0.0499	0.0511	0.0516	0.0504	0.0504	0.0502	0.05	0.0528	0.0519	0.0507	0.0503	0.05	0.0485	0.0496	0.0503	0.0496	0.0494	0.0482	0.0497	0.0496	0.0493	0.0506	0.049	0.0498	0.049	0.0492	0.0498	0.0501	0.0486	0.0484	0.049	0.0496	0.0488	0.0499	0.0489	0.0499	0.0488	0.0492	0.0497	0.0492	0.0493	0.0486	0.0497	0.0498	0.0494	0.0499	0.0492	0.049
85.87	0.0521	0.0502	0.0514	0.0517	0.0505	0.0506	0.0505	0.0503	0.0534	0.052	0.0509	0.0504	0.05	0.0486	0.0496	0.0503	0.0496	0.0495	0.0481	0.0495	0.0495	0.0493	0.0506	0.049	0.0497	0.0487	0.0493	0.0498	0.0501	0.0486	0.0484	0.0488	0.0496	0.0488	0.0499	0.0489	0.0498	0.0487	0.0491	0.0495	0.049	0.0493	0.0485	0.0497	0.0498	0.0495	0.0499	0.0492	0.0488
96.62	0.0526	0.0505	0.0518	0.052	0.0509	0.0509	0.0507	0.0506	0.0536	0.0526	0.0512	0.0508	0.0501	0.0487	0.0498	0.0504	0.0496	0.0494	0.0482	0.0497	0.0496	0.0493	0.0506	0.049	0.0497	0.0488	0.0492	0.0498	0.0501	0.0485	0.0485	0.049	0.0497	0.0489	0.0498	0.0491	0.0499	0.0489	0.0491	0.0495	0.049	0.0495	0.0485	0.0496	0.0498	0.0495	0.0501	0.0492	0.0489
107.37	0.0532	0.0509	0.0522	0.0525	0.0512	0.0512	0.0511	0.051	0.0537	0.0529	0.0516	0.0512	0.05	0.0486	0.0498	0.0504	0.0497	0.0494	0.0482	0.0497	0.0496	0.0494	0.0507	0.0492	0.0498	0.0489	0.0493	0.0498	0.0501	0.0486	0.0484	0.0491	0.0497	0.049	0.0499	0.049	0.0499	0.0489	0.0491	0.0496	0.0491	0.0494	0.0485	0.0498	0.0498	0.0495	0.05	0.0493	0.0489
118.13	0.0538	0.0512	0.0526	0.053	0.0522	0.0516	0.0516	0.0514	0.0542	0.0534	0.0521	0.0515	0.0501	0.0486	0.0498	0.0505	0.0497	0.0495	0.0483	0.0497	0.0498	0.0495	0.0508	0.0492	0.0498	0.0488	0.0493	0.0498	0.0501	0.0484	0.0484	0.049	0.0495	0.0489	0.05	0.0491	0.05	0.0489	0.049	0.0495	0.049	0.0493	0.0485	0.0497	0.0498	0.0496	0.0501	0.0493	0.0489
128.9	0.0546	0.0519	0.0534	0.0537	0.0525	0.0521	0.0522	0.052	0.0547	0.054	0.0528	0.0521	0.0501	0.0487	0.0498	0.0506	0.0497	0.0496	0.0483	0.0497	0.0498	0.0495	0.0509	0.0493	0.0498	0.0488	0.0492	0.0498	0.0507	0.0485	0.0484	0.049	0.0496	0.049	0.05	0.0492	0.05	0.049	0.0491	0.0495	0.049	0.0494	0.0485	0.0498	0.0498	0.0496	0.0501	0.0494	0.0488
139.68	0.0555	0.0525	0.0541	0.0544	0.0529	0.0527	0.0528	0.0526	0.0555	0.0547	0.0533	0.0528	0.0501	0.0487	0.0499	0.0507	0.0497	0.0496	0.0484	0.0498	0.0498	0.0497	0.0509	0.0494	0.0499	0.0489	0.0492	0.0497	0.0507	0.0485	0.0484	0.049	0.0497	0.049	0.0501	0.0491	0.05	0.0491	0.049	0.0496	0.0489	0.0495	0.0484	0.0498	0.0498	0.0495	0.0502	0.0494	0.0489
150.45	0.0567	0.0533	0.0551	0.0555	0.0541	0.0534	0.0537	0.0535	0.0561	0.0556	0.0541	0.0535	0.0504	0.0489	0.0501	0.0508	0.0499	0.0497	0.0484	0.0499	0.05	0.0498	0.0511	0.0496	0.0499	0.0489	0.0493	0.0497	0.0507	0.0486	0.0484	0.0491	0.0498	0.049	0.05	0.0492	0.05	0.0491	0.049	0.0495	0.049	0.0494	0.0485	0.0498	0.0498	0.0496	0.0502	0.0495	0.049
161.23	0.0581	0.0544	0.0564	0.0566	0.0547	0.0544	0.0547	0.0545	0.0577	0.0565	0.0551	0.0544	0.0505	0.0491	0.0502	0.051	0.05	0.0498	0.0485	0.05	0.05	0.0498	0.0513	0.0496	0.0498	0.0488	0.0493	0.0497	0.0506	0.0485	0.0485	0.049	0.0497	0.049	0.0501	0.0492	0.05	0.049	0.0491	0.0496	0.0491	0.0494	0.0485	0.0498	0.0499	0.0496	0.05	0.0494	0.0489
172	0.0597	0.0556	0.0579	0.0579	0.0558	0.0555	0.0559	0.0557	0.0584	0.0577	0.0561	0.0553	0.0506	0.0491	0.0503	0.0511	0.05	0.0499	0.0487	0.05	0.0501	0.0499	0.0514	0.0497	0.05	0.0488	0.0492	0.0497	0.0506	0.0485	0.0484	0.0489	0.0497	0.049	0.05	0.0492	0.0501	0.049	0.0491	0.0494	0.0489	0.0492	0.0485	0.0498	0.0497	0.0496	0.0502	0.0493	0.0489
182.77	0.0613	0.0571	0.0593	0.0595	0.0575	0.0567	0.0573	0.0572	0.0595	0.0591	0.0574	0.0567	0.0508	0.0493	0.0505	0.0514	0.0503	0.0501	0.0488	0.0502	0.0504	0.0502	0.0516	0.0499	0.05	0.049	0.0494	0.0498	0.0508	0.0486	0.0485	0.0491	0.0498	0.0491	0.0502	0.0492	0.0501	0.0491	0.049	0.0495	0.0491	0.0494	0.0486	0.0498	0.0498	0.0497	0.0502	0.0494	0.049
193.55	0.0631	0.0583	0.0609	0.0612	0.0588	0.0581	0.0589	0.0586	0.0615	0.0606	0.0586	0.0579	0.0509	0.0494	0.0506	0.0515	0.0503	0.0502	0.0488	0.0503	0.0503	0.0502	0.0517	0.05	0.0499	0.0489	0.0492	0.0497	0.0507	0.0485	0.0484	0.049	0.0496	0.0491	0.05	0.0491	0.05	0.049	0.049	0.0494	0.0489	0.0492	0.0483	0.0497	0.0497	0.0495	0.05	0.0494	0.0488
204.35	0.0655	0.06	0.063	0.0633	0.0608	0.0597	0.0607	0.0604	0.0628	0.0625	0.0603	0.0596	0.0512	0.0497	0.051	0.0518	0.0507	0.0506	0.0491	0.0506	0.0507	0.0506	0.0519	0.0503	0.0501	0.0489	0.0494	0.0498	0.0507	0.0486	0.0485	0.0492	0.0498	0.0492	0.0502	0.0493	0.05	0.0491	0.0491	0.0494	0.049	0.0493	0.0485	0.0497	0.0498	0.0497	0.0502	0.0494	0.0491
215.13	0.0687	0.0623	0.0655	0.0656	0.0627	0.0615	0.0627	0.0625	0.0651	0.0646	0.0623	0.0612	0.0514	0.0499	0.0513	0.0521	0.0508	0.0506	0.0493	0.0508	0.0509	0.0508	0.052	0.0505	0.05	0.0491	0.0494	0.0498	0.0508	0.0487	0.0484	0.049	0.0498	0.0492	0.0501	0.0493	0.05	0.0491	0.049	0.0494	0.049	0.0492	0.0483	0.0496	0.0497	0.0496	0.0501	0.0495	0.0489
225.92	0.0726	0.0651	0.0685	0.0686	0.065	0.0638	0.0653	0.0651	0.0675	0.0672	0.0644	0.0634	0.0518	0.0502	0.0517	0.0525	0.0511	0.051	0.0495	0.0511	0.0511	0.051	0.0523	0.0508	0.0501	0.049	0.0493	0.0498	0.0508	0.0486	0.0485	0.0491	0.0497	0.0492	0.0501	0.0494	0.0501	0.049	0.049	0.0494	0.049	0.0493	0.0484	0.0497	0.0496	0.0494	0.05	0.0494	0.049
236.73	0.0778	0.0685	0.0726	0.0725	0.0681	0.0667	0.0685	0.0683	0.0706	0.0704	0.0673	0.0661	0.0523	0.0507	0.0522	0.053	0.0516	0.0513	0.0499	0.0515	0.0516	0.0515	0.0528	0.0512	0.0503	0.0491	0.0496	0.0499	0.051	0.0488	0.0487	0.0493	0.0499	0.0493	0.0503	0.0495	0.0502	0.0491	0.0491	0.0495	0.0491	0.0493	0.0485	0.05	0.0497	0.0497	0.0503	0.0495	0.0491
247.52	0.0874	0.0729	0.0777	0.0771	0.0722	0.0701	0.0722	0.0719	0.0742	0.0741	0.0706	0.0691	0.053	0.0512	0.0529	0.0537	0.0522	0.052	0.0503	0.052	0.0521	0.052	0.0533	0.0518	0.0506	0.0492	0.0496	0.05	0.051	0.0488	0.0487	0.0494	0.05	0.0495	0.0505	0.0496	0.0504	0.0493	0.0491	0.0494	0.0505	0.0494	0.0486	0.05	0.0498	0.0497	0.0501	0.0496	0.0491
258.33	0.1019	0.0809	0.0877	0.0837	0.0766	0.0741	0.0767	0.0765	0.0784	0.0784	0.0743	0.0728	0.0537	0.0519	0.0538	0.0544	0.0526	0.0525	0.0509	0.0525	0.0528	0.0526	0.0538	0.0523	0.0507	0.0494	0.0498	0.0502	0.0514	0.0491	0.0489	0.0496	0.0502	0.0497	0.0506	0.0497	0.0505	0.0494	0.0493	0.0495	0.0492	0.0494	0.0488	0.05	0.0498	0.0497	0.0503	0.0497	0.049
269.15	0.1105	0.0934	0.1007	0.0974	0.0858	0.0799	0.0829	0.0824	0.083	0.0838	0.079	0.0771	0.0547	0.0526	0.0547	0.0554	0.0536	0.0533	0.0513	0.0532	0.0535	0.0534	0.0546	0.053	0.0509	0.0496	0.05	0.0503	0.0517	0.0493	0.0491	0.0497	0.0504	0.0498	0.0507	0.0498	0.0507	0.0495	0.0494	0.0496	0.0493	0.0497	0.0488	0.0502	0.0498	0.0498	0.0504	0.0497	0.0492
279.97	0.1192	0.1034	0.1104	0.108	0.0986	0.0925	0.0967	0.0956	0.0922	0.0913	0.0841	0.0833	0.0557	0.0537	0.0559	0.0566	0.0545	0.0543	0.0521	0.054	0.0545	0.0541	0.0554	0.0539	0.0513	0.0498	0.0503	0.0505	0.0518	0.0495	0.0492	0.0499	0.0505	0.0499	0.0508	0.05	0.0506	0.0496	0.0494	0.0496	0.0493	0.0495	0.049	0.0503	0.05	0.0499	0.0505	0.0498	0.0492
290.78	0.1271	0.111	0.1183	0.1162	0.1076	0.1037	0.1072	0.1063	0.1063	0.1057	0.0953	0.0952	0.057	0.0549	0.0573	0.058	0.0557	0.0554	0.053	0.0554	0.0555	0.0551	0.0565	0.0549	0.0516	0.0501	0.0504	0.0507	0.052	0.0496	0.0493	0.0503	0.0507	0.05	0.0511	0.0501	0.051	0.0498	0.0496	0.0498	0.0494	0.0497	0.0493	0.0505	0.0499	0.0499	0.0506	0.0499	0.0493
301.6	0.1354	0.1184	0.126	0.1244	0.1163	0.111	0.115	0.1143	0.1142	0.1154	0.1085	0.1067	0.0583	0.056	0.0589	0.0595	0.0571	0.0567	0.0541	0.0565	0.0568	0.0564	0.0578	0.056	0.0521	0.0505	0.0507	0.051	0.0524	0.0499	0.0496	0.0506	0.051	0.0505	0.0514	0.0504	0.0513	0.0499	0.0498	0.05	0.0496	0.0499	0.0495	0.0506	0.0502	0.05	0.0507	0.0503	0.0494
312.42	0.1445	0.1274	0.135	0.1331	0.124	0.1191	0.1232	0.1225	0.1221	0.1232	0.1154	0.1142	0.0602	0.0577	0.0607	0.0612	0.0585	0.0582	0.0554	0.0578	0.0582	0.0578	0.0591	0.0576	0.0526	0.0509	0.0512	0.0512	0.052	0.0504	0.05	0.0509	0.0512	0.0507	0.0517	0.0507	0.0515	0.0501	0.0499	0.0501	0.0497	0.05	0.0496	0.0508	0.0502	0.0502	0.0508	0.0503	0.0495
323.27	0.1539	0.1359	0.1438	0.143	0.1321	0.1273	0.1314	0.1309	0.1303	0.1315	0.1243	0.1228	0.0622	0.0594	0.063	0.0633	0.0602	0.0598	0.0568	0.0595	0.0598	0.0592	0.0607	0.059	0.0532	0.0514	0.0516	0.0516	0.053	0.0507	0.0503	0.0515	0.0518	0.0511	0.052	0.051	0.0519	0.0503	0.0502	0.0502	0.0499	0.0501	0.0498	0.0512	0.0504	0.0503	0.0508	0.0504	0.0497
334.1	0.162	0.1443	0.1518	0.1519	0.1414	0.1362	0.1405	0.14	0.1395	0.1414	0.1316	0.1299	0.0652	0.062	0.066	0.0661	0.0625	0.0619	0.0584	0.0615	0.0619	0.0611	0.0627	0.0609	0.0542	0.052	0.0521	0.0521	0.0537	0.0514	0.0508	0.0521	0.0522	0.0516	0.0525	0.0515	0.0524	0.0507	0.0505	0.0506	0.0502	0.0504	0.0503	0.0515	0.0508	0.0504	0.0511	0.0506	0.0499
344.93	0.1724	0.1533	0.161	0.1606	0.1499	0.1448	0.1495	0.1491	0.1489	0.1514	0.141	0.1387	0.0683	0.0648	0.0695	0.0692	0.0651	0.0644	0.0604	0.0636	0.0641	0.0633	0.065	0.0632	0.0551	0.0528	0.0529	0.0526	0.0539	0.052	0.0515	0.0528	0.0526	0.0521	0.053	0.0518	0.053	0.0511	0.0508	0.0508	0.0503	0.0507	0.0506	0.0518	0.0508	0.0506	0.0513	0.0509	0.0501
355.78	0.1835	0.1625	0.1707	0.169	0.1579	0.1532	0.1572	0.1572	0.1573	0.1594	0.1484	0.1462	0.0723	0.0683	0.0738	0.0731	0.0684	0.0676	0.0628	0.0665	0.0672	0.0662	0.0678	0.066	0.0563	0.0536	0.0538	0.0534	0.0547	0.0529	0.052	0.0537	0.0534	0.0528	0.0537	0.0527	0.0537	0.0516	0.0513	0.0511	0.0508	0.0512	0.0512	0.0524	0.0512	0.051	0.0516	0.0514	0.0503
366.62	0.1955	0.1732	0.1807	0.1787	0.1666	0.1611	0.1655	0.1658	0.1663	0.1677	0.1565	0.156	0.0777	0.0729	0.0793	0.0779	0.0722	0.0712	0.0656	0.07	0.0705	0.0692	0.071	0.0691	0.0577	0.0547	0.0548	0.0542	0.0557	0.0538	0.0529	0.0546	0.0541	0.0535	0.0543	0.0532	0.0545	0.0521	0.0518	0.0514	0.0512	0.0516	0.0519	0.0529	0.0514	0.0512	0.0518	0.0515	0.0507
377.47	0.2085	0.1837	0.1919	0.188	0.1757	0.1701	0.1748	0.1755	0.1766	0.1766	0.1657	0.1658	0.0894	0.0804	0.0892	0.0845	0.0772	0.0758	0.069	0.0741	0.0747	0.073	0.0749	0.0727	0.0593	0.0559	0.056	0.0552	0.0568	0.055	0.0539	0.0558	0.0552	0.0543	0.0553	0.054	0.0556	0.0528	0.0524	0.0518	0.0526	0.052	0.0527	0.0536	0.0518	0.0514	0.052	0.0519	0.0512
388.32	0.2228	0.1966	0.2046	0.1998	0.1873	0.1804	0.1858	0.1863	0.1865	0.1882	0.1776	0.1758	0.1023	0.0915	0.0991	0.0949	0.0856	0.0838	0.0733	0.0795	0.08	0.0777	0.0794	0.0774	0.0614	0.0573	0.0573	0.0562	0.0581	0.0562	0.0551	0.0571	0.0563	0.0554	0.0563	0.055	0.0568	0.0537	0.0533	0.0522	0.0525	0.0526	0.0535	0.0544	0.0521	0.0517	0.0525	0.0525	0.0515
399.18	0.2369	0.2102	0.2176	0.2124	0.1987	0.1911	0.1966	0.1959	0.197	0.1976	0.1884	0.1863	0.1109	0.099	0.1078	0.1037	0.0951	0.0936	0.0806	0.0885	0.0885	0.0845	0.0852	0.0832	0.0639	0.059	0.0589	0.0576	0.0596	0.0577	0.0565	0.0587	0.0577	0.0569	0.0578	0.0563	0.0581	0.0547	0.0543	0.053	0.0532	0.0536	0.0547	0.0554	0.0528	0.0521	0.0529	0.0532	0.0522
410.03	0.2517	0.2236	0.2316	0.2261	0.2114	0.2018	0.2083	0.2075	0.2063	0.2081	0.1995	0.1991	0.1189	0.1067	0.1161	0.1117	0.1043	0.1022	0.0899	0.0984	0.0991	0.0955	0.096	0.0939	0.0671	0.0612	0.0611	0.0594	0.0616	0.0595	0.0582	0.0606	0.0593	0.0584	0.0593	0.0578	0.0598	0.0559	0.0556	0.0538	0.0543	0.0547	0.0559	0.0568	0.0536	0.0528	0.0537	0.054	0.0531
420.9	0.2677	0.2382	0.2465	0.24	0.2249	0.2142	0.2199	0.2188	0.2177	0.2193	0.2094	0.2083	0.1274	0.1148	0.1248	0.1209	0.1123	0.1101	0.0991	0.1068	0.1078	0.105	0.1074	0.1057	0.0709	0.064	0.0635	0.0612	0.0639	0.0617	0.06	0.0628	0.0611	0.0601	0.0611	0.0595	0.0618	0.0574	0.057	0.0548	0.0556	0.0558	0.0574	0.0583	0.0545	0.0535	0.0543	0.0551	0.0539
431.77	0.2853	0.2542	0.2618	0.2539	0.2391	0.2274	0.2335	0.232	0.2309	0.2316	0.2214	0.2209	0.1366	0.1229	0.1326	0.1283	0.1202	0.1185	0.1073	0.1152	0.1163	0.1131	0.1156	0.1155	0.0753	0.0672	0.0667	0.0636	0.0667	0.0643	0.0623	0.0654	0.0634	0.0622	0.063	0.0612	0.0643	0.0589	0.0586	0.0558	0.0567	0.0571	0.0588	0.0597	0.0554	0.0542	0.0553	0.0561	0.0551
442.63	0.3017	0.2739	0.2788	0.2691	0.2532	0.2425	0.2481	0.2454	0.2446	0.2434	0.2326	0.2316	0.1459	0.132	0.141	0.1356	0.1275	0.1253	0.1155	0.1232	0.1251	0.122	0.1234	0.124	0.0811	0.0715	0.0704	0.0667	0.07	0.0676	0.0653	0.0688	0.0661	0.0647	0.0658	0.0636	0.0675	0.0608	0.0605	0.057	0.0584	0.0585	0.0609	0.0616	0.0566	0.0552	0.0561	0.0574	0.0563
453.52	0.3188	0.29	0.2968	0.2832	0.27	0.2578	0.2621	0.2597	0.2576	0.2559	0.2453	0.2439	0.1549	0.1399	0.149	0.1445	0.1352	0.1336	0.1226	0.1302	0.1322	0.1293	0.1304	0.1328	0.0914	0.0771	0.0752	0.0702	0.0742	0.0716	0.0687	0.0726	0.0694	0.0676	0.0689	0.0665	0.0712	0.0633	0.0628	0.0584	0.0604	0.0603	0.0635	0.064	0.0579	0.0563	0.0574	0.059	0.0578
464.43	0.3366	0.3066	0.314	0.3017	0.2874	0.2733	0.2763	0.2737	0.2712	0.2681	0.2566	0.2569	0.1641	0.1481	0.1571	0.1522	0.1433	0.1411	0.1299	0.1381	0.139	0.1362	0.1379	0.1418	0.1034	0.0869	0.0825	0.0745	0.0797	0.0768	0.0729	0.0775	0.0732	0.071	0.0725	0.0697	0.0761	0.0665	0.0658	0.0602	0.062	0.0625	0.0669	0.067	0.0596	0.0576	0.0587	0.0607	0.0596
475.33	0.3547	0.3258	0.3319	0.3218	0.3072	0.2947	0.2951	0.291	0.2869	0.2816	0.2683	0.2691	0.1743	0.1573	0.1663	0.1611	0.1523	0.1498	0.1388	0.1464	0.1477	0.1436	0.1447	0.1494	0.1124	0.0963	0.0919	0.0808	0.088	0.0846	0.0782	0.0851	0.0779	0.0754	0.0767	0.0736	0.0823	0.0702	0.0693	0.0624	0.0646	0.0649	0.0705	0.0703	0.0612	0.059	0.0604	0.0627	0.0619
486.25	0.3746	0.3454	0.3515	0.3417	0.3252	0.3126	0.3138	0.3101	0.3039	0.2956	0.2813	0.2846	0.1847	0.1668	0.176	0.1703	0.1612	0.1589	0.1469	0.1541	0.1557	0.1514	0.1527	0.1577	0.121	0.1035	0.0999	0.0903	0.0976	0.0939	0.0866	0.0945	0.0834	0.0805	0.0818	0.0784	0.0928	0.075	0.0738	0.0653	0.068	0.068	0.0757	0.0746	0.0636	0.0606	0.0621	0.0653	0.0648
497.17	0.3922	0.3649	0.3709	0.3622	0.3432	0.3299	0.3318	0.3275	0.3229	0.3115	0.2967	0.3006	0.1959	0.1775	0.1861	0.1794	0.1688	0.1673	0.1547	0.162	0.1638	0.16	0.1615	0.1661	0.1286	0.1118	0.1077	0.0983	0.1065	0.1026	0.0959	0.1036	0.0917	0.0876	0.0886	0.0839	0.1056	0.0811	0.0813	0.0687	0.072	0.0717	0.0828	0.0795	0.0662	0.0626	0.0644	0.0685	0.0684
508.1	0.412	0.3834	0.391	0.3844	0.3654	0.3506	0.3523	0.347	0.3418	0.3298	0.3119	0.318	0.2083	0.1885	0.1968	0.1896	0.1784	0.1763	0.1632	0.1707	0.1724	0.1677	0.1687	0.1744	0.1384	0.12	0.1162	0.1062	0.1141	0.1098	0.1041	0.1117	0.1014	0.0977	0.0996	0.0919	0.1151	0.0912	0.0906	0.073	0.0779	0.076	0.0921	0.086	0.0692	0.065	0.0671	0.072	0.0723
519.02	0.4341	0.4043	0.4125	0.4053	0.3872	0.3733	0.3716	0.3681	0.3617	0.3476	0.3272	0.3363	0.2209	0.2003	0.2082	0.2	0.1884	0.1862	0.1724	0.1804	0.182	0.1768	0.1774	0.184	0.1476	0.1292	0.1241	0.114	0.1225	0.1187	0.1126	0.1207	0.1104	0.1062	0.1102	0.1056	0.124	0.0996	0.099	0.0789	0.0872	0.0825	0.1015	0.0958	0.0729	0.068	0.0704	0.0766	0.0778
529.97	0.4525	0.4231	0.4318	0.426	0.4101	0.397	0.3948	0.3872	0.3803	0.3631	0.3439	0.3529	0.2338	0.2133	0.2206	0.2111	0.1982	0.196	0.1815	0.1899	0.1911	0.1867	0.1863	0.1921	0.1566	0.1384	0.1322	0.1219	0.1297	0.1258	0.1201	0.1282	0.1186	0.1144	0.1187	0.1152	0.1321	0.1065	0.1065	0.0887	0.0958	0.0921	0.1094	0.1052	0.0771	0.0715	0.0742	0.0816	0.0868
540.88	0.4714	0.4476	0.4571	0.4533	0.4366	0.4227	0.4216	0.4113	0.4049	0.3817	0.3615	0.3719	0.2479	0.2271	0.2336	0.2245	0.2102	0.2082	0.1915	0.2009	0.2013	0.1955	0.1947	0.2027	0.1667	0.1475	0.1416	0.1308	0.1385	0.1343	0.1279	0.1364	0.1273	0.1239	0.1272	0.1244	0.1421	0.1154	0.1151	0.0978	0.1043	0.1013	0.118	0.1137	0.083	0.0756	0.0787	0.0893	0.1001
551.83	0.4957	0.4685	0.4806	0.4771	0.4609	0.447	0.4446	0.4351	0.4257	0.4027	0.3814	0.3896	0.2636	0.2408	0.248	0.237	0.224	0.2214	0.2033	0.2124	0.2123	0.2061	0.2033	0.2135	0.1786	0.1568	0.1509	0.1399	0.1476	0.1431	0.1373	0.1454	0.1352	0.1322	0.1342	0.1331	0.1511	0.124	0.1234	0.1062	0.1127	0.1095	0.1265	0.1237	0.0925	0.081	0.0842	0.1028	0.1097
562.78	0.5233	0.49	0.4996	0.4994	0.4856	0.4743	0.475	0.4597	0.4477	0.4232	0.4033	0.4116	0.2845	0.2585	0.2632	0.2523	0.2372	0.2352	0.2161	0.2248	0.2246	0.2183	0.2168	0.2248	0.1911	0.167	0.1598	0.149	0.1561	0.1524	0.1457	0.1533	0.1434	0.1403	0.1419	0.1421	0.1634	0.1339	0.1331	0.1142	0.1209	0.1183	0.1346	0.1312	0.1027	0.0902	0.0942	0.1133	0.1193
573.72	0.5611	0.5174	0.5184	0.519	0.5088	0.4965	0.4964	0.4886	0.4765	0.4477	0.4253	0.4348	0.3033	0.2779	0.2808	0.2669	0.2519	0.2489	0.2299	0.2397	0.2386	0.2311	0.2287	0.2375	0.2023	0.1765	0.1681	0.1571	0.165	0.1604	0.154	0.1614	0.1521	0.148	0.1499	0.151	0.1733	0.1424	0.1412	0.1222	0.1305	0.1266	0.1437	0.1388	0.1108	0.0999	0.1049	0.123	0.1272
584.67	0.6129	0.5569	0.5476	0.5377	0.5312	0.5212	0.522	0.5112	0.5018	0.4711	0.4482	0.4557	0.3208	0.2964	0.298	0.2807	0.2655	0.2622	0.2423	0.2529	0.2509	0.2434	0.2396	0.2486	0.2138	0.1869	0.1777	0.1658	0.1747	0.1693	0.1622	0.1702	0.1601	0.1564	0.1585	0.1586	0.1844	0.1509	0.1503	0.1301	0.1386	0.1352	0.1524	0.1478	0.1195	0.1086	0.1136	0.1313	0.1366
595.62	0.6791	0.6157	0.5815	0.5595	0.5516	0.543	0.5446	0.533	0.5225	0.4932	0.4692	0.4842	0.338	0.3151	0.3172	0.2968	0.2818	0.2785	0.2561	0.2658	0.2636	0.2561	0.253	0.261	0.2259	0.1984	0.1879	0.1749	0.1842	0.1784	0.1708	0.1788	0.1682	0.1646	0.1678	0.1682	0.1958	0.1602	0.1591	0.1396	0.1468	0.1447	0.161	0.1558	0.1276	0.1166	0.1221	0.1399	0.1456
606.55	0.7554	0.691	0.6222	0.5898	0.5728	0.5639	0.5649	0.5555	0.5429	0.5136	0.4914	0.5085	0.3595	0.3348	0.337	0.3135	0.2992	0.2954	0.2707	0.2807	0.2772	0.269	0.2654	0.2732	0.2385	0.2093	0.1981	0.184	0.1936	0.1878	0.1797	0.1877	0.1763	0.1728	0.1741	0.1763	0.2066	0.1691	0.1676	0.1472	0.1549	0.1524	0.1694	0.164	0.1349	0.1243	0.129	0.1479	0.1549
617.5	0.8218	0.7569	0.6786	0.6266	0.6037	0.5875	0.5863	0.5764	0.5666	0.5331	0.5131	0.5329	0.3823	0.3574	0.3601	0.3327	0.3209	0.3169	0.2901	0.2986	0.2924	0.2824	0.2779	0.2859	0.2529	0.2237	0.2112	0.1966	0.206	0.2002	0.1914	0.1995	0.1878	0.183	0.1844	0.1873	0.2198	0.1811	0.1788	0.158	0.1658	0.163	0.1807	0.174	0.1449	0.1327	0.137	0.1563	0.1655
628.47	0.8699	0.8063	0.7595	0.6835	0.6434	0.6209	0.6109	0.6017	0.59	0.5543	0.5359	0.5576	0.4052	0.3809	0.3856	0.3518	0.3442	0.3393	0.3103	0.319	0.3104	0.2974	0.2928	0.3014	0.268	0.2382	0.2234	0.2086	0.218	0.2118	0.2023	0.2108	0.1982	0.1936	0.1947	0.198	0.2336	0.1922	0.1893	0.1666	0.1745	0.1716	0.192	0.1836	0.1534	0.1407	0.1459	0.1656	0.1763
639.42	0.9155	0.8408	0.8216	0.7513	0.7001	0.6598	0.6405	0.6275	0.6123	0.5726	0.5538	0.5772	0.4286	0.4017	0.4091	0.3729	0.3665	0.3618	0.3321	0.3391	0.3278	0.3129	0.3066	0.3175	0.2834	0.2505	0.2358	0.2209	0.2311	0.2251	0.2143	0.2239	0.2099	0.2046	0.2053	0.2093	0.2458	0.2038	0.201	0.1769	0.1856	0.1816	0.2031	0.1947	0.1623	0.149	0.1537	0.1746	0.1871
650.38	0.9446	0.8705	0.868	0.8158	0.768	0.7133	0.6764	0.6587	0.6353	0.5894	0.5745	0.5985	0.4498	0.4268	0.4339	0.3955	0.3907	0.3885	0.3566	0.3619	0.3475	0.3301	0.3232	0.3328	0.3019	0.2659	0.2487	0.2325	0.2429	0.2368	0.2255	0.2348	0.2195	0.2144	0.2142	0.2192	0.2587	0.2154	0.2121	0.187	0.1955	0.1909	0.2134	0.204	0.1707	0.1577	0.1624	0.1843	0.1978
661.37	0.9804	0.8999	0.9126	0.8703	0.8408	0.7849	0.7362	0.7072	0.6764	0.6155	0.595	0.6213	0.4789	0.45	0.4636	0.4201	0.4193	0.4148	0.3828	0.3853	0.369	0.3471	0.34	0.3515	0.3212	0.2844	0.2621	0.2464	0.256	0.2503	0.2372	0.2474	0.2304	0.2256	0.2246	0.2297	0.2739	0.2285	0.2245	0.1981	0.2068	0.2015	0.2257	0.2147	0.18	0.1659	0.1703	0.1938	0.2106
672.33	1.0076	0.9222	0.9459	0.9106	0.8883	0.8545	0.8021	0.7687	0.7312	0.6467	0.6219	0.6603	0.5039	0.4767	0.4927	0.4477	0.4474	0.443	0.4105	0.4127	0.3926	0.3677	0.3597	0.3723	0.3391	0.3031	0.2796	0.2617	0.2722	0.2662	0.253	0.2632	0.2446	0.2392	0.2378	0.244	0.287	0.2402	0.2384	0.2104	0.2198	0.214	0.2411	0.229	0.1907	0.1763	0.1799	0.2061	0.2222
683.33	1.0317	0.9452	0.9741	0.9419	0.9233	0.8981	0.8638	0.8332	0.7905	0.6876	0.6568	0.7081	0.5287	0.5037	0.5187	0.4756	0.4766	0.4733	0.4394	0.4406	0.4186	0.3899	0.3807	0.3921	0.3581	0.3233	0.2979	0.2776	0.2878	0.2817	0.2667	0.2778	0.2581	0.2522	0.248	0.255	0.3058	0.2564	0.254	0.2243	0.2354	0.2268	0.2557	0.2429	0.2017	0.1868	0.1898	0.216	0.2368
694.3	1.0537	0.9658	0.9959	0.9717	0.9499	0.9324	0.901	0.8871	0.858	0.7396	0.7068	0.754	0.5502	0.5283	0.5456	0.5013	0.5038	0.5	0.4653	0.4639	0.4425	0.4125	0.402	0.4134	0.3793	0.3436	0.3158	0.2951	0.3043	0.2976	0.2804	0.2909	0.2687	0.2642	0.2597	0.2673	0.3232	0.2705	0.2679	0.2381	0.2486	0.2392	0.2689	0.2536	0.2101	0.1951	0.1981	0.227	0.2513
705.28	1.0746	0.9867	1.0195	0.996	0.9787	0.9624	0.9406	0.9194	0.9045	0.7938	0.7668	0.8142	0.5737	0.5559	0.5724	0.527	0.5333	0.5288	0.4951	0.4908	0.4663	0.4379	0.4262	0.4368	0.4035	0.3684	0.3365	0.3158	0.3245	0.3177	0.2969	0.3103	0.2831	0.277	0.2729	0.2802	0.3445	0.2888	0.2866	0.254	0.2639	0.2548	0.2854	0.2685	0.2223	0.2065	0.2087	0.2402	0.2681
716.28	1.0976	1.0078	1.045	1.0213	1.0075	0.9949	0.9775	0.9527	0.9464	0.8577	0.8164	0.862	0.6118	0.5858	0.6003	0.5531	0.5659	0.5611	0.5276	0.5242	0.4946	0.4639	0.4514	0.4601	0.4303	0.3956	0.3623	0.3384	0.3469	0.34	0.3178	0.3303	0.3007	0.2947	0.2875	0.2953	0.3694	0.3112	0.3083	0.2716	0.2824	0.2712	0.3037	0.285	0.2366	0.2196	0.2215	0.2544	0.2869
727.28	1.1135	1.0227	1.0639	1.0432	1.027	1.0152	1.0026	0.9822	0.9724	0.9105	0.8612	0.9068	0.655	0.616	0.628	0.5782	0.5955	0.59	0.5603	0.5554	0.5208	0.4885	0.4753	0.4813	0.4567	0.4212	0.3885	0.3627	0.3692	0.3626	0.3385	0.3528	0.3176	0.311	0.3032	0.3109	0.3901	0.3299	0.3286	0.2885	0.302	0.2885	0.3236	0.302	0.2508	0.2337	0.236	0.2688	0.3052
738.28	1.1304	1.0396	1.0819	1.0628	1.0479	1.0372	1.021	1.0012	0.9985	0.9415	0.896	0.9272	0.7088	0.6515	0.6512	0.6003	0.6199	0.6146	0.5867	0.5843	0.549	0.5153	0.5019	0.5078	0.4812	0.4457	0.413	0.3874	0.3934	0.3868	0.3604	0.3741	0.3355	0.3253	0.3175	0.3256	0.4116	0.3492	0.3506	0.3052	0.321	0.3027	0.3403	0.3159	0.2628	0.2448	0.2464	0.2807	0.325
749.3	1.1463	1.0568	1.1029	1.0816	1.0656	1.0571	1.0412	1.0222	1.0185	0.9732	0.9271	0.9497	0.7669	0.6953	0.6753	0.6225	0.6442	0.6413	0.6128	0.6076	0.5723	0.5386	0.5242	0.5317	0.507	0.4771	0.4404	0.4149	0.4206	0.4144	0.3859	0.3991	0.3544	0.3439	0.3346	0.3441	0.4377	0.3736	0.3783	0.3259	0.3457	0.3236	0.3644	0.334	0.2779	0.2589	0.2603	0.2966	0.3439
760.32	1.162	1.0712	1.1179	1.1005	1.0825	1.0736	1.0606	1.0457	1.0371	0.9966	0.9512	0.9772	0.8184	0.7426	0.7089	0.6497	0.6725	0.6686	0.6397	0.6327	0.5958	0.5642	0.5485	0.5538	0.5324	0.5096	0.4713	0.4454	0.4473	0.4427	0.4139	0.4272	0.3768	0.3636	0.3545	0.362	0.4606	0.3967	0.4045	0.3461	0.3726	0.3436	0.3913	0.3545	0.2944	0.2731	0.2745	0.3117	0.3623
771.32	1.1732	1.0839	1.1326	1.1138	1.0962	1.0896	1.0768	1.063	1.0559	1.0194	0.9757	0.9965	0.8709	0.7872	0.7509	0.6725	0.6976	0.6955	0.6658	0.6582	0.621	0.5908	0.5754	0.5792	0.553	0.5352	0.5037	0.4723	0.4746	0.4688	0.4403	0.4554	0.4007	0.3847	0.3739	0.3834	0.4862	0.4181	0.4322	0.368	0.3996	0.3649	0.4159	0.375	0.3101	0.2874	0.2892	0.3295	0.3813
782.33	1.1854	1.0965	1.1492	1.13	1.1124	1.1042	1.0917	1.0775	1.0734	1.0383	0.9934	1.0138	0.9135	0.8256	0.8034	0.7038	0.7257	0.7235	0.6931	0.6837	0.6444	0.6149	0.5994	0.5985	0.575	0.5641	0.5348	0.5066	0.5082	0.5007	0.4688	0.4856	0.4259	0.407	0.3946	0.4051	0.513	0.4443	0.4651	0.3941	0.4312	0.3892	0.4466	0.3993	0.3295	0.3025	0.3027	0.347	0.4047
793.33	1.1955	1.1072	1.1628	1.1459	1.1269	1.1186	1.1068	1.0962	1.092	1.0597	1.0103	1.027	0.9492	0.8581	0.8572	0.741	0.7608	0.7549	0.72	0.7103	0.6655	0.6394	0.6208	0.6189	0.5963	0.5905	0.5623	0.5422	0.5393	0.5359	0.5002	0.5142	0.4525	0.4309	0.4176	0.4283	0.5391	0.4732	0.4982	0.4228	0.4657	0.4165	0.477	0.4244	0.3481	0.3167	0.3173	0.3661	0.4293
804.35	1.2044	1.1171	1.1759	1.1575	1.1369	1.131	1.1206	1.1095	1.104	1.0739	1.0273	1.0416	0.9782	0.889	0.8978	0.7967	0.8017	0.7941	0.7512	0.7389	0.6926	0.668	0.6458	0.6382	0.6198	0.6162	0.5874	0.57	0.5666	0.5627	0.5343	0.5455	0.4763	0.452	0.439	0.4467	0.5621	0.4967	0.53	0.4535	0.4978	0.4459	0.5064	0.4501	0.3706	0.3355	0.3336	0.3882	0.4561
815.37	1.2142	1.1263	1.1866	1.1706	1.1509	1.1459	1.1389	1.1253	1.1217	1.0933	1.0413	1.0592	1.0007	0.9126	0.9329	0.8568	0.8478	0.8401	0.7877	0.7678	0.7159	0.6849	0.6619	0.6625	0.6532	0.6401	0.6111	0.5969	0.5891	0.5865	0.5614	0.5728	0.5034	0.477	0.4626	0.4704	0.5814	0.52	0.5609	0.4855	0.5321	0.4777	0.5351	0.4773	0.3957	0.3539	0.3523	0.4104	0.4817
826.4	1.2207	1.1336	1.1966	1.1813	1.1629	1.1587	1.1467	1.1366	1.1335	1.1058	1.0558	1.0695	1.0236	0.9337	0.9611	0.9028	0.8985	0.8822	0.8298	0.8045	0.7436	0.7135	0.6895	0.68	0.6997	0.6663	0.634	0.6223	0.6132	0.6105	0.5864	0.5944	0.5301	0.5039	0.4875	0.4939	0.6022	0.544	0.5904	0.512	0.5619	0.5057	0.5612	0.5031	0.4224	0.3735	0.3711	0.4333	0.5083
837.42	1.2262	1.1397	1.2044	1.1907	1.1691	1.1666	1.1592	1.1482	1.1435	1.1189	1.0655	1.0783	1.0426	0.9521	0.9841	0.9363	0.94	0.9243	0.866	0.8469	0.7722	0.7371	0.7123	0.7028	0.7543	0.6978	0.6571	0.6451	0.6363	0.634	0.6103	0.6183	0.5573	0.5288	0.5123	0.519	0.6204	0.5644	0.6164	0.5398	0.5906	0.5304	0.5855	0.5262	0.4465	0.3951	0.3909	0.4558	0.5315
848.45	1.2332	1.1466	1.2143	1.2015	1.1789	1.1739	1.1705	1.16	1.1568	1.1335	1.0792	1.0926	1.062	0.9732	1.0067	0.9693	0.9786	0.9634	0.908	0.898	0.8056	0.7688	0.7291	0.7353	0.8048	0.7399	0.6818	0.6727	0.66	0.6587	0.6353	0.6419	0.5822	0.5546	0.5379	0.5416	0.6505	0.5911	0.6461	0.5731	0.6234	0.5611	0.6146	0.5523	0.4778	0.4225	0.4183	0.4811	0.5542
859.5	1.2407	1.1522	1.2227	1.2103	1.1864	1.1822	1.185	1.1735	1.1685	1.1483	1.09	1.1034	1.081	0.9915	1.0271	0.9968	1.0015	0.9897	0.939	0.953	0.8606	0.8273	0.758	0.7792	0.8498	0.7926	0.7095	0.7001	0.6861	0.6857	0.6603	0.6673	0.605	0.5777	0.5609	0.5648	0.6945	0.6155	0.6754	0.6011	0.6522	0.5896	0.64	0.5789	0.5097	0.4485	0.4412	0.5071	0.5768
870.55	1.2453	1.1589	1.2311	1.2192	1.1934	1.1901	1.1914	1.1809	1.1785	1.1607	1.1026	1.1184	1.096	1.0055	1.0462	1.0207	1.024	1.0136	0.967	0.9952	0.9212	0.8889	0.803	0.8342	0.8978	0.8407	0.7409	0.7267	0.7106	0.7091	0.6852	0.6918	0.6283	0.6021	0.586	0.587	0.7501	0.6416	0.702	0.6274	0.6788	0.6146	0.664	0.603	0.5367	0.4769	0.4679	0.5332	0.5992
881.58	1.252	1.164	1.2379	1.2265	1.2028	1.1995	1.205	1.1945	1.1943	1.1735	1.117	1.132	1.1128	1.0226	1.0646	1.0435	1.0431	1.0323	0.9928	1.017	0.965	0.9371	0.8581	0.8861	0.9396	0.8867	0.7819	0.7555	0.7379	0.737	0.7092	0.7174	0.65	0.6256	0.6097	0.6109	0.8041	0.6678	0.7331	0.6565	0.7073	0.6426	0.6917	0.6275	0.5659	0.5054	0.4949	0.5577	0.6312
892.63	1.2569	1.1679	1.2444	1.2345	1.2078	1.2051	1.2131	1.2015	1.2015	1.1832	1.1259	1.1413	1.1254	1.0374	1.0797	1.0612	1.0596	1.0528	1.015	1.0313	0.9966	0.9694	0.9165	0.9307	0.9734	0.9232	0.8274	0.7863	0.7662	0.7662	0.7334	0.7423	0.6737	0.65	0.6326	0.6322	0.8504	0.6992	0.7654	0.6835	0.7343	0.6659	0.7168	0.65	0.591	0.5326	0.5194	0.58	0.671
903.65	1.26	1.1719	1.2483	1.2399	1.212	1.208	1.2188	1.2114	1.2074	1.1912	1.1328	1.1492	1.1377	1.0469	1.0914	1.0782	1.0735	1.0603	1.0233	1.0464	1.0136	0.988	0.9583	0.9575	0.9986	0.9601	0.8723	0.8229	0.7993	0.7975	0.7575	0.7684	0.6945	0.6735	0.6529	0.6548	0.8948	0.7378	0.8032	0.7068	0.7619	0.6911	0.7456	0.676	0.6171	0.557	0.5447	0.6017	0.7175
914.7	1.2667	1.1769	1.2547	1.2454	1.2153	1.2127	1.2255	1.2221	1.2188	1.2007	1.1449	1.1565	1.1497	1.0607	1.1054	1.0939	1.0889	1.075	1.0392	1.065	1.0313	1.0151	0.9856	0.9841	1.0251	0.9783	0.915	0.8644	0.8452	0.8394	0.7885	0.8007	0.7178	0.6981	0.6756	0.6791	0.936	0.7911	0.8483	0.7324	0.7888	0.7163	0.772	0.699	0.639	0.5822	0.5673	0.6245	0.7744
925.73	1.2702	1.1791	1.2582	1.2508	1.2183	1.2199	1.2339	1.2278	1.2273	1.2075	1.1486	1.167	1.1615	1.0721	1.119	1.1069	1.1024	1.0862	1.056	1.0774	1.0493	1.0288	1.0071	1.0077	1.0459	0.9955	0.9501	0.9097	0.8948	0.8852	0.8186	0.8321	0.7413	0.7232	0.6982	0.6996	0.9708	0.8411	0.8998	0.7604	0.8247	0.7418	0.8017	0.7233	0.6615	0.6064	0.59	0.6447	0.8283
936.77	1.271	1.1819	1.2614	1.2524	1.2225	1.222	1.2382	1.2331	1.2315	1.2144	1.1525	1.1713	1.1723	1.0819	1.1316	1.1197	1.1131	1.1009	1.0676	1.0903	1.0666	1.0507	1.0302	1.0267	1.0646	1.0164	0.9809	0.9503	0.9439	0.9335	0.8578	0.8757	0.7635	0.7421	0.7172	0.717	1.0019	0.8859	0.9489	0.7896	0.8657	0.7652	0.8365	0.7458	0.6843	0.6305	0.6124	0.6655	0.8706
947.78	1.2768	1.1848	1.2653	1.258	1.2247	1.2238	1.2433	1.241	1.2395	1.2232	1.1609	1.1817	1.1806	1.0923	1.1424	1.1327	1.1235	1.1125	1.0805	1.1058	1.083	1.0662	1.0497	1.0425	1.0813	1.0331	1.0023	0.9792	0.9798	0.9708	0.9075	0.927	0.7923	0.769	0.7396	0.7426	1.0258	0.9172	0.9857	0.8228	0.9072	0.7909	0.8853	0.771	0.7067	0.6546	0.634	0.6889	0.9128
958.82	1.2801	1.1884	1.2687	1.2619	1.2264	1.2243	1.247	1.2447	1.246	1.2269	1.1649	1.1847	1.1885	1.0998	1.152	1.1443	1.1355	1.1234	1.0912	1.1184	1.0985	1.0852	1.0691	1.06	1.0971	1.0515	1.0229	1.0063	1.0085	1.0023	0.9498	0.9708	0.8297	0.7981	0.7636	0.7735	1.0517	0.9471	1.005	0.8682	0.9465	0.823	0.9412	0.7947	0.7295	0.6758	0.655	0.709	0.9542
969.83	1.2826	1.1897	1.2699	1.2645	1.2316	1.2297	1.2514	1.2503	1.2527	1.232	1.1701	1.1904	1.1953	1.1072	1.1611	1.1556	1.1462	1.1324	1.1033	1.1291	1.1087	1.0934	1.0824	1.0728	1.1108	1.0636	1.0417	1.026	1.0266	1.021	0.985	1.0021	0.8731	0.8415	0.7922	0.8162	1.0662	0.9697	1.024	0.9143	0.9806	0.8627	0.9842	0.824	0.7527	0.7003	0.6782	0.7367	0.9853
980.88	1.2831	1.1909	1.2737	1.2671	1.2313	1.2294	1.2532	1.255	1.2568	1.2382	1.1756	1.1965	1.2031	1.1148	1.1699	1.1657	1.156	1.1436	1.112	1.1418	1.1206	1.1082	1.0988	1.086	1.1233	1.0759	1.0555	1.043	1.0458	1.0405	1.0084	1.0287	0.9181	0.8947	0.8342	0.865	1.0844	0.9924	1.0426	0.9656	1.0103	0.9133	1.0129	0.8689	0.7779	0.7233	0.7015	0.7668	1.0115
991.9	1.2876	1.1935	1.2769	1.269	1.235	1.231	1.2566	1.26	1.2623	1.2439	1.1782	1.2031	1.2086	1.1221	1.1786	1.1739	1.1656	1.1539	1.1228	1.1527	1.1351	1.121	1.1123	1.0994	1.1341	1.0881	1.0698	1.0598	1.064	1.0563	1.0259	1.0458	0.9599	0.9371	0.8828	0.9074	1.0999	1.0123	1.059	1.0004	1.0343	0.9592	1.0312	0.9244	0.8026	0.7464	0.7238	0.8102	1.0371
1002.93	1.2872	1.1934	1.2769	1.2697	1.2361	1.2356	1.2574	1.2627	1.2657	1.2465	1.1829	1.2065	1.2133	1.1276	1.1858	1.1837	1.1724	1.1603	1.1313	1.1598	1.144	1.1305	1.1252	1.1093	1.1448	1.1008	1.085	1.0743	1.0774	1.0736	1.0474	1.0652	0.9893	0.9728	0.932	0.9463	1.1124	1.0269	1.0743	1.022	1.0476	0.9952	1.0521	0.9767	0.8347	0.771	0.7432	0.8644	1.0569
1013.97	1.2928	1.1966	1.2802	1.272	1.2391	1.2385	1.261	1.2684	1.2727	1.251	1.1887	1.2143	1.2186	1.1343	1.1927	1.1933	1.1792	1.1689	1.1395	1.1729	1.1566	1.1411	1.1371	1.1218	1.1556	1.1138	1.0987	1.0891	1.0959	1.0885	1.063	1.0858	1.0157	0.9996	0.97	0.9789	1.1245	1.0395	1.0912	1.0449	1.0702	1.0273	1.0762	1.0096	0.8752	0.7938	0.7643	0.9135	1.0748
1025	1.293	1.1974	1.2793	1.2729	1.2371	1.2389	1.2639	1.2708	1.2759	1.2511	1.1901	1.2167	1.2244	1.1406	1.1992	1.1995	1.1869	1.1755	1.1446	1.1845	1.1711	1.1508	1.148	1.1328	1.1654	1.124	1.1156	1.1047	1.1113	1.1045	1.0788	1.1	1.0396	1.0223	0.999	1.005	1.1396	1.059	1.1067	1.0672	1.0878	1.0536	1.0906	1.0358	0.9246	0.8311	0.7908	0.9552	1.0945
1036.03	1.295	1.2008	1.2833	1.2769	1.2394	1.2433	1.2671	1.274	1.2798	1.2561	1.1947	1.2204	1.2291	1.1449	1.2042	1.2068	1.1959	1.1835	1.1514	1.1924	1.1822	1.1609	1.1614	1.1416	1.1743	1.1358	1.1251	1.1164	1.1211	1.1172	1.0911	1.1136	1.058	1.0424	1.0235	1.0246	1.1494	1.0702	1.1184	1.0833	1.0994	1.0715	1.1053	1.0565	0.9678	0.8793	0.8315	0.9865	1.1095
1047.07	1.3007	1.2043	1.2859	1.2801	1.243	1.2447	1.2673	1.2797	1.2847	1.2605	1.2008	1.2282	1.2349	1.1526	1.2142	1.2139	1.205	1.1908	1.1601	1.2014	1.1915	1.1696	1.1694	1.1538	1.1842	1.1449	1.1367	1.1298	1.1348	1.1296	1.1021	1.1258	1.0733	1.0571	1.0435	1.0459	1.1622	1.0818	1.133	1.1031	1.1147	1.0919	1.1227	1.0766	1.0069	0.9308	0.8847	1.0146	1.1253
1058.08	1.3018	1.2064	1.2901	1.2824	1.2475	1.2498	1.2739	1.2845	1.2865	1.2658	1.2057	1.2328	1.2368	1.1547	1.2185	1.22	1.2096	1.1958	1.1646	1.2077	1.1999	1.1801	1.1809	1.163	1.1897	1.153	1.1457	1.1396	1.1447	1.1416	1.1176	1.1373	1.0894	1.0779	1.0658	1.0657	1.1695	1.0926	1.1443	1.1148	1.1242	1.1059	1.1347	1.0906	1.0368	0.9782	0.9427	1.0395	1.137
1069.12	1.3048	1.2076	1.2909	1.2817	1.2445	1.2471	1.2722	1.2835	1.2874	1.2674	1.2073	1.2371	1.2419	1.1611	1.2237	1.2248	1.2146	1.2007	1.1641	1.2131	1.2062	1.1843	1.189	1.1707	1.1977	1.1631	1.1583	1.1517	1.1606	1.1539	1.1286	1.1511	1.1052	1.0949	1.0768	1.0767	1.1802	1.1028	1.1564	1.1289	1.1374	1.1216	1.1456	1.1072	1.0579	1.0015	0.9789	1.0564	1.1501
1080.15	1.3064	1.208	1.2918	1.2836	1.2472	1.251	1.2738	1.2856	1.2913	1.2715	1.2112	1.2398	1.2447	1.1652	1.229	1.2308	1.2218	1.2068	1.1713	1.22	1.2168	1.1939	1.1997	1.1784	1.2046	1.1708	1.167	1.1622	1.1702	1.1643	1.1391	1.1612	1.1148	1.1072	1.0936	1.0897	1.1869	1.1124	1.1642	1.142	1.1468	1.1356	1.1606	1.1238	1.0722	1.0232	1.0081	1.0732	1.1604
1091.17	1.3098	1.2115	1.2948	1.2884	1.2482	1.2483	1.2752	1.2887	1.2937	1.2746	1.2155	1.2449	1.2496	1.1694	1.2335	1.2353	1.2259	1.2121	1.1777	1.2244	1.2245	1.202	1.2046	1.1846	1.2101	1.1784	1.1773	1.1715	1.1796	1.174	1.15	1.1723	1.1288	1.1189	1.1072	1.1036	1.1929	1.1231	1.1794	1.1558	1.1582	1.1485	1.1747	1.1342	1.091	1.041	1.0268	1.0884	1.1695
1102.22	1.3106	1.2106	1.2957	1.2865	1.2479	1.2487	1.2774	1.2913	1.2962	1.2795	1.2169	1.2498	1.2532	1.1736	1.2381	1.2411	1.2325	1.2143	1.1828	1.2318	1.2296	1.2091	1.2149	1.1917	1.215	1.184	1.1851	1.1805	1.1908	1.1852	1.1625	1.186	1.1423	1.1311	1.1227	1.1125	1.1996	1.1269	1.1857	1.1634	1.1663	1.1569	1.1829	1.1498	1.1033	1.0605	1.0455	1.1023	1.1768
1113.23	1.3129	1.2137	1.2991	1.291	1.2525	1.2505	1.2796	1.293	1.2984	1.282	1.2216	1.2514	1.255	1.1756	1.2418	1.2455	1.2366	1.2198	1.1864	1.2355	1.2351	1.2125	1.2191	1.1958	1.2213	1.1894	1.1938	1.1897	1.1997	1.1955	1.1705	1.1955	1.1508	1.1391	1.1317	1.1232	1.204	1.1342	1.1947	1.1745	1.1744	1.1708	1.1936	1.1606	1.1153	1.074	1.0617	1.115	1.1863
1124.27	1.3144	1.2161	1.2998	1.2918	1.2538	1.2546	1.2814	1.2945	1.3009	1.2844	1.225	1.2553	1.2582	1.1791	1.2468	1.2511	1.2411	1.2221	1.192	1.2422	1.244	1.2178	1.2265	1.2035	1.226	1.1966	1.2002	1.1957	1.2072	1.2022	1.1793	1.2043	1.1588	1.1502	1.1434	1.1346	1.2119	1.1427	1.2045	1.1856	1.183	1.1818	1.2058	1.1719	1.1288	1.0911	1.0784	1.1274	1.1949
1135.3	1.3169	1.2178	1.3022	1.293	1.2566	1.2551	1.2818	1.2949	1.3031	1.2872	1.2274	1.2584	1.2568	1.1797	1.2483	1.255	1.2443	1.2263	1.1923	1.2476	1.2498	1.2252	1.2321	1.2087	1.2289	1.2016	1.2065	1.205	1.216	1.2112	1.1889	1.2122	1.1706	1.1616	1.1524	1.1425	1.2171	1.1488	1.211	1.1955	1.1887	1.1911	1.2144	1.1832	1.1398	1.1035	1.0916	1.1357	1.201
1146.33	1.3178	1.2174	1.3023	1.2942	1.2582	1.2528	1.2805	1.298	1.3033	1.2885	1.2284	1.2604	1.2604	1.182	1.2496	1.2547	1.2477	1.2273	1.197	1.2502	1.2528	1.2272	1.2366	1.2114	1.2332	1.2053	1.2108	1.2102	1.221	1.2174	1.1938	1.22	1.1764	1.1677	1.161	1.1477	1.2196	1.1542	1.2176	1.2053	1.1964	1.2	1.222	1.1926	1.1494	1.1137	1.1045	1.1447	1.2062
1157.37	1.3173	1.2185	1.3052	1.2971	1.2552	1.2509	1.2839	1.2987	1.3049	1.293	1.2309	1.2636	1.2642	1.185	1.2545	1.2606	1.2516	1.2318	1.1996	1.2558	1.2588	1.2354	1.2388	1.2167	1.2375	1.2108	1.2174	1.2157	1.2292	1.2231	1.2017	1.2268	1.184	1.1752	1.1706	1.1582	1.2237	1.158	1.2246	1.2142	1.204	1.2074	1.2307	1.2029	1.1621	1.1251	1.1186	1.1551	1.2117
1168.42	1.3215	1.2209	1.3073	1.3002	1.2577	1.2504	1.2844	1.3008	1.3071	1.2944	1.2345	1.2681	1.2667	1.1893	1.2569	1.2636	1.2553	1.2332	1.2008	1.2587	1.2641	1.2361	1.2428	1.2222	1.2417	1.2166	1.2253	1.2234	1.2373	1.2326	1.2098	1.2363	1.1964	1.1842	1.1817	1.1626	1.2268	1.1638	1.2305	1.2204	1.2078	1.216	1.2373	1.2129	1.1718	1.1355	1.1306	1.1624	1.2173
1179.45	1.3217	1.222	1.3088	1.3007	1.2587	1.255	1.2877	1.3028	1.3078	1.2976	1.2356	1.2706	1.2651	1.1881	1.2594	1.2674	1.2579	1.2357	1.2036	1.2654	1.2696	1.2335	1.2459	1.2266	1.243	1.2194	1.2294	1.2277	1.2431	1.2363	1.2169	1.2422	1.2002	1.1902	1.1878	1.1714	1.2337	1.1694	1.239	1.2283	1.215	1.2239	1.2458	1.2196	1.1797	1.145	1.139	1.17	1.2224
1190.47	1.3231	1.2232	1.3086	1.3007	1.2575	1.2564	1.2839	1.3019	1.3101	1.2984	1.2379	1.2733	1.2679	1.191	1.2602	1.2698	1.2613	1.2393	1.2107	1.2653	1.2707	1.2352	1.2485	1.2295	1.2472	1.224	1.2332	1.2345	1.2471	1.2426	1.2199	1.2434	1.2044	1.1945	1.1917	1.1761	1.2345	1.1734	1.2432	1.2353	1.2213	1.2293	1.2493	1.2254	1.1875	1.1538	1.1463	1.1761	1.2267
1201.5	1.3244	1.2263	1.3118	1.3038	1.2607	1.2545	1.2867	1.3041	1.3077	1.3014	1.2391	1.2748	1.2679	1.1904	1.2613	1.2719	1.2611	1.2401	1.2065	1.2724	1.2766	1.2414	1.2559	1.2316	1.2493	1.2272	1.238	1.238	1.2512	1.2451	1.2273	1.2511	1.2102	1.2003	1.199	1.1809	1.2349	1.1758	1.2479	1.2409	1.2216	1.2358	1.257	1.2318	1.1942	1.1583	1.1559	1.1824	1.2294
1212.53	1.326	1.2275	1.3132	1.3052	1.2592	1.2592	1.2885	1.3031	1.3098	1.3027	1.2418	1.2769	1.2701	1.1917	1.2623	1.2751	1.2642	1.2413	1.2072	1.2742	1.2791	1.2431	1.2569	1.2353	1.2522	1.231	1.2419	1.2428	1.2552	1.2493	1.2307	1.2561	1.214	1.2048	1.2059	1.1865	1.2399	1.1786	1.2534	1.2481	1.2273	1.2414	1.2635	1.239	1.2035	1.1667	1.1658	1.1884	1.233
1223.58	1.3281	1.2302	1.3145	1.3071	1.2597	1.2546	1.2865	1.3058	1.3093	1.3041	1.2422	1.2794	1.273	1.1956	1.266	1.2795	1.2689	1.2423	1.2117	1.2786	1.2829	1.2481	1.261	1.2392	1.2552	1.2359	1.2475	1.2479	1.2607	1.2553	1.2369	1.2627	1.2199	1.2095	1.2091	1.1909	1.2427	1.1842	1.2578	1.2517	1.2308	1.2465	1.2684	1.2435	1.2091	1.1739	1.1713	1.1942	1.238
1234.62	1.3317	1.2312	1.3168	1.3097	1.2593	1.2596	1.2887	1.3079	1.3118	1.3074	1.2459	1.2827	1.2745	1.1964	1.2677	1.282	1.271	1.2474	1.2129	1.2797	1.2883	1.2509	1.2643	1.2435	1.2599	1.2394	1.2517	1.2533	1.2682	1.2628	1.2427	1.269	1.2263	1.2177	1.2156	1.1967	1.246	1.1885	1.2627	1.2589	1.2369	1.254	1.2743	1.2514	1.2162	1.182	1.1798	1.2004	1.2409
1245.65	1.3335	1.2357	1.3197	1.3136	1.2566	1.2572	1.2924	1.3109	1.3133	1.3114	1.2483	1.2882	1.28	1.2012	1.2721	1.286	1.2743	1.2501	1.2183	1.2853	1.294	1.2563	1.2699	1.2498	1.2633	1.2439	1.2573	1.2595	1.2744	1.2698	1.2505	1.2746	1.2323	1.2236	1.2222	1.2027	1.2502	1.1931	1.2697	1.2651	1.2431	1.2624	1.2797	1.2558	1.2237	1.1882	1.1875	1.2064	1.2452
1256.67	1.3346	1.2368	1.3225	1.315	1.2595	1.257	1.2931	1.3119	1.3163	1.3132	1.2511	1.29	1.2813	1.2028	1.2743	1.2879	1.2763	1.2561	1.2197	1.2887	1.2962	1.2586	1.2717	1.2516	1.2665	1.2456	1.2611	1.2638	1.2794	1.272	1.2543	1.2784	1.2365	1.2283	1.2282	1.2051	1.2498	1.1934	1.2726	1.2689	1.2427	1.2635	1.2855	1.2604	1.2295	1.1964	1.196	1.2107	1.2477
1267.7	1.3365	1.2392	1.3252	1.3176	1.2627	1.2594	1.2949	1.3149	1.3169	1.3153	1.253	1.295	1.2825	1.2042	1.2756	1.2917	1.2792	1.257	1.2214	1.2904	1.302	1.2629	1.2767	1.2559	1.2692	1.2463	1.2639	1.2666	1.2825	1.2761	1.2583	1.2833	1.2403	1.2328	1.2324	1.21	1.2545	1.1984	1.2778	1.2759	1.2485	1.2697	1.2904	1.2664	1.2333	1.2018	1.2017	1.2142	1.2514
1278.73	1.3396	1.243	1.3282	1.3226	1.2663	1.2576	1.2986	1.3187	1.3199	1.3179	1.2562	1.2981	1.2852	1.2054	1.2763	1.2947	1.282	1.258	1.2212	1.2931	1.3048	1.2642	1.2787	1.259	1.2722	1.253	1.2691	1.2721	1.2869	1.2798	1.2623	1.2873	1.2422	1.2358	1.2367	1.2132	1.2554	1.1995	1.2808	1.2797	1.2504	1.2739	1.2957	1.2713	1.2396	1.2046	1.2071	1.2182	1.2534
1289.77	1.34	1.2434	1.3291	1.321	1.2636	1.2587	1.2993	1.3207	1.3208	1.32	1.26	1.3018	1.2869	1.2057	1.2762	1.2967	1.2827	1.2608	1.2262	1.297	1.3097	1.2683	1.2843	1.2614	1.275	1.2546	1.2727	1.2749	1.2916	1.2853	1.2665	1.2913	1.2471	1.2359	1.24	1.2172	1.2551	1.2011	1.2833	1.2813	1.2547	1.2768	1.2998	1.2756	1.2454	1.2109	1.213	1.2218	1.2559
1300.8	1.3412	1.2463	1.3325	1.3245	1.2639	1.2589	1.2992	1.3184	1.3186	1.3198	1.2587	1.3033	1.2888	1.2069	1.2792	1.2987	1.284	1.2597	1.2251	1.2971	1.3116	1.2686	1.286	1.2622	1.2775	1.2561	1.2745	1.2788	1.2947	1.2884	1.2698	1.2954	1.2519	1.2368	1.2425	1.2201	1.2594	1.2058	1.2858	1.2873	1.259	1.281	1.3037	1.2773	1.2475	1.2157	1.2165	1.2249	1.2586
1311.83	1.3431	1.2487	1.3366	1.3269	1.2673	1.2637	1.2995	1.3209	1.3217	1.323	1.2609	1.3066	1.2919	1.2091	1.2819	1.302	1.2868	1.2641	1.2304	1.3001	1.3153	1.2714	1.2897	1.2663	1.2801	1.2595	1.2777	1.2826	1.298	1.2918	1.2739	1.2981	1.2536	1.2382	1.2476	1.2238	1.2633	1.21	1.2905	1.2901	1.2618	1.2843	1.3065	1.2798	1.2528	1.2195	1.2218	1.2298	1.2621
1322.87	1.3435	1.2492	1.3368	1.3292	1.2671	1.261	1.3004	1.3229	1.3243	1.324	1.2631	1.3098	1.2934	1.2104	1.2834	1.3039	1.2868	1.2637	1.2289	1.304	1.3168	1.2754	1.2911	1.2687	1.2828	1.2626	1.281	1.2857	1.3014	1.2975	1.2771	1.3025	1.2566	1.2423	1.2433	1.2264	1.2631	1.2112	1.2921	1.2936	1.2636	1.2886	1.3103	1.2834	1.2559	1.2221	1.2235	1.2325	1.2641
1333.9	1.3469	1.2509	1.3392	1.3307	1.268	1.2618	1.3013	1.3232	1.3236	1.3236	1.2634	1.3125	1.2957	1.2122	1.2825	1.3034	1.2878	1.2659	1.2321	1.3033	1.32	1.2757	1.2933	1.2706	1.2835	1.2626	1.2823	1.287	1.303	1.2985	1.2796	1.3043	1.2603	1.2436	1.2462	1.2281	1.2637	1.2136	1.2943	1.2982	1.2652	1.2914	1.3135	1.2868	1.261	1.2267	1.2295	1.2353	1.263
1344.93	1.3469	1.2522	1.3419	1.3314	1.2658	1.2578	1.3008	1.3247	1.3258	1.3247	1.2638	1.3148	1.296	1.2118	1.2823	1.3064	1.2892	1.2696	1.2327	1.3054	1.3231	1.2788	1.2963	1.2735	1.2851	1.2643	1.2855	1.2887	1.3058	1.3006	1.2813	1.3082	1.2627	1.2474	1.2493	1.2304	1.2659	1.2175	1.2977	1.3002	1.2691	1.2934	1.319	1.2917	1.2623	1.2312	1.2323	1.2378	1.2654
1355.97	1.3484	1.2546	1.3434	1.3344	1.2677	1.2584	1.3014	1.3248	1.3262	1.3275	1.265	1.318	1.2966	1.2132	1.2837	1.3106	1.2896	1.2665	1.2323	1.307	1.3255	1.2818	1.2975	1.2758	1.2871	1.2681	1.2882	1.2929	1.3107	1.3052	1.2862	1.3116	1.2648	1.2503	1.2544	1.2335	1.2654	1.218	1.3005	1.3028	1.2719	1.2968	1.3205	1.2933	1.2661	1.2339	1.2365	1.2397	1.2662
1367	1.3524	1.2591	1.3476	1.3356	1.2697	1.259	1.303	1.329	1.328	1.3286	1.2669	1.3218	1.3032	1.2163	1.2873	1.3135	1.2933	1.2703	1.233	1.3088	1.3262	1.2835	1.3002	1.279	1.292	1.2714	1.2915	1.2959	1.3142	1.3078	1.2885	1.3155	1.2688	1.2524	1.2566	1.237	1.2715	1.2218	1.3027	1.3093	1.2753	1.3017	1.3258	1.2977	1.2706	1.2392	1.2429	1.2448	1.2725
1378.05	1.3523	1.259	1.3489	1.3365	1.27	1.2588	1.3039	1.3286	1.3276	1.3293	1.2678	1.3251	1.3025	1.2169	1.2888	1.3151	1.2936	1.2719	1.2345	1.3108	1.3305	1.2876	1.3037	1.282	1.2939	1.2734	1.294	1.2997	1.3168	1.3123	1.2928	1.3187	1.2723	1.255	1.2566	1.2395	1.2704	1.2225	1.3036	1.3101	1.2755	1.305	1.33	1.3013	1.2739	1.2412	1.2418	1.2473	1.2717
1389.07	1.3534	1.2609	1.352	1.3407	1.2698	1.2592	1.3061	1.3309	1.3305	1.3301	1.2702	1.3294	1.308	1.2184	1.2897	1.3184	1.295	1.2727	1.2368	1.3165	1.3344	1.2904	1.3063	1.285	1.2963	1.2765	1.2981	1.3009	1.3201	1.3139	1.2968	1.3227	1.2757	1.2585	1.2611	1.242	1.2747	1.2255	1.3081	1.3146	1.2801	1.3061	1.3319	1.3037	1.2762	1.2394	1.2474	1.2507	1.2752
1400.1	1.357	1.2633	1.3546	1.3426	1.2735	1.2608	1.3061	1.3332	1.3315	1.3327	1.2713	1.333	1.3092	1.2211	1.2923	1.3193	1.2969	1.2752	1.2384	1.3151	1.3361	1.2907	1.3085	1.2859	1.2981	1.2785	1.2997	1.3034	1.3223	1.3162	1.2983	1.324	1.2783	1.2602	1.2637	1.2448	1.2751	1.228	1.3106	1.3183	1.2805	1.3094	1.3321	1.3065	1.2803	1.2456	1.2493	1.2521	1.2772
1411.13	1.3574	1.2638	1.3555	1.3442	1.2755	1.2634	1.306	1.3365	1.3332	1.3339	1.2729	1.3367	1.311	1.2213	1.2916	1.3199	1.299	1.2767	1.2403	1.3156	1.3385	1.2943	1.3104	1.2887	1.2998	1.2793	1.3024	1.3052	1.3249	1.3203	1.3005	1.3269	1.2798	1.2631	1.2666	1.2461	1.2771	1.2298	1.3117	1.3205	1.2842	1.3128	1.337	1.3078	1.2825	1.244	1.2534	1.2529	1.2786
1422.18	1.3604	1.2671	1.3575	1.3493	1.2771	1.263	1.3103	1.338	1.3344	1.3353	1.2752	1.3394	1.3125	1.2231	1.2932	1.3225	1.2997	1.2781	1.2442	1.3185	1.3401	1.2963	1.3132	1.2907	1.3019	1.2811	1.3052	1.3087	1.3298	1.3223	1.3049	1.3315	1.2837	1.2643	1.2667	1.2477	1.2793	1.2302	1.3151	1.3243	1.2852	1.3159	1.3406	1.3128	1.2845	1.2492	1.2562	1.257	1.2789
1433.23	1.3626	1.2685	1.3603	1.351	1.2778	1.2655	1.3121	1.3399	1.3378	1.3373	1.2764	1.3437	1.3156	1.2251	1.2956	1.3248	1.3012	1.2798	1.2462	1.3217	1.3429	1.2989	1.3157	1.2918	1.3046	1.2841	1.3066	1.3095	1.3314	1.3258	1.306	1.3331	1.2858	1.2674	1.2695	1.2517	1.277	1.231	1.314	1.3245	1.2871	1.3178	1.3431	1.3134	1.2887	1.2505	1.2579	1.2578	1.2811
1444.27	1.3656	1.2716	1.3625	1.3547	1.2812	1.2675	1.3142	1.3425	1.3396	1.3387	1.279	1.347	1.3175	1.2267	1.2954	1.3256	1.3027	1.2811	1.2483	1.3222	1.346	1.3002	1.3177	1.2953	1.3059	1.2865	1.3088	1.3132	1.3338	1.3271	1.3096	1.3358	1.2893	1.2686	1.273	1.254	1.2805	1.2343	1.3197	1.3287	1.2907	1.3218	1.3449	1.3183	1.2925	1.2526	1.2629	1.2611	1.2807
1455.3	1.3666	1.2725	1.3634	1.3559	1.2817	1.2699	1.3156	1.3442	1.3401	1.3379	1.2787	1.3479	1.3213	1.2292	1.2975	1.3273	1.3021	1.2827	1.2505	1.3228	1.348	1.3022	1.3188	1.2956	1.3086	1.2887	1.3111	1.3147	1.3355	1.3286	1.3113	1.3391	1.2905	1.2701	1.2761	1.2543	1.2803	1.2347	1.32	1.3316	1.2931	1.3235	1.3461	1.3186	1.294	1.256	1.2659	1.262	1.2831
1466.35	1.3663	1.2739	1.3654	1.3576	1.2841	1.2698	1.3166	1.3441	1.3396	1.3399	1.2806	1.3505	1.321	1.2301	1.2977	1.3278	1.3023	1.283	1.2497	1.323	1.3497	1.3042	1.3209	1.298	1.3086	1.2889	1.3128	1.3167	1.3367	1.3314	1.3138	1.3409	1.2944	1.2728	1.2778	1.2585	1.2825	1.2366	1.3223	1.3333	1.2937	1.3262	1.3495	1.321	1.2954	1.2576	1.2668	1.2643	1.2838
1477.4	1.3689	1.2734	1.3671	1.3593	1.2857	1.2716	1.3183	1.3462	1.3407	1.339	1.2804	1.3505	1.3238	1.2311	1.2964	1.3278	1.3021	1.2837	1.2516	1.3267	1.3515	1.3033	1.3217	1.2973	1.3092	1.2892	1.3137	1.3165	1.3386	1.3327	1.3143	1.3412	1.2944	1.2739	1.2769	1.2584	1.2838	1.2378	1.3228	1.3344	1.293	1.3269	1.3508	1.3232	1.2976	1.2585	1.2682	1.2662	1.2861
1488.43	1.3698	1.2735	1.3662	1.3594	1.2873	1.2726	1.3192	1.3473	1.3427	1.339	1.2795	1.3512	1.3238	1.2298	1.2967	1.3271	1.3018	1.2826	1.2504	1.327	1.3513	1.3064	1.3219	1.2989	1.3102	1.2902	1.3154	1.318	1.3404	1.3352	1.3165	1.3438	1.2958	1.2742	1.2805	1.2586	1.2837	1.2379	1.3227	1.3366	1.2964	1.3276	1.352	1.3244	1.2988	1.2599	1.2672	1.2658	1.2858
1499.47	1.3704	1.2775	1.3668	1.3602	1.2875	1.2699	1.3208	1.3473	1.344	1.3385	1.2801	1.3512	1.3267	1.2331	1.2979	1.3282	1.3023	1.2836	1.2518	1.328	1.3535	1.3054	1.3237	1.302	1.3121	1.292	1.3176	1.3201	1.3426	1.3363	1.3184	1.3453	1.2982	1.2749	1.2815	1.26	1.2873	1.2423	1.3259	1.3373	1.296	1.3314	1.3534	1.3187	1.3023	1.2626	1.2719	1.2682	1.2879
1510.52	1.3726	1.2865	1.37	1.3635	1.2905	1.2737	1.3233	1.352	1.3455	1.3422	1.2817	1.3553	1.3302	1.2357	1.3003	1.3316	1.3031	1.2852	1.2536	1.3323	1.3561	1.3089	1.3268	1.3037	1.3132	1.2917	1.3198	1.3214	1.3451	1.3389	1.3207	1.3499	1.3008	1.2791	1.2839	1.2624	1.2897	1.243	1.3285	1.3416	1.2979	1.3341	1.358	1.323	1.3054	1.2658	1.274	1.2709	1.2893
1521.55	1.3756	1.2921	1.3738	1.3662	1.2949	1.2781	1.3252	1.3537	1.3497	1.3439	1.2844	1.3581	1.3346	1.2395	1.3031	1.3352	1.3058	1.2884	1.2566	1.3336	1.3584	1.3107	1.3297	1.3085	1.3157	1.2963	1.3215	1.3238	1.3488	1.3407	1.3235	1.3523	1.3028	1.2808	1.2879	1.2642	1.2917	1.2456	1.3297	1.3451	1.3005	1.3375	1.3609	1.3276	1.308	1.2684	1.2741	1.2733	1.2923
1532.6	1.3768	1.2925	1.3749	1.3659	1.2951	1.2793	1.3272	1.356	1.3504	1.3456	1.2853	1.3593	1.3372	1.2434	1.3059	1.3343	1.307	1.2864	1.2565	1.334	1.3613	1.3115	1.3305	1.3081	1.3183	1.2981	1.3246	1.3262	1.3501	1.3431	1.3262	1.3538	1.3059	1.2838	1.2889	1.2667	1.294	1.2464	1.3348	1.3481	1.3031	1.3399	1.3623	1.3279	1.311	1.2692	1.2738	1.2749	1.294
1543.63	1.3783	1.2934	1.3787	1.3672	1.298	1.2817	1.3286	1.3567	1.3522	1.3461	1.2888	1.3615	1.3404	1.2432	1.3061	1.3362	1.3056	1.2887	1.2572	1.3364	1.3635	1.3125	1.3324	1.31	1.3186	1.3002	1.3273	1.3281	1.3532	1.346	1.3284	1.357	1.3072	1.2856	1.2909	1.2671	1.2929	1.2474	1.3335	1.3482	1.3058	1.3413	1.3662	1.3289	1.3141	1.2723	1.2749	1.2761	1.2924
1554.68	1.3774	1.2926	1.3816	1.3711	1.3013	1.2851	1.3327	1.3611	1.3578	1.3477	1.2892	1.363	1.3434	1.2454	1.308	1.338	1.3091	1.2893	1.26	1.3395	1.3659	1.3136	1.3336	1.3112	1.3216	1.3016	1.3289	1.3292	1.356	1.3479	1.3318	1.3594	1.3108	1.2868	1.2935	1.2696	1.2959	1.2483	1.3348	1.3511	1.3065	1.3428	1.3672	1.3303	1.3157	1.2729	1.2778	1.2785	1.2947
1565.72	1.3766	1.2908	1.3812	1.3747	1.302	1.2859	1.3331	1.3614	1.3566	1.3482	1.2904	1.3648	1.3428	1.2456	1.3083	1.3365	1.3096	1.2907	1.2601	1.3391	1.3672	1.3156	1.3357	1.3125	1.3222	1.3027	1.3294	1.3307	1.3554	1.3483	1.3319	1.3607	1.3109	1.2871	1.2969	1.2703	1.2971	1.2489	1.3355	1.3515	1.3071	1.3438	1.3682	1.3318	1.3159	1.2758	1.2791	1.2798	1.2961
1576.75	1.3778	1.2916	1.3833	1.3803	1.3046	1.2865	1.335	1.3628	1.3586	1.3496	1.2907	1.3681	1.347	1.2492	1.3119	1.3385	1.312	1.2934	1.2629	1.3393	1.3689	1.3163	1.3372	1.3137	1.3228	1.3036	1.3311	1.3322	1.3581	1.3504	1.3335	1.3626	1.3124	1.2909	1.2977	1.2709	1.2993	1.249	1.336	1.3531	1.3095	1.3459	1.37	1.333	1.3184	1.2764	1.2797	1.2813	1.2987
1587.78	1.3777	1.2904	1.3823	1.3844	1.3058	1.2876	1.3369	1.3637	1.3591	1.3507	1.2908	1.3686	1.3466	1.2506	1.3142	1.3403	1.3126	1.2936	1.2624	1.3402	1.3703	1.3192	1.3382	1.3141	1.3247	1.3054	1.3317	1.3321	1.3579	1.351	1.333	1.3617	1.3132	1.2918	1.2993	1.2727	1.2993	1.2487	1.3381	1.356	1.3089	1.3484	1.3716	1.3346	1.3209	1.278	1.2829	1.2839	1.2993
1598.82	1.3792	1.291	1.384	1.3839	1.3067	1.2916	1.3392	1.3657	1.3615	1.3512	1.2915	1.3699	1.3462	1.2512	1.3132	1.3408	1.313	1.2938	1.2649	1.3425	1.3719	1.3211	1.3403	1.3152	1.325	1.3075	1.3335	1.3331	1.3613	1.3539	1.3359	1.3658	1.3163	1.2954	1.3002	1.272	1.2992	1.2494	1.34	1.3575	1.3121	1.3491	1.3731	1.3343	1.3222	1.2806	1.2843	1.2828	1.2989
1609.85	1.3801	1.2896	1.3847	1.385	1.3091	1.294	1.34	1.3689	1.3637	1.3542	1.2953	1.3717	1.3522	1.2555	1.3173	1.3432	1.3145	1.2938	1.2672	1.3442	1.3754	1.3223	1.3428	1.3185	1.3276	1.3104	1.3363	1.3354	1.3638	1.3567	1.3395	1.3699	1.3195	1.2966	1.3028	1.2758	1.3031	1.2525	1.3426	1.3604	1.3139	1.3526	1.3749	1.3383	1.3261	1.2825	1.2873	1.2868	1.302
1620.9	1.3801	1.2886	1.3847	1.3847	1.31	1.294	1.3401	1.3683	1.3634	1.3546	1.2952	1.3712	1.3549	1.2532	1.3155	1.3428	1.3142	1.293	1.2673	1.3441	1.3756	1.3227	1.3437	1.3186	1.3271	1.3101	1.3366	1.3351	1.3634	1.3572	1.3395	1.37	1.319	1.2989	1.3031	1.2766	1.3038	1.2528	1.3421	1.3587	1.315	1.3537	1.3763	1.339	1.3273	1.2837	1.2882	1.2873	1.3004
1631.95	1.3797	1.2865	1.3846	1.3829	1.308	1.2952	1.3427	1.3671	1.3653	1.3538	1.2947	1.3712	1.368	1.2538	1.3159	1.3432	1.314	1.2928	1.2663	1.3461	1.3762	1.3214	1.3423	1.3174	1.3274	1.3099	1.3378	1.3348	1.3623	1.3569	1.3399	1.3692	1.3195	1.2983	1.3038	1.2771	1.3026	1.2527	1.343	1.3613	1.3136	1.3541	1.3762	1.3388	1.327	1.2841	1.2899	1.2875	1.3011
1643	1.3816	1.2862	1.3842	1.3824	1.3104	1.2969	1.3436	1.369	1.3644	1.3531	1.2951	1.3717	1.3815	1.2561	1.3195	1.346	1.3151	1.2938	1.2654	1.3464	1.378	1.3235	1.3438	1.3204	1.3295	1.3124	1.3396	1.3358	1.3653	1.3586	1.3424	1.3727	1.322	1.3008	1.3059	1.2801	1.3052	1.2516	1.3425	1.3624	1.3149	1.3545	1.3791	1.3426	1.3297	1.2854	1.2916	1.2889	1.3032
1654.03	1.3842	1.286	1.3851	1.3833	1.3117	1.299	1.3468	1.3703	1.367	1.3546	1.2962	1.3738	1.386	1.2591	1.321	1.3486	1.3162	1.2961	1.2639	1.3495	1.3796	1.3251	1.3456	1.3225	1.3329	1.3163	1.3418	1.3386	1.3685	1.3617	1.3453	1.3752	1.3237	1.3025	1.3087	1.2824	1.3081	1.257	1.3442	1.3649	1.3174	1.357	1.3793	1.3452	1.3315	1.2886	1.2947	1.291	1.3062
1665.07	1.3862	1.2863	1.3862	1.3841	1.3134	1.3017	1.3476	1.3728	1.3698	1.3576	1.2976	1.3746	1.3872	1.2622	1.3245	1.3493	1.3206	1.2972	1.2674	1.3494	1.3819	1.3271	1.3465	1.3245	1.332	1.3158	1.3431	1.3398	1.3686	1.3624	1.3464	1.3766	1.3278	1.3047	1.3099	1.2843	1.311	1.2576	1.3459	1.3663	1.3185	1.3608	1.3827	1.3465	1.334	1.2907	1.2975	1.2925	1.3077
1676.1	1.3887	1.2868	1.3868	1.3861	1.3147	1.3039	1.3501	1.3734	1.3713	1.3584	1.2994	1.3762	1.3862	1.2623	1.3241	1.3516	1.3214	1.299	1.2688	1.3527	1.3853	1.3284	1.348	1.326	1.3344	1.3182	1.3458	1.3415	1.3713	1.3646	1.3488	1.3789	1.3287	1.3074	1.3109	1.2866	1.3111	1.2569	1.3471	1.3669	1.3201	1.3626	1.3842	1.3483	1.3359	1.2925	1.2972	1.2952	1.3092
1687.13	1.3905	1.2869	1.3874	1.3867	1.3147	1.3057	1.351	1.3742	1.372	1.3595	1.302	1.3785	1.387	1.2649	1.3265	1.3526	1.3234	1.3013	1.2706	1.3542	1.3871	1.3305	1.3507	1.3274	1.3357	1.3186	1.3467	1.3419	1.3729	1.3667	1.3509	1.3815	1.331	1.3083	1.3135	1.2885	1.3121	1.2583	1.3484	1.3674	1.3222	1.3644	1.3845	1.3496	1.3383	1.294	1.3002	1.2966	1.3098
1698.17	1.3931	1.2878	1.3872	1.386	1.3137	1.3065	1.3526	1.3754	1.3738	1.36	1.3026	1.3779	1.3851	1.2655	1.328	1.3524	1.3261	1.3032	1.2715	1.3556	1.3872	1.3315	1.3511	1.3285	1.3367	1.3215	1.3493	1.3433	1.3744	1.3675	1.3515	1.382	1.3313	1.3089	1.3129	1.2887	1.314	1.2588	1.3482	1.3672	1.3214	1.3649	1.3867	1.352	1.3392	1.2935	1.3019	1.2969	1.3118
1709.22	1.3933	1.2838	1.3861	1.3855	1.3138	1.3077	1.3527	1.3751	1.3739	1.3604	1.3035	1.3777	1.3856	1.2664	1.33	1.3537	1.3273	1.3038	1.2732	1.3579	1.3877	1.3314	1.3507	1.3278	1.3366	1.3213	1.3497	1.3443	1.3758	1.3681	1.3524	1.3844	1.3312	1.3099	1.314	1.2901	1.3156	1.2589	1.3508	1.3704	1.3248	1.3662	1.3877	1.3535	1.3411	1.2974	1.3021	1.2982	1.3125
1720.27	1.3952	1.2842	1.3865	1.3841	1.3162	1.3084	1.3519	1.3757	1.3729	1.3602	1.3029	1.3773	1.3829	1.2655	1.3287	1.3514	1.326	1.3045	1.2728	1.3577	1.3885	1.331	1.3498	1.3275	1.338	1.3225	1.3503	1.3441	1.3754	1.3693	1.3533	1.3839	1.3317	1.3111	1.3146	1.2888	1.3137	1.2601	1.3514	1.3696	1.3251	1.3675	1.3879	1.3546	1.3419	1.2986	1.3029	1.2975	1.3137
1731.3	1.3963	1.2829	1.3854	1.3823	1.3162	1.309	1.3528	1.3765	1.3746	1.3606	1.3025	1.3787	1.3828	1.2673	1.33	1.3533	1.3278	1.3074	1.2742	1.3604	1.3898	1.3323	1.3507	1.3294	1.3391	1.3237	1.3531	1.3455	1.378	1.3716	1.3559	1.3865	1.3344	1.3126	1.3157	1.2901	1.315	1.2602	1.3512	1.3698	1.324	1.3685	1.3881	1.3542	1.3434	1.2999	1.3052	1.298	1.3137
1742.33	1.3964	1.2825	1.3851	1.381	1.3154	1.3109	1.3538	1.3779	1.3754	1.3618	1.3042	1.3792	1.3792	1.2671	1.3321	1.3543	1.3304	1.3077	1.2765	1.3612	1.3914	1.3328	1.3513	1.3307	1.3403	1.3242	1.3529	1.3476	1.3792	1.3713	1.3567	1.3885	1.335	1.3139	1.3178	1.291	1.3143	1.2614	1.3531	1.3723	1.3265	1.3693	1.3913	1.3565	1.3454	1.3025	1.3063	1.3007	1.3135
1753.38	1.3987	1.2826	1.3844	1.38	1.316	1.3115	1.3547	1.3764	1.3767	1.364	1.3061	1.3803	1.3802	1.2701	1.3341	1.3564	1.3335	1.3122	1.2776	1.3621	1.392	1.3351	1.3531	1.3326	1.3406	1.3255	1.3554	1.3493	1.3819	1.3739	1.3594	1.3903	1.3367	1.3148	1.3187	1.2918	1.3172	1.2625	1.3544	1.3724	1.3266	1.3719	1.3921	1.3589	1.3445	1.3038	1.307	1.3018	1.3154
1764.42	1.3984	1.2797	1.3822	1.3783	1.3168	1.3111	1.3548	1.3784	1.3765	1.3613	1.3047	1.3781	1.3792	1.2671	1.3333	1.3549	1.3325	1.3121	1.2789	1.361	1.3915	1.3331	1.3508	1.3307	1.3411	1.3261	1.3549	1.3491	1.3815	1.3734	1.3599	1.3912	1.336	1.3154	1.3182	1.2902	1.3154	1.261	1.3538	1.3715	1.3279	1.3701	1.3918	1.3587	1.3464	1.3038	1.3085	1.3015	1.316
1775.45	1.3995	1.2808	1.3828	1.3783	1.3199	1.3136	1.3558	1.3783	1.378	1.3628	1.3063	1.3807	1.3783	1.2693	1.3344	1.357	1.332	1.3154	1.2802	1.364	1.3932	1.3346	1.3537	1.3319	1.3398	1.3265	1.357	1.3511	1.3843	1.3743	1.3618	1.3926	1.3362	1.3173	1.3195	1.2926	1.3178	1.2619	1.3553	1.3732	1.3285	1.3729	1.3945	1.3598	1.3495	1.3065	1.3094	1.3021	1.3156
1786.48	1.4014	1.2803	1.3815	1.378	1.3189	1.3154	1.3547	1.3792	1.3764	1.3631	1.3045	1.3794	1.3802	1.2698	1.3355	1.3576	1.3352	1.317	1.2811	1.3648	1.3942	1.3353	1.3526	1.333	1.343	1.3292	1.3595	1.3531	1.3871	1.3774	1.3638	1.3956	1.3386	1.3172	1.3214	1.2928	1.3225	1.2641	1.3547	1.3748	1.3292	1.3743	1.3974	1.3622	1.3505	1.3077	1.3109	1.3032	1.3197
1797.52	1.4021	1.2798	1.3798	1.3767	1.32	1.3165	1.3563	1.3788	1.379	1.3651	1.3067	1.3804	1.3802	1.2748	1.3382	1.3589	1.336	1.319	1.2833	1.3645	1.3947	1.3367	1.3545	1.334	1.3435	1.33	1.3598	1.3544	1.3881	1.3787	1.3659	1.3977	1.3402	1.3196	1.3223	1.2938	1.3212	1.2657	1.3574	1.3757	1.3295	1.3752	1.3978	1.3637	1.3528	1.3086	1.3124	1.3042	1.3207
1808.55	1.4052	1.2803	1.3807	1.3777	1.3224	1.3175	1.3573	1.3786	1.3788	1.3653	1.3072	1.3815	1.3783	1.2727	1.3377	1.3609	1.338	1.319	1.2858	1.367	1.3964	1.3378	1.3562	1.3346	1.3454	1.3316	1.3619	1.3564	1.39	1.3803	1.3673	1.3992	1.3395	1.3202	1.3227	1.2935	1.3235	1.2665	1.3598	1.378	1.3323	1.3761	1.3983	1.3636	1.3525	1.3091	1.3129	1.3045	1.322
1819.58	1.4056	1.2811	1.3817	1.3771	1.3244	1.3195	1.3592	1.3802	1.3801	1.3669	1.3107	1.3838	1.3779	1.274	1.3389	1.3629	1.3414	1.3225	1.2868	1.371	1.3991	1.3403	1.3574	1.3386	1.3452	1.3328	1.3635	1.3586	1.3929	1.3836	1.3716	1.403	1.3417	1.3222	1.3265	1.2971	1.3248	1.2675	1.3598	1.3788	1.3308	1.3771	1.4013	1.3656	1.3559	1.3122	1.3145	1.3075	1.323
1830.62	1.4099	1.2815	1.3816	1.3774	1.3261	1.3214	1.3615	1.38	1.3797	1.3679	1.3103	1.3837	1.3771	1.2737	1.3401	1.3629	1.343	1.3248	1.2901	1.3706	1.3988	1.3398	1.3584	1.3399	1.3444	1.3324	1.3636	1.3581	1.3929	1.3838	1.3708	1.4033	1.3417	1.3224	1.3258	1.2968	1.327	1.2707	1.3635	1.3804	1.3347	1.3784	1.4021	1.3659	1.3563	1.3114	1.3161	1.309	1.3254
1841.67	1.4079	1.2805	1.3806	1.3765	1.3268	1.3214	1.3596	1.3772	1.3801	1.3665	1.3093	1.3825	1.3752	1.2752	1.3402	1.3634	1.3424	1.3263	1.2902	1.3712	1.3995	1.3401	1.3574	1.3397	1.3453	1.333	1.3646	1.3598	1.3954	1.3855	1.3724	1.4041	1.3437	1.3236	1.3252	1.2974	1.3269	1.2697	1.3613	1.3813	1.3366	1.3792	1.4025	1.3674	1.3582	1.3137	1.3164	1.307	1.3268
1852.7	1.41	1.2813	1.381	1.3764	1.3287	1.322	1.3585	1.375	1.3785	1.366	1.3096	1.383	1.3711	1.2738	1.34	1.3631	1.3446	1.327	1.2925	1.3712	1.3993	1.3405	1.3581	1.3384	1.345	1.3326	1.3642	1.3605	1.3948	1.3844	1.3731	1.4042	1.3443	1.3233	1.3265	1.2978	1.3297	1.2712	1.3636	1.3822	1.3353	1.3799	1.4037	1.3683	1.3587	1.3156	1.3193	1.3087	1.3251
1863.75	1.4099	1.2824	1.3814	1.3764	1.3296	1.3243	1.3603	1.3769	1.3787	1.3675	1.3101	1.3842	1.3689	1.2745	1.3411	1.3625	1.3443	1.3291	1.2952	1.3735	1.3992	1.3404	1.3581	1.3395	1.3462	1.3344	1.3656	1.3636	1.3962	1.3877	1.3748	1.4066	1.3434	1.3258	1.3271	1.2999	1.3286	1.2722	1.3641	1.3841	1.3378	1.3791	1.4043	1.3684	1.358	1.3144	1.3181	1.3091	1.3264
1874.78	1.4113	1.2844	1.3837	1.3778	1.3326	1.3277	1.3621	1.3796	1.3831	1.3707	1.3133	1.3868	1.3664	1.2768	1.3435	1.3661	1.3481	1.3307	1.2988	1.3773	1.4003	1.343	1.3617	1.3431	1.3457	1.3345	1.3661	1.3647	1.3989	1.3895	1.3766	1.4105	1.345	1.3264	1.3288	1.3014	1.3273	1.2718	1.3658	1.3855	1.3375	1.3813	1.4069	1.3691	1.3602	1.3173	1.3227	1.3104	1.3275
1885.8	1.4107	1.2835	1.3822	1.3751	1.3319	1.3282	1.3602	1.3772	1.3819	1.3693	1.313	1.3848	1.3657	1.2758	1.3429	1.3647	1.3465	1.3321	1.2987	1.3754	1.4003	1.3429	1.3614	1.3435	1.3484	1.335	1.3676	1.3652	1.3995	1.3899	1.3789	1.4089	1.346	1.3258	1.3284	1.3009	1.3306	1.2736	1.3678	1.3852	1.341	1.3823	1.4087	1.3708	1.3599	1.3166	1.3214	1.3121	1.3295
1896.83	1.413	1.2873	1.3834	1.3779	1.3346	1.3306	1.3602	1.3789	1.3841	1.3702	1.3151	1.3859	1.3636	1.2767	1.3443	1.3666	1.3517	1.3345	1.3014	1.3778	1.4019	1.3448	1.3625	1.3461	1.3454	1.3374	1.3689	1.3662	1.4	1.3913	1.3795	1.4114	1.3463	1.3279	1.3299	1.3031	1.3314	1.2732	1.3677	1.3863	1.3427	1.3847	1.4101	1.3719	1.3612	1.3193	1.3239	1.3139	1.331
1907.88	1.4113	1.2846	1.3816	1.3761	1.3341	1.3302	1.3613	1.3797	1.3825	1.3686	1.3123	1.386	1.3608	1.2772	1.3423	1.3656	1.3489	1.3355	1.3028	1.3766	1.4014	1.343	1.3618	1.3437	1.3446	1.3366	1.3688	1.3674	1.4012	1.3917	1.3806	1.4135	1.3465	1.3277	1.3301	1.3019	1.335	1.2771	1.3716	1.3886	1.3436	1.3833	1.4092	1.371	1.3605	1.3185	1.3224	1.3129	1.3332
1918.93	1.4119	1.2861	1.3842	1.3784	1.337	1.333	1.3617	1.3798	1.3846	1.3711	1.3151	1.3875	1.3592	1.2783	1.3427	1.3669	1.3503	1.3369	1.3042	1.3799	1.4023	1.3464	1.3645	1.3454	1.3442	1.3365	1.3677	1.3664	1.4012	1.392	1.3813	1.414	1.3476	1.329	1.3313	1.304	1.3336	1.2743	1.3692	1.3878	1.3443	1.3849	1.4121	1.3729	1.363	1.3202	1.3251	1.3147	1.3329
1929.98	1.4083	1.2843	1.3842	1.3777	1.3355	1.3312	1.3577	1.3782	1.3813	1.3681	1.3129	1.3851	1.3589	1.2767	1.3432	1.3634	1.3498	1.3353	1.3038	1.3769	1.4003	1.3437	1.3614	1.3428	1.3447	1.3381	1.3679	1.3674	1.4006	1.3925	1.3819	1.4135	1.347	1.3277	1.33	1.3038	1.3332	1.2763	1.3686	1.3875	1.3428	1.3835	1.4096	1.371	1.3619	1.3192	1.3227	1.3144	1.3331
1941.02	1.4095	1.2878	1.3856	1.3761	1.3335	1.3316	1.3568	1.3759	1.3789	1.3664	1.3126	1.3832	1.3587	1.2766	1.3441	1.3666	1.3511	1.3356	1.3055	1.3762	1.4007	1.3446	1.3621	1.3443	1.3446	1.338	1.3678	1.3674	1.401	1.3937	1.3822	1.4141	1.3477	1.3286	1.3312	1.304	1.3336	1.2766	1.3689	1.3901	1.3462	1.3854	1.4114	1.3725	1.3634	1.3199	1.3238	1.3143	1.3344
1952.05	1.4123	1.2901	1.3902	1.3806	1.3385	1.3357	1.3624	1.3798	1.3838	1.3708	1.3162	1.3882	1.3576	1.278	1.3442	1.368	1.3548	1.3396	1.309	1.3807	1.4051	1.3495	1.3672	1.3493	1.3455	1.3379	1.3705	1.3703	1.4034	1.3959	1.3856	1.417	1.3511	1.3329	1.3345	1.3061	1.3367	1.2787	1.3693	1.3914	1.3482	1.3877	1.4155	1.3745	1.3659	1.3233	1.3271	1.3173	1.3351
1963.1	1.4132	1.2924	1.3913	1.3809	1.339	1.3354	1.3625	1.379	1.3816	1.3698	1.3164	1.3881	1.3586	1.28	1.345	1.3701	1.3557	1.3397	1.3104	1.3824	1.4055	1.3491	1.3668	1.3494	1.3465	1.3384	1.3703	1.371	1.4056	1.3967	1.3874	1.4187	1.3519	1.3335	1.335	1.3073	1.3384	1.2806	1.3738	1.3946	1.3498	1.3886	1.4156	1.3769	1.3662	1.3236	1.3282	1.3166	1.3376
1974.13	1.4121	1.2942	1.3932	1.3813	1.3403	1.3372	1.3632	1.3778	1.3827	1.3711	1.3161	1.3864	1.3584	1.2803	1.3457	1.3698	1.3544	1.3408	1.3111	1.3811	1.4032	1.3493	1.3662	1.3481	1.3482	1.3395	1.3702	1.3732	1.4054	1.3965	1.388	1.4196	1.3519	1.3339	1.3335	1.3064	1.3401	1.2815	1.3736	1.3946	1.3527	1.3904	1.4165	1.3758	1.3669	1.3242	1.3276	1.3166	1.3382
1985.17	1.4118	1.2941	1.3951	1.3828	1.339	1.3379	1.3629	1.379	1.3836	1.3709	1.3171	1.3879	1.3589	1.2791	1.3438	1.3692	1.3558	1.3429	1.3112	1.3816	1.4042	1.3491	1.365	1.3492	1.3494	1.3397	1.3706	1.3729	1.4055	1.3988	1.3882	1.4193	1.3512	1.3337	1.3344	1.3082	1.3402	1.2815	1.3751	1.3968	1.3535	1.3895	1.4136	1.3754	1.3661	1.3241	1.3287	1.3189	1.34
1996.2	1.4144	1.2953	1.3981	1.3842	1.341	1.3391	1.3658	1.3795	1.3856	1.3726	1.3193	1.3887	1.3609	1.2797	1.3445	1.3707	1.357	1.3439	1.3141	1.3829	1.4044	1.3516	1.3693	1.3522	1.3486	1.3413	1.3727	1.3764	1.4077	1.3992	1.3906	1.4227	1.3538	1.3362	1.3355	1.3088	1.3411	1.2832	1.3766	1.3979	1.3545	1.39	1.4179	1.3777	1.368	1.3265	1.3302	1.3199	1.34
2007.25	1.4138	1.2971	1.3999	1.3858	1.3436	1.3418	1.3675	1.3814	1.3873	1.3757	1.3224	1.3917	1.3616	1.2805	1.3461	1.3723	1.3593	1.3455	1.3167	1.3842	1.4055	1.3524	1.3693	1.3545	1.348	1.3424	1.3731	1.3752	1.4073	1.4002	1.3901	1.4223	1.3546	1.337	1.3388	1.3117	1.3405	1.2826	1.3745	1.3969	1.3543	1.3896	1.4172	1.3773	1.3683	1.3265	1.3315	1.3224	1.3409
2018.3	1.4158	1.2974	1.4005	1.3864	1.3415	1.3418	1.3658	1.3805	1.3841	1.3746	1.3201	1.3906	1.3634	1.2825	1.347	1.3719	1.3596	1.3474	1.3171	1.383	1.4042	1.3529	1.3699	1.3547	1.3489	1.3435	1.3724	1.3767	1.4076	1.4013	1.3923	1.4229	1.3561	1.3375	1.3384	1.3128	1.3418	1.2846	1.375	1.3989	1.3561	1.3928	1.4169	1.3788	1.3687	1.3277	1.3311	1.322	1.3415
2029.33	1.4171	1.2998	1.4048	1.3875	1.343	1.3446	1.3685	1.3829	1.3853	1.3756	1.323	1.3925	1.3621	1.2821	1.3465	1.373	1.3592	1.3486	1.3199	1.384	1.4055	1.3538	1.3708	1.3547	1.3472	1.3421	1.372	1.3767	1.4084	1.4012	1.3925	1.4238	1.356	1.3391	1.3396	1.3132	1.3405	1.2844	1.3772	1.3997	1.3562	1.3924	1.4183	1.3786	1.3707	1.3309	1.333	1.323	1.3415
2040.37	1.4152	1.299	1.4062	1.3856	1.3406	1.3439	1.365	1.3815	1.3827	1.3718	1.3199	1.3896	1.3651	1.282	1.3456	1.3735	1.3581	1.3475	1.3188	1.3828	1.4035	1.3525	1.3694	1.3534	1.3485	1.3412	1.372	1.3773	1.4087	1.4021	1.3923	1.4228	1.3557	1.3385	1.3385	1.3121	1.3439	1.2848	1.3763	1.3995	1.3577	1.3913	1.4189	1.3788	1.3703	1.328	1.3318	1.3224	1.3421
2051.42	1.4174	1.3019	1.4082	1.3883	1.3425	1.3479	1.3677	1.386	1.3878	1.3753	1.3245	1.3926	1.3604	1.2818	1.3471	1.3742	1.3598	1.3501	1.3197	1.3852	1.4054	1.3533	1.3714	1.3566	1.348	1.3438	1.3733	1.3794	1.4089	1.4041	1.3947	1.4242	1.3586	1.3401	1.3417	1.3161	1.3422	1.2847	1.3768	1.4006	1.3603	1.3941	1.4207	1.3804	1.3711	1.3318	1.3352	1.3251	1.3421
2062.45	1.4164	1.3046	1.4093	1.3882	1.3422	1.3448	1.3657	1.3837	1.3862	1.3736	1.3228	1.3901	1.3585	1.281	1.346	1.3729	1.3583	1.3484	1.3191	1.3828	1.4033	1.3545	1.3705	1.354	1.3463	1.3418	1.3714	1.3783	1.4083	1.403	1.3936	1.4228	1.3587	1.3405	1.3388	1.3126	1.343	1.2854	1.3758	1.3995	1.3604	1.3919	1.4178	1.3793	1.3716	1.3296	1.3341	1.3227	1.3432
2073.5	1.4172	1.305	1.4077	1.3881	1.3428	1.3462	1.3668	1.3852	1.3868	1.3735	1.3242	1.3916	1.3607	1.2813	1.3475	1.3745	1.3579	1.3493	1.3219	1.3848	1.4036	1.3554	1.3716	1.3559	1.347	1.3426	1.3723	1.38	1.4087	1.4027	1.3931	1.4239	1.3579	1.3417	1.3403	1.3142	1.3416	1.2847	1.3759	1.3995	1.3567	1.3929	1.4197	1.3804	1.3714	1.3314	1.3347	1.3242	1.343
2084.53	1.4185	1.3071	1.4085	1.3882	1.3425	1.3472	1.3672	1.3858	1.3884	1.3733	1.3244	1.3909	1.363	1.2815	1.3474	1.375	1.3601	1.3506	1.32	1.3854	1.4048	1.356	1.3733	1.3549	1.3476	1.3425	1.3721	1.3787	1.4085	1.4033	1.3944	1.4241	1.3593	1.3427	1.3417	1.3144	1.3457	1.2888	1.3774	1.4031	1.3592	1.3933	1.4212	1.381	1.3729	1.3311	1.3349	1.3248	1.3457
2095.58	1.4215	1.3089	1.4097	1.3891	1.3453	1.3488	1.3706	1.3883	1.3903	1.3751	1.3264	1.3917	1.3671	1.2828	1.3504	1.3766	1.361	1.3526	1.3232	1.3863	1.4049	1.358	1.3738	1.3567	1.3452	1.3435	1.3722	1.3807	1.4108	1.4046	1.3956	1.4257	1.361	1.3443	1.3431	1.3164	1.3457	1.2893	1.3801	1.4039	1.36	1.3952	1.423	1.3838	1.3737	1.3335	1.3367	1.327	1.3466
2106.62	1.4217	1.3113	1.4129	1.3902	1.3465	1.3495	1.3705	1.3899	1.3916	1.3758	1.3269	1.392	1.3714	1.2829	1.3522	1.3757	1.3626	1.3543	1.3258	1.387	1.4048	1.3572	1.3751	1.3569	1.3447	1.3428	1.3724	1.3821	1.4099	1.4041	1.3959	1.4267	1.3618	1.3442	1.344	1.3171	1.3454	1.2893	1.3783	1.4046	1.3612	1.3935	1.4225	1.3828	1.3739	1.3331	1.3373	1.3282	1.3467
2117.67	1.422	1.3118	1.4142	1.3937	1.349	1.3515	1.3738	1.3931	1.3954	1.3793	1.3303	1.3948	1.378	1.2834	1.3521	1.3763	1.3638	1.3548	1.3281	1.389	1.4069	1.361	1.3781	1.36	1.3455	1.3443	1.373	1.3846	1.411	1.407	1.3975	1.428	1.3644	1.3474	1.3463	1.3194	1.3472	1.2912	1.3799	1.4038	1.3628	1.3985	1.4248	1.3853	1.375	1.3353	1.3399	1.3308	1.3459
2128.7	1.4206	1.3162	1.4144	1.3944	1.35	1.3504	1.372	1.3931	1.393	1.3783	1.3287	1.3936	1.3843	1.2823	1.3522	1.3769	1.3652	1.3556	1.3277	1.3868	1.4056	1.3605	1.3762	1.3577	1.3452	1.3454	1.373	1.3835	1.4108	1.4059	1.3977	1.4261	1.3628	1.3466	1.3446	1.3194	1.3453	1.2907	1.3799	1.404	1.3642	1.3966	1.4238	1.3837	1.3752	1.3337	1.3395	1.3294	1.3479
2139.75	1.4202	1.317	1.4198	1.398	1.3511	1.3517	1.3746	1.3937	1.3953	1.3797	1.33	1.3958	1.3907	1.2843	1.3542	1.3788	1.3669	1.3557	1.3296	1.3877	1.4057	1.3621	1.3781	1.363	1.3464	1.3458	1.3738	1.3864	1.4105	1.4065	1.3973	1.4264	1.3644	1.3493	1.3479	1.3207	1.3471	1.292	1.3817	1.4056	1.3676	1.3987	1.4258	1.3858	1.3772	1.3376	1.3401	1.3312	1.3483
2150.8	1.4219	1.3172	1.4208	1.4	1.3533	1.3538	1.3759	1.3965	1.3966	1.3827	1.3313	1.3991	1.3898	1.283	1.3547	1.3776	1.3654	1.3568	1.3302	1.3887	1.4074	1.3637	1.3815	1.3637	1.3451	1.3449	1.3742	1.3852	1.4111	1.407	1.3979	1.4265	1.3642	1.3496	1.349	1.3225	1.3477	1.2934	1.3822	1.4065	1.3671	1.3999	1.427	1.3861	1.3774	1.3371	1.3425	1.3325	1.3498
2161.85	1.4207	1.3211	1.424	1.3995	1.3536	1.3527	1.377	1.3963	1.3968	1.3794	1.3301	1.3962	1.3948	1.2831	1.3545	1.3774	1.3663	1.3561	1.3293	1.3894	1.406	1.3626	1.3795	1.3637	1.348	1.3451	1.3742	1.3873	1.4115	1.4075	1.3983	1.4274	1.3641	1.3487	1.3477	1.3232	1.3475	1.2928	1.3836	1.407	1.3676	1.3963	1.4264	1.3869	1.3769	1.3355	1.3404	1.3325	1.3508
2172.88	1.4234	1.324	1.4279	1.4005	1.3533	1.3518	1.376	1.3958	1.3968	1.3816	1.3317	1.3961	1.4015	1.2843	1.3562	1.3781	1.3672	1.3557	1.3303	1.3881	1.4056	1.3618	1.3794	1.3635	1.3472	1.3439	1.373	1.3855	1.4109	1.4065	1.3989	1.4277	1.3646	1.3487	1.3479	1.3226	1.3461	1.2932	1.3819	1.4063	1.3679	1.3978	1.4257	1.3855	1.3762	1.3363	1.3413	1.3327	1.3501
2183.92	1.4127	1.3261	1.4324	1.4043	1.3541	1.3546	1.3797	1.4004	1.4002	1.383	1.3343	1.4003	1.4086	1.2844	1.355	1.3791	1.3686	1.358	1.3322	1.3895	1.408	1.3656	1.3814	1.3656	1.346	1.3436	1.3739	1.3879	1.4119	1.4077	1.3992	1.4272	1.3663	1.3525	1.3502	1.3257	1.3471	1.2941	1.3836	1.4073	1.3694	1.399	1.4267	1.3871	1.3777	1.3385	1.3444	1.3368	1.3513
2194.95	1.4146	1.329	1.4341	1.4037	1.3536	1.3538	1.3803	1.3989	1.4014	1.3808	1.3329	1.3985	1.4068	1.2847	1.3551	1.3771	1.3691	1.3568	1.3315	1.3899	1.4061	1.3636	1.3796	1.3644	1.3464	1.3464	1.3745	1.3871	1.4117	1.4073	1.3979	1.4273	1.3645	1.35	1.3493	1.324	1.3479	1.2948	1.3846	1.4093	1.3692	1.3979	1.4268	1.3869	1.3768	1.3368	1.3423	1.3353	1.3507
2206	1.4133	1.3081	1.4379	1.4044	1.3538	1.353	1.3825	1.3995	1.4007	1.3835	1.3321	1.3987	1.4174	1.283	1.357	1.3792	1.3692	1.3568	1.3333	1.3896	1.4051	1.3648	1.3792	1.3671	1.3456	1.3449	1.3726	1.3859	1.4106	1.4064	1.3975	1.4275	1.3645	1.3498	1.3502	1.3233	1.3461	1.294	1.3838	1.4079	1.3708	1.3976	1.427	1.386	1.3761	1.338	1.3419	1.335	1.3505
2217.05	1.4146	1.2727	1.4257	1.404	1.3544	1.3541	1.386	1.4008	1.4049	1.3825	1.3327	1.4002	1.4279	1.2838	1.3556	1.3775	1.3688	1.3596	1.3322	1.3897	1.4063	1.3653	1.3808	1.3685	1.344	1.3443	1.373	1.3888	1.4112	1.4069	1.3986	1.4287	1.3659	1.3524	1.3525	1.328	1.3445	1.2932	1.3827	1.4084	1.3686	1.3957	1.4258	1.387	1.3773	1.3389	1.3447	1.3373	1.3487
2228.08	1.4229	1.2737	1.4238	1.4071	1.3535	1.3516	1.3861	1.399	1.4044	1.3826	1.3297	1.3977	1.4456	1.2842	1.3564	1.3783	1.3701	1.3598	1.3333	1.3891	1.4052	1.3653	1.3798	1.368	1.3469	1.3456	1.3731	1.3923	1.4109	1.4056	1.398	1.4277	1.3648	1.3516	1.3505	1.3281	1.3462	1.2954	1.3862	1.4096	1.3711	1.3983	1.4258	1.3874	1.3764	1.3395	1.3443	1.3358	1.3506
2239.12	1.4181	1.2868	1.4339	1.4099	1.3567	1.3536	1.3896	1.4027	1.4083	1.3838	1.3323	1.4007	1.4421	1.2854	1.3572	1.3787	1.3703	1.3612	1.3334	1.3914	1.4084	1.3682	1.3814	1.3722	1.3454	1.3462	1.3741	1.3921	1.4111	1.4069	1.3991	1.4265	1.3668	1.3528	1.3532	1.3296	1.3464	1.2955	1.3844	1.4108	1.3719	1.4011	1.428	1.3895	1.3791	1.3416	1.346	1.3395	1.3507
2250.15	1.3983	1.2933	1.4343	1.4532	1.3575	1.3529	1.3929	1.4052	1.4119	1.3876	1.333	1.402	1.4349	1.2886	1.3623	1.3825	1.3725	1.3622	1.3364	1.3939	1.4087	1.3687	1.3837	1.3755	1.3509	1.3484	1.3745	1.3936	1.4133	1.4076	1.4009	1.4295	1.3679	1.3541	1.3541	1.3313	1.3494	1.2968	1.3868	1.4119	1.3746	1.4021	1.4291	1.39	1.3801	1.3423	1.3461	1.3404	1.3525
2261.18	1.4055	1.2763	1.4469	1.4433	1.3568	1.3535	1.3951	1.4088	1.4166	1.3873	1.3356	1.4011	1.4334	1.2908	1.3635	1.3802	1.3716	1.3617	1.336	1.3927	1.4084	1.3682	1.3827	1.3773	1.3493	1.3485	1.3746	1.3944	1.4121	1.4091	1.4008	1.4283	1.3675	1.3532	1.3536	1.3317	1.3514	1.2999	1.3868	1.4143	1.3734	1.4017	1.4283	1.3897	1.3812	1.3425	1.3483	1.342	1.3523
2272.22	1.3965	1.2488	1.4538	1.4443	1.3568	1.3548	1.3977	1.4118	1.4184	1.3874	1.3396	1.4042	1.4309	1.2916	1.3639	1.3816	1.3752	1.3653	1.3378	1.3946	1.41	1.3704	1.3853	1.3794	1.3494	1.3473	1.3741	1.393	1.4127	1.4084	1.4023	1.4278	1.369	1.3546	1.3541	1.3321	1.3488	1.2984	1.3854	1.4152	1.3734	1.4014	1.4291	1.3906	1.3814	1.3443	1.3478	1.3419	1.3505
2283.27	1.3932	1.2576	1.4542	1.4435	1.3588	1.3546	1.4021	1.416	1.4165	1.39	1.3418	1.4056	1.4247	1.2905	1.3646	1.381	1.3737	1.3651	1.3386	1.3939	1.411	1.3713	1.3875	1.3773	1.3499	1.3489	1.3745	1.3947	1.4127	1.4078	1.3987	1.4287	1.3689	1.356	1.3553	1.3351	1.3487	1.298	1.3885	1.4163	1.3758	1.4018	1.4296	1.392	1.3813	1.3467	1.3496	1.3441	1.3513
2294.3	1.4193	1.2793	1.4593	1.4491	1.3578	1.3536	1.4038	1.4199	1.409	1.3867	1.3375	1.4049	1.4263	1.2934	1.3685	1.3803	1.3755	1.3646	1.3371	1.3947	1.41	1.3706	1.3855	1.358	1.3502	1.3487	1.375	1.3948	1.4127	1.4086	1.4011	1.4287	1.3692	1.355	1.3563	1.3338	1.3526	1.2988	1.3884	1.4177	1.3765	1.4029	1.4308	1.3923	1.3804	1.3443	1.3484	1.3435	1.3537
2305.33	1.4257	1.257	1.4608	1.4476	1.3576	1.3537	1.4042	1.4486	1.4047	1.3913	1.3398	1.4063	1.427	1.2944	1.3697	1.3831	1.3766	1.3657	1.3386	1.3956	1.4115	1.3733	1.387	1.3774	1.3523	1.351	1.3748	1.3963	1.4121	1.4095	1.4026	1.429	1.3689	1.3557	1.357	1.3347	1.3512	1.2994	1.3885	1.4167	1.3767	1.4038	1.4293	1.3929	1.3815	1.3452	1.3495	1.3455	1.3515
2316.37	1.4165	1.2395	1.4636	1.4479	1.3563	1.3541	1.4092	1.4535	1.4058	1.3887	1.3397	1.4052	1.4187	1.2966	1.3701	1.3823	1.3745	1.3647	1.3381	1.3961	1.4111	1.3706	1.3856	1.3469	1.3495	1.3512	1.3757	1.3973	1.4121	1.4099	1.4021	1.4291	1.3691	1.3557	1.3567	1.3334	1.3533	1.3022	1.3895	1.4177	1.3779	1.4024	1.4298	1.393	1.3829	1.3464	1.349	1.3439	1.3552
2327.4	1.4161	1.2385	1.4678	1.4497	1.3593	1.3563	1.4123	1.4539	1.4073	1.3931	1.3459	1.4098	1.4199	1.2957	1.3709	1.3823	1.3745	1.366	1.3381	1.3971	1.4133	1.3737	1.3877	1.3749	1.3499	1.3534	1.3761	1.3973	1.4121	1.4098	1.4017	1.429	1.3701	1.3576	1.3583	1.3377	1.352	1.3021	1.3893	1.4159	1.3792	1.4051	1.4313	1.3935	1.3827	1.3474	1.3516	1.348	1.3531
2338.43	1.4104	1.2399	1.468	1.4434	1.3605	1.3589	1.409	1.4445	1.403	1.3908	1.3445	1.4072	1.4225	1.2991	1.3752	1.3854	1.376	1.3659	1.3399	1.3986	1.413	1.3742	1.3874	1.3347	1.3514	1.3551	1.3766	1.3962	1.4122	1.4092	1.4019	1.4292	1.3692	1.3574	1.3568	1.3369	1.3512	1.3015	1.3912	1.4185	1.3789	1.404	1.4308	1.3937	1.3836	1.3481	1.3509	1.3468	1.3517
2349.47	1.4122	1.2381	1.4693	1.4393	1.3605	1.3551	1.4107	1.442	1.3995	1.3904	1.3447	1.4078	1.4189	1.2978	1.3743	1.3844	1.3762	1.3653	1.3391	1.3983	1.4121	1.3745	1.3869	1.3497	1.3501	1.3565	1.3758	1.397	1.4117	1.4089	1.4007	1.4275	1.3692	1.3569	1.3582	1.3356	1.3529	1.3006	1.3888	1.4181	1.3775	1.4035	1.4313	1.3943	1.3821	1.3458	1.3508	1.3456	1.3514
2360.5	1.4023	1.2312	1.4655	1.4353	1.3618	1.3493	1.4027	1.4444	1.401	1.3883	1.3443	1.4159	1.4166	1.3022	1.3813	1.3861	1.373	1.3654	1.3394	1.3991	1.4126	1.374	1.3879	1.3364	1.3505	1.3594	1.3771	1.3995	1.4099	1.4093	1.4018	1.4281	1.3697	1.3579	1.3575	1.3362	1.3515	1.3008	1.3901	1.4142	1.3778	1.4042	1.431	1.3944	1.3822	1.3486	1.3505	1.3461	1.3521
2371.52	1.4038	1.2365	1.4658	1.4324	1.3635	1.3532	1.4003	1.4431	1.3972	1.3934	1.3454	1.4147	1.4193	1.3061	1.3845	1.3878	1.3755	1.3658	1.3407	1.402	1.4145	1.3778	1.3908	1.3476	1.3506	1.3626	1.3768	1.404	1.4147	1.4101	1.4026	1.4288	1.3713	1.3594	1.3592	1.3377	1.3502	1.3021	1.3895	1.4153	1.3775	1.4054	1.4318	1.3973	1.3845	1.3494	1.3529	1.3481	1.3538
2382.57	1.399	1.2351	1.4671	1.4258	1.3595	1.3562	1.399	1.4375	1.3998	1.3917	1.3485	1.416	1.4155	1.3076	1.3906	1.3869	1.3746	1.3673	1.3408	1.4036	1.4144	1.3765	1.3897	1.3348	1.3505	1.3674	1.3781	1.4031	1.414	1.4108	1.4013	1.4264	1.37	1.3592	1.3585	1.3387	1.3522	1.3039	1.3915	1.4175	1.3783	1.4052	1.4294	1.3965	1.3842	1.3498	1.3541	1.3485	1.3542
2393.62	1.3946	1.2342	1.4621	1.4267	1.3587	1.3633	1.4003	1.4429	1.3983	1.3939	1.3492	1.4164	1.4163	1.3089	1.3932	1.3877	1.3754	1.3678	1.3424	1.4046	1.416	1.376	1.3909	1.3347	1.3512	1.3698	1.3784	1.4066	1.4131	1.4107	1.4025	1.4296	1.372	1.3599	1.3587	1.3377	1.3506	1.3047	1.3911	1.4196	1.3802	1.4049	1.4304	1.3966	1.3858	1.3497	1.3536	1.3509	1.356
2404.65	1.4066	1.2355	1.4669	1.4244	1.369	1.3748	1.3992	1.4395	1.3983	1.3939	1.3514	1.4152	1.4147	1.3292	1.395	1.3889	1.3739	1.3672	1.3432	1.4062	1.4156	1.3775	1.3917	1.3406	1.3544	1.3708	1.3782	1.4094	1.4177	1.4106	1.4033	1.4281	1.3722	1.3596	1.3601	1.339	1.3534	1.3058	1.3942	1.4225	1.3818	1.4057	1.4325	1.3985	1.3876	1.3503	1.3548	1.3514	1.3549
2415.7	1.4014	1.2363	1.4639	1.4171	1.3697	1.3806	1.3991	1.4381	1.3917	1.3963	1.3511	1.4162	1.4185	1.3459	1.3968	1.3892	1.3801	1.3686	1.3454	1.4087	1.4179	1.3785	1.3924	1.3429	1.3509	1.3743	1.3787	1.4105	1.4133	1.4122	1.403	1.4286	1.3736	1.3605	1.3621	1.3403	1.3567	1.3082	1.3952	1.423	1.38	1.4059	1.4322	1.3984	1.3874	1.3518	1.3547	1.352	1.3526
2426.73	1.4056	1.2303	1.4714	1.4192	1.3704	1.3785	1.3974	1.4378	1.391	1.4041	1.3515	1.4167	1.4138	1.37	1.39	1.3874	1.3756	1.3704	1.3448	1.4092	1.4188	1.3782	1.3944	1.3548	1.3521	1.3777	1.3822	1.4182	1.4064	1.4109	1.4028	1.4277	1.3738	1.3604	1.3623	1.3402	1.3552	1.3083	1.3966	1.4201	1.3831	1.4072	1.4336	1.3988	1.3879	1.3514	1.3555	1.3529	1.355
2437.77	1.4049	1.2432	1.4659	1.4073	1.3715	1.3788	1.3919	1.4333	1.3947	1.4021	1.356	1.4173	1.4129	1.351	1.3866	1.3864	1.3777	1.371	1.3447	1.4107	1.4177	1.3796	1.3934	1.3496	1.353	1.3811	1.385	1.437	1.4074	1.4121	1.4026	1.4302	1.3742	1.3609	1.36	1.3417	1.3534	1.3073	1.3973	1.421	1.3831	1.4073	1.4325	1.3977	1.389	1.3518	1.3566	1.3538	1.356
2448.82	1.3987	1.2703	1.4673	1.4028	1.3736	1.3767	1.3946	1.4347	1.3944	1.4048	1.3556	1.4172	1.4131	1.3603	1.3895	1.3906	1.3824	1.3723	1.3471	1.4135	1.4202	1.3792	1.3923	1.3662	1.3538	1.3872	1.3878	1.4281	1.4085	1.4114	1.4028	1.4298	1.3748	1.361	1.3627	1.3431	1.3567	1.3087	1.3961	1.4228	1.3849	1.407	1.4339	1.399	1.3908	1.3535	1.3574	1.3551	1.3565
2459.85	1.3945	1.2499	1.4716	1.4085	1.3813	1.3792	1.3944	1.4289	1.3895	1.4037	1.3543	1.4124	1.4132	1.3543	1.3906	1.3872	1.3822	1.3709	1.3462	1.4225	1.4185	1.3781	1.3908	1.372	1.3532	1.3869	1.3901	1.4183	1.4085	1.4115	1.4048	1.43	1.3744	1.3612	1.3611	1.3451	1.3583	1.3095	1.3966	1.4223	1.3849	1.4076	1.4333	1.3994	1.3903	1.3541	1.3566	1.3545	1.3572
2470.88	1.3848	1.3037	1.4708	1.4077	1.3975	1.3781	1.3974	1.4289	1.3912	1.404	1.3562	1.4153	1.4154	1.3524	1.3973	1.3898	1.385	1.3726	1.3478	1.4271	1.4212	1.3803	1.3946	1.3724	1.3544	1.3873	1.3932	1.4199	1.4098	1.4139	1.4056	1.4286	1.376	1.3635	1.3638	1.3476	1.3566	1.3092	1.3966	1.4221	1.386	1.4069	1.4336	1.4006	1.3913	1.3533	1.3579	1.3564	1.3525
2481.9	1.3818	1.3029	1.4633	1.4021	1.3952	1.3797	1.3951	1.4256	1.3892	1.4054	1.359	1.4117	1.415	1.3515	1.3977	1.3905	1.3947	1.3735	1.347	1.4295	1.4219	1.3797	1.4001	1.3716	1.3547	1.3921	1.3964	1.4143	1.4109	1.4126	1.4069	1.4302	1.3761	1.3624	1.3645	1.3474	1.3567	1.3122	1.3968	1.4233	1.3865	1.4094	1.4355	1.4029	1.3923	1.3553	1.3586	1.3571	1.3549
2492.93	1.3822	1.2907	1.4574	1.4038	1.3955	1.3771	1.3947	1.4207	1.3923	1.4056	1.3581	1.4097	1.4111	1.3403	1.3909	1.3893	1.3973	1.3736	1.3462	1.4211	1.4213	1.3783	1.3985	1.3721	1.3527	1.3918	1.3952	1.4175	1.4115	1.4126	1.407	1.4314	1.3748	1.3634	1.3635	1.3472	1.3534	1.3089	1.3953	1.4185	1.3857	1.4087	1.4344	1.4033	1.3908	1.3548	1.3571	1.3571	1.3525
2503.98	1.3823	1.3899	1.4542	1.403	1.3922	1.3805	1.3852	1.4163	1.3862	1.4106	1.3554	1.4077	1.4076	1.3446	1.3991	1.3894	1.3995	1.3728	1.3481	1.4162	1.4187	1.3788	1.3904	1.3806	1.3506	1.3956	1.3958	1.4136	1.4134	1.4133	1.4078	1.4299	1.3765	1.3615	1.3626	1.3484	1.3534	1.3118	1.396	1.4184	1.3848	1.4076	1.4351	1.4018	1.3917	1.3531	1.3565	1.3584	1.3528
2515.03	1.3832	1.3807	1.4503	1.4072	1.3979	1.3746	1.3858	1.4205	1.388	1.4105	1.3601	1.4058	1.4063	1.3617	1.4003	1.3901	1.3862	1.3755	1.349	1.416	1.4199	1.3784	1.3999	1.3809	1.3509	1.3957	1.4025	1.4148	1.4155	1.413	1.4098	1.4296	1.3766	1.3642	1.3642	1.3517	1.3496	1.3097	1.3944	1.4183	1.3843	1.4089	1.4376	1.4055	1.3945	1.3566	1.3605	1.3603	1.3508
2526.08	1.3764	1.3663	1.4448	1.4078	1.3936	1.3751	1.3777	1.4167	1.3871	1.4081	1.3596	1.4036	1.4075	1.3415	1.4024	1.39	1.4042	1.3734	1.3486	1.4195	1.4194	1.3814	1.3924	1.3775	1.3533	1.4005	1.4047	1.4129	1.4187	1.414	1.4111	1.4315	1.3775	1.3656	1.3636	1.35	1.354	1.3122	1.3967	1.4216	1.3866	1.4075	1.4367	1.4029	1.3954	1.3567	1.3586	1.3602	1.3555
2537.13	1.3747	1.3678	1.4324	1.4178	1.4011	1.3776	1.3817	1.4181	1.394	1.408	1.3638	1.4042	1.4038	1.3414	1.3998	1.394	1.4041	1.3738	1.3531	1.4207	1.422	1.3784	1.3942	1.3725	1.3521	1.4017	1.4115	1.4094	1.4176	1.4131	1.4132	1.4341	1.3793	1.3672	1.3648	1.3523	1.3556	1.3129	1.397	1.4261	1.3892	1.4032	1.4365	1.4057	1.3954	1.358	1.3603	1.364	1.3522
2548.17	1.3697	1.3086	1.4334	1.4209	1.4004	1.3768	1.3843	1.4206	1.3972	1.4117	1.3597	1.4026	1.4027	1.3411	1.399	1.3932	1.3962	1.3744	1.3545	1.4151	1.4223	1.3849	1.3988	1.3716	1.3521	1.4	1.4129	1.4127	1.4207	1.4148	1.4141	1.4342	1.3807	1.3668	1.3663	1.3543	1.3575	1.3134	1.3996	1.4243	1.3901	1.4079	1.4363	1.4062	1.3968	1.3593	1.3595	1.3643	1.3577
2559.2	1.3701	1.296	1.4261	1.4281	1.3999	1.3776	1.3886	1.4196	1.3942	1.4117	1.3581	1.4027	1.4058	1.341	1.4	1.3953	1.3901	1.3775	1.3573	1.4138	1.4252	1.3838	1.4029	1.372	1.3509	1.4036	1.4119	1.4128	1.4214	1.4166	1.4141	1.4347	1.3809	1.3672	1.3644	1.3566	1.3555	1.3133	1.3989	1.4239	1.3923	1.4049	1.4371	1.4057	1.3976	1.3581	1.3618	1.3675	1.3537
2570.23	1.3757	1.2676	1.4237	1.428	1.399	1.3814	1.3909	1.4169	1.3938	1.419	1.3594	1.4027	1.4045	1.3309	1.3965	1.3974	1.3895	1.3793	1.3585	1.4123	1.425	1.379	1.4063	1.3902	1.3523	1.4022	1.4149	1.411	1.4234	1.4162	1.4177	1.4364	1.3804	1.3667	1.3668	1.3594	1.3601	1.316	1.3998	1.4262	1.3923	1.4099	1.4385	1.4094	1.3977	1.357	1.3611	1.3667	1.3575
2581.27	1.372	1.2661	1.425	1.4354	1.4055	1.3844	1.3957	1.4202	1.3982	1.4167	1.3533	1.4031	1.3992	1.3296	1.4004	1.3942	1.3917	1.3813	1.3589	1.4125	1.4249	1.3827	1.4008	1.3938	1.3525	1.4031	1.4182	1.4131	1.4259	1.419	1.4193	1.4374	1.3813	1.3671	1.3675	1.3617	1.3597	1.3165	1.3994	1.4274	1.3942	1.4076	1.438	1.4121	1.3983	1.3566	1.3613	1.3702	1.3559
2592.32	1.3699	1.2628	1.4217	1.4347	1.4066	1.3811	1.397	1.4213	1.3958	1.4167	1.3498	1.4075	1.4021	1.3317	1.3994	1.3946	1.3923	1.38	1.3624	1.4144	1.4278	1.386	1.4107	1.3983	1.3521	1.4024	1.4177	1.4104	1.4258	1.4151	1.4255	1.4367	1.3828	1.3689	1.3679	1.3616	1.3563	1.3146	1.3985	1.4277	1.3942	1.4106	1.4384	1.4097	1.3997	1.3605	1.3614	1.372	1.3527
2603.35	1.3712	1.2727	1.4214	1.4351	1.4106	1.3798	1.3978	1.423	1.3948	1.4156	1.4106	1.3989	1.3985	1.3344	1.3954	1.3957	1.3918	1.3867	1.3618	1.4176	1.4256	1.3871	1.4012	1.383	1.3529	1.4021	1.4184	1.4119	1.427	1.4168	1.4289	1.438	1.3816	1.368	1.3678	1.3632	1.3568	1.3175	1.3984	1.4239	1.3927	1.4103	1.4375	1.4108	1.3999	1.3588	1.3622	1.3721	1.354
2614.4	1.3626	1.2722	1.4169	1.4389	1.4144	1.3818	1.4005	1.423	1.3904	1.4181	1.3507	1.3854	1.3992	1.3319	1.394	1.3926	1.3928	1.379	1.3653	1.4163	1.4268	1.3847	1.4086	1.3819	1.3549	1.4063	1.4199	1.4129	1.4272	1.4191	1.435	1.4375	1.382	1.3685	1.369	1.3646	1.3584	1.3192	1.3977	1.4287	1.3934	1.4122	1.4357	1.412	1.3986	1.3598	1.3625	1.3738	1.3577
2625.43	1.3643	1.2713	1.413	1.4402	1.419	1.3716	1.402	1.4202	1.3927	1.4182	1.3459	1.385	1.3989	1.3325	1.3923	1.3958	1.3931	1.3787	1.361	1.4182	1.4272	1.3909	1.4115	1.3751	1.3546	1.4056	1.422	1.4101	1.4296	1.4194	1.4303	1.4379	1.3844	1.3693	1.3685	1.3677	1.3614	1.3202	1.3989	1.4298	1.3965	1.4131	1.4357	1.4114	1.3986	1.3591	1.3628	1.3747	1.3549
2636.47	1.3674	1.268	1.4079	1.4421	1.4182	1.3632	1.4042	1.4196	1.3942	1.4231	1.3671	1.381	1.3994	1.3308	1.3919	1.3963	1.3892	1.37	1.3542	1.415	1.4306	1.3866	1.4132	1.3942	1.3543	1.4042	1.422	1.4106	1.4299	1.4188	1.4322	1.4406	1.3845	1.3688	1.3698	1.3687	1.357	1.3183	1.3982	1.4298	1.3965	1.4146	1.4376	1.4135	1.3997	1.3586	1.3622	1.3749	1.3563
2647.5	1.3628	1.2673	1.4061	1.4394	1.4204	1.3643	1.4026	1.42	1.3987	1.4181	1.3464	1.3767	1.3991	1.3285	1.3887	1.3978	1.3847	1.3771	1.3461	1.4237	1.4361	1.3913	1.4064	1.3787	1.3517	1.402	1.4198	1.4101	1.4305	1.4191	1.4493	1.4385	1.3834	1.3691	1.3709	1.3704	1.355	1.3173	1.3967	1.4302	1.393	1.4137	1.4357	1.4126	1.4008	1.361	1.3642	1.377	1.3546
2658.55	1.3593	1.2658	1.4058	1.4424	1.4217	1.3605	1.3963	1.4166	1.3995	1.43	1.3468	1.3751	1.3917	1.3269	1.3848	1.3968	1.3804	1.3752	1.3437	1.4192	1.4343	1.3882	1.414	1.3777	1.3517	1.3982	1.4201	1.4089	1.4314	1.4225	1.4383	1.4399	1.3845	1.3693	1.3703	1.368	1.3541	1.319	1.3998	1.4328	1.3937	1.4166	1.4382	1.4131	1.4025	1.3598	1.3632	1.3772	1.3523
2669.6	1.3653	1.2626	1.4011	1.4437	1.422	1.3556	1.3991	1.4134	1.4002	1.4227	1.3433	1.3717	1.3973	1.3271	1.383	1.3947	1.3754	1.3803	1.3439	1.4139	1.4357	1.3863	1.4069	1.3837	1.3525	1.4004	1.4207	1.4124	1.4321	1.4223	1.4365	1.4399	1.383	1.3689	1.3705	1.3721	1.3521	1.3175	1.4017	1.4329	1.3914	1.4119	1.4367	1.4131	1.4011	1.3612	1.3637	1.3781	1.3551
2680.63	1.3701	1.2659	1.3996	1.4435	1.4253	1.3585	1.3997	1.4057	1.4015	1.4187	1.3506	1.3723	1.3999	1.3235	1.3801	1.4006	1.3765	1.3753	1.3468	1.4203	1.4364	1.3886	1.4121	1.3814	1.3526	1.3997	1.421	1.408	1.4314	1.4224	1.4372	1.4414	1.3869	1.3719	1.3725	1.3764	1.3549	1.3194	1.4089	1.4354	1.3939	1.4109	1.4394	1.4181	1.4044	1.362	1.3667	1.3807	1.3551
2691.68	1.3632	1.267	1.3976	1.4416	1.4289	1.3542	1.4051	1.4081	1.4066	1.4251	1.3474	1.3747	1.3946	1.3283	1.3823	1.4027	1.3742	1.3687	1.3464	1.4135	1.4382	1.3917	1.4183	1.3797	1.354	1.3935	1.416	1.4091	1.4358	1.425	1.4365	1.4412	1.3885	1.3717	1.3742	1.3799	1.3537	1.3231	1.4203	1.4329	1.3952	1.412	1.4407	1.4208	1.4041	1.3628	1.3647	1.3819	1.3566
2702.72	1.3672	1.2647	1.3943	1.4445	1.4281	1.3613	1.4059	1.4097	1.4103	1.4258	1.3498	1.3762	1.3947	1.3243	1.3864	1.402	1.3766	1.3674	1.3469	1.4161	1.4387	1.3979	1.4196	1.3838	1.3568	1.3928	1.4197	1.4104	1.4345	1.4306	1.441	1.4438	1.3891	1.3722	1.3751	1.377	1.3568	1.3209	1.4175	1.4377	1.396	1.4092	1.4421	1.4198	1.4065	1.3624	1.3681	1.3869	1.3575
2713.75	1.3634	1.258	1.3936	1.4475	1.4355	1.3562	1.4052	1.412	1.416	1.4022	1.3489	1.3745	1.3942	1.3273	1.3806	1.4058	1.3708	1.364	1.3448	1.4099	1.4371	1.3972	1.4149	1.3823	1.3586	1.3904	1.4138	1.4068	1.4369	1.4286	1.4354	1.4413	1.3905	1.3726	1.3763	1.3823	1.3553	1.3216	1.4177	1.4346	1.3988	1.4106	1.4413	1.4234	1.4055	1.3638	1.3664	1.3876	1.357
2724.78	1.3724	1.2568	1.389	1.4332	1.4384	1.3557	1.4081	1.4183	1.4208	1.4376	1.3493	1.3757	1.3926	1.3239	1.3777	1.4048	1.3683	1.362	1.3421	1.4103	1.4407	1.3976	1.4208	1.3901	1.3566	1.3913	1.4128	1.4103	1.4359	1.425	1.4401	1.4434	1.3907	1.3739	1.3771	1.3864	1.3548	1.322	1.4175	1.4349	1.3976	1.4133	1.4416	1.4222	1.4077	1.3638	1.3675	1.389	1.3636
2735.83	1.3739	1.2549	1.388	1.4344	1.4442	1.3551	1.3963	1.4251	1.4305	1.4427	1.3466	1.3754	1.3934	1.3229	1.3715	1.4075	1.3677	1.3655	1.3407	1.404	1.4386	1.3961	1.4259	1.39	1.3596	1.3936	1.4127	1.412	1.4306	1.4253	1.4387	1.4459	1.3915	1.3721	1.3785	1.3826	1.3588	1.3224	1.4179	1.4372	1.3936	1.4156	1.4425	1.4237	1.4073	1.365	1.3677	1.388	1.357
[truncated: 47 more columns]

## Sheet: Plate-4
Time (min)	1	2	3	4	5	6	7	8	9	10	11	12	13	14	15	16	17	18	19	20	21	22	23	24	25	26	27	28	29	30	31	32	33	34	35	36	37	38	39	40	41	42	43	44	45	46	47	48	49
0	0.0575	0.0568	0.0568	0.0578	0.0568	0.0572	0.0577	0.0561	0.0555	0.0578	0.0571	0.0566	0.0516	0.0435	0.0421	0.0486	0.0414	0.0417	0.0452	0.0423	0.0414	0.0504	0.0517	0.05	0.0504	0.0406	0.0424	0.0451	0.0412	0.0444	0.0841	0.0402	0.0418	0.0431	0.0508	0.05	0.0507	0.0416	0.0437	0.0476	0.0456	0.0481	0.0477	0.0462	0.0465	0.0449	0.0461	0.0501	0.0497
10.72	0.0589	0.0581	0.058	0.0593	0.0583	0.0587	0.0589	0.0575	0.0571	0.0592	0.0585	0.0582	0.0517	0.0512	0.0517	0.0432	0.044	0.0432	0.0463	0.0437	0.0433	0.0469	0.0519	0.0502	0.0505	0.0503	0.0423	0.0452	0.0442	0.0467	0.0784	0.044	0.0453	0.0435	0.0454	0.0501	0.0509	0.0507	0.0426	0.0451	0.0476	0.0459	0.0454	0.0479	0.0472	0.0455	0.0428	0.0504	0.0498
21.43	0.0608	0.06	0.0596	0.0608	0.0599	0.0602	0.0605	0.0588	0.0584	0.0605	0.06	0.0597	0.0516	0.0509	0.0513	0.0509	0.0522	0.0511	0.0505	0.0513	0.051	0.0522	0.0518	0.0501	0.0502	0.0499	0.0501	0.0507	0.0509	0.0494	0.0447	0.0428	0.0442	0.0503	0.0505	0.0494	0.0501	0.0499	0.05	0.05	0.0508	0.0478	0.0422	0.0434	0.0433	0.0453	0.0505	0.0498	0.0492
32.17	0.0635	0.0623	0.0619	0.0633	0.0621	0.0624	0.0628	0.0609	0.0605	0.0627	0.0621	0.062	0.0518	0.0511	0.0515	0.051	0.0513	0.0512	0.0507	0.0513	0.0511	0.0524	0.0518	0.0502	0.0501	0.0498	0.0499	0.0505	0.0508	0.0492	0.0497	0.0496	0.05	0.0498	0.0501	0.049	0.0501	0.0497	0.0498	0.0497	0.0505	0.0503	0.0488	0.05	0.0501	0.0496	0.05	0.0494	0.0492
42.88	0.067	0.0657	0.065	0.0665	0.0652	0.0653	0.0659	0.0639	0.0635	0.0658	0.065	0.0653	0.0522	0.0512	0.0518	0.0512	0.0515	0.0515	0.0511	0.0516	0.0514	0.0521	0.0521	0.0505	0.0501	0.0498	0.0499	0.0506	0.0508	0.0491	0.0496	0.0496	0.0499	0.0498	0.0501	0.0491	0.05	0.0497	0.0497	0.0497	0.0504	0.0502	0.0486	0.0499	0.0501	0.0495	0.05	0.0494	0.049
53.62	0.072	0.0705	0.0697	0.0712	0.0696	0.0699	0.0703	0.0681	0.0677	0.0698	0.0694	0.0697	0.0528	0.0518	0.0522	0.0517	0.0521	0.052	0.0515	0.0521	0.0517	0.0525	0.0526	0.0509	0.0502	0.0498	0.0499	0.0507	0.0509	0.0492	0.0497	0.0496	0.05	0.0499	0.0503	0.049	0.0499	0.0496	0.0496	0.0496	0.0503	0.0503	0.0487	0.0499	0.0501	0.0495	0.0499	0.0493	0.049
64.35	0.0785	0.0766	0.0755	0.0771	0.0754	0.0755	0.0759	0.0734	0.0729	0.0752	0.0746	0.0754	0.0536	0.0525	0.0529	0.0524	0.0527	0.0526	0.0521	0.0527	0.0524	0.0531	0.0531	0.0515	0.0504	0.05	0.05	0.0507	0.0509	0.0493	0.0497	0.0496	0.0501	0.0499	0.0502	0.0491	0.0499	0.0497	0.0497	0.0496	0.0504	0.0503	0.0487	0.0499	0.0501	0.0496	0.0499	0.0494	0.0491
75.12	0.0875	0.085	0.0836	0.0855	0.083	0.0831	0.0837	0.0809	0.0799	0.0824	0.0819	0.0831	0.0547	0.0535	0.0539	0.0533	0.0537	0.0535	0.0528	0.0535	0.0533	0.0539	0.0539	0.0522	0.0504	0.0501	0.0502	0.0509	0.051	0.0494	0.0498	0.0498	0.0503	0.0501	0.0504	0.0494	0.0499	0.0496	0.0498	0.0497	0.0505	0.0504	0.0487	0.0501	0.0502	0.0496	0.05	0.0494	0.0491
85.87	0.0983	0.0958	0.0936	0.0954	0.0925	0.0924	0.0935	0.0898	0.089	0.0914	0.0909	0.0927	0.056	0.0547	0.055	0.0544	0.0553	0.055	0.054	0.0546	0.0545	0.0551	0.0552	0.0533	0.0506	0.0504	0.0505	0.0512	0.0513	0.0496	0.0502	0.05	0.0504	0.0502	0.0506	0.0495	0.0501	0.0498	0.0499	0.0498	0.0506	0.0505	0.0488	0.05	0.0503	0.0496	0.0501	0.0495	0.0491
96.62	0.1131	0.1101	0.1065	0.1091	0.1048	0.1047	0.1058	0.1017	0.1003	0.1029	0.1024	0.1054	0.0578	0.0564	0.0567	0.0558	0.0576	0.0565	0.0554	0.0559	0.056	0.0566	0.0565	0.0548	0.0508	0.0505	0.0506	0.0514	0.0516	0.0499	0.0504	0.0503	0.0507	0.0506	0.0509	0.0497	0.0501	0.0499	0.0499	0.0498	0.0506	0.0506	0.0489	0.0502	0.0504	0.0497	0.0501	0.0496	0.0492
107.38	0.1284	0.1257	0.1217	0.1255	0.12	0.1202	0.1216	0.1166	0.1146	0.1173	0.1167	0.121	0.06	0.0584	0.0586	0.0578	0.0595	0.0588	0.0574	0.0579	0.058	0.0584	0.0582	0.0566	0.051	0.0508	0.0508	0.0516	0.0519	0.0501	0.0507	0.0506	0.0509	0.0507	0.0511	0.0499	0.0502	0.0499	0.05	0.0499	0.0508	0.0507	0.049	0.0502	0.0505	0.0498	0.0501	0.0497	0.0492
118.13	0.1453	0.1431	0.1383	0.1429	0.1366	0.1374	0.1395	0.1335	0.1318	0.1349	0.1344	0.1392	0.0631	0.0612	0.0614	0.0604	0.0626	0.0618	0.0603	0.0604	0.0607	0.0608	0.0607	0.0589	0.0514	0.0513	0.0513	0.052	0.0523	0.0506	0.0513	0.0509	0.0512	0.0511	0.0516	0.0503	0.0503	0.0501	0.0502	0.0501	0.051	0.0508	0.0491	0.0503	0.0506	0.0499	0.0503	0.0497	0.0493
128.92	0.1627	0.1601	0.1546	0.1617	0.1545	0.1552	0.1586	0.1514	0.1499	0.1531	0.1528	0.1585	0.0672	0.0649	0.0647	0.0637	0.0665	0.0658	0.0635	0.0637	0.0642	0.0638	0.0637	0.0618	0.052	0.0518	0.0517	0.0526	0.0529	0.0513	0.0519	0.0516	0.0519	0.0517	0.0521	0.0506	0.0505	0.0503	0.0504	0.0503	0.0511	0.051	0.0494	0.0505	0.0508	0.0501	0.0505	0.0499	0.0495
139.67	0.1757	0.174	0.1687	0.1789	0.1725	0.174	0.1775	0.1685	0.167	0.1714	0.1715	0.1782	0.0726	0.0698	0.0696	0.0685	0.0721	0.0712	0.0682	0.0682	0.069	0.0682	0.0675	0.0653	0.0526	0.0526	0.0523	0.0533	0.0535	0.052	0.0529	0.0522	0.0524	0.0524	0.053	0.0513	0.0507	0.0506	0.0506	0.0507	0.0515	0.0513	0.0496	0.0509	0.0511	0.0503	0.0507	0.0502	0.0495
150.45	0.1899	0.1867	0.1809	0.1929	0.1873	0.1903	0.1944	0.1853	0.1837	0.1888	0.1895	0.1977	0.0792	0.0757	0.0755	0.0743	0.0784	0.0782	0.0742	0.0739	0.075	0.0735	0.0725	0.0704	0.0535	0.0535	0.0533	0.0543	0.0545	0.0531	0.054	0.0532	0.0533	0.0531	0.0538	0.052	0.0511	0.0512	0.0511	0.0509	0.052	0.0517	0.0502	0.0512	0.0515	0.0507	0.0511	0.0506	0.0499
161.23	0.206	0.2017	0.1931	0.2073	0.2013	0.2048	0.2085	0.1991	0.1977	0.2028	0.2044	0.2134	0.0885	0.0839	0.0838	0.0818	0.0876	0.0868	0.0818	0.0811	0.0828	0.0806	0.0788	0.0765	0.0546	0.0547	0.0542	0.0555	0.0556	0.0544	0.0555	0.0543	0.0542	0.0541	0.0552	0.0528	0.0516	0.0515	0.0515	0.0514	0.0525	0.052	0.0507	0.0515	0.0519	0.0509	0.0515	0.0508	0.0499
172	0.2225	0.2178	0.2069	0.2229	0.2171	0.2208	0.2239	0.2131	0.2104	0.216	0.2185	0.2295	0.1	0.0947	0.094	0.092	0.0988	0.0977	0.0914	0.0906	0.0921	0.089	0.0866	0.0843	0.056	0.0564	0.0555	0.0571	0.0572	0.0563	0.0576	0.056	0.0556	0.0555	0.0568	0.054	0.052	0.052	0.0521	0.0519	0.0532	0.0526	0.0514	0.052	0.0524	0.0514	0.0521	0.0511	0.0501
182.78	0.2397	0.2349	0.2229	0.2405	0.2328	0.2362	0.2399	0.2278	0.2239	0.2301	0.233	0.2482	0.1149	0.108	0.1061	0.1036	0.1114	0.1103	0.1026	0.101	0.1033	0.0993	0.0965	0.0942	0.0577	0.0586	0.0571	0.059	0.059	0.0585	0.0603	0.058	0.0573	0.0572	0.0588	0.0555	0.0525	0.0527	0.0528	0.0526	0.054	0.0533	0.0522	0.0525	0.0531	0.0519	0.0528	0.0516	0.0505
193.57	0.2583	0.2539	0.24	0.2587	0.2502	0.2536	0.2576	0.245	0.2402	0.2459	0.2518	0.269	0.1318	0.1239	0.1221	0.1186	0.1273	0.1253	0.1167	0.1143	0.1161	0.1115	0.1086	0.1061	0.0602	0.0612	0.0597	0.062	0.0619	0.0616	0.0636	0.0607	0.0597	0.0595	0.0618	0.0574	0.0536	0.0539	0.0542	0.0536	0.0553	0.0545	0.0536	0.0535	0.0542	0.0527	0.0538	0.0524	0.051
204.35	0.2753	0.2728	0.2583	0.2776	0.2675	0.2726	0.2758	0.2614	0.2563	0.2622	0.2699	0.2885	0.1496	0.1405	0.1407	0.1362	0.1444	0.1422	0.1333	0.1294	0.1313	0.1258	0.1228	0.1204	0.0636	0.0652	0.063	0.0657	0.0649	0.0657	0.0679	0.0643	0.0626	0.0624	0.0657	0.06	0.0546	0.0552	0.0555	0.055	0.0567	0.0558	0.0552	0.0545	0.0553	0.0537	0.0551	0.0532	0.0516
215.13	0.2907	0.2916	0.2777	0.2966	0.2874	0.2924	0.296	0.2806	0.2748	0.2815	0.292	0.3106	0.1672	0.1572	0.1594	0.1552	0.1632	0.1604	0.1516	0.1466	0.149	0.1436	0.14	0.138	0.0684	0.0706	0.0677	0.0709	0.0698	0.071	0.0735	0.0691	0.0663	0.0659	0.0712	0.0633	0.0564	0.0569	0.0577	0.0566	0.0588	0.0576	0.0575	0.0561	0.0571	0.055	0.0569	0.0544	0.0524
225.93	0.305	0.3055	0.2955	0.3132	0.3072	0.3147	0.3168	0.3021	0.2949	0.3022	0.311	0.3306	0.1862	0.176	0.1796	0.1749	0.1835	0.1786	0.1718	0.166	0.1678	0.1622	0.1582	0.1566	0.0752	0.0774	0.0728	0.0771	0.0756	0.0776	0.0806	0.0749	0.0713	0.0708	0.0776	0.0672	0.0587	0.0596	0.0603	0.0593	0.0614	0.06	0.0604	0.0579	0.0592	0.0568	0.0594	0.056	0.0537
236.73	0.3217	0.3236	0.3119	0.3275	0.3256	0.3373	0.3385	0.3262	0.3185	0.3244	0.3361	0.3569	0.2041	0.1934	0.2002	0.1983	0.205	0.1993	0.1932	0.1853	0.1858	0.1806	0.1773	0.1746	0.0846	0.0883	0.0815	0.0855	0.0838	0.0862	0.0887	0.0823	0.0774	0.077	0.0848	0.073	0.0622	0.0636	0.0641	0.0629	0.0652	0.0633	0.0645	0.0608	0.062	0.0591	0.0628	0.058	0.0554
247.53	0.3328	0.337	0.3247	0.3413	0.3401	0.3553	0.3554	0.3456	0.3361	0.3433	0.3562	0.378	0.2212	0.2105	0.2182	0.2174	0.2229	0.2155	0.2134	0.2065	0.2063	0.2	0.1987	0.1933	0.0963	0.101	0.0916	0.0965	0.0936	0.0959	0.0985	0.0904	0.0844	0.0844	0.0935	0.0806	0.0664	0.0685	0.069	0.0676	0.0699	0.0677	0.0695	0.0646	0.0653	0.0619	0.0669	0.0608	0.0576
258.33	0.3515	0.3531	0.3382	0.3549	0.3556	0.3745	0.374	0.3639	0.3544	0.3619	0.379	0.4133	0.2417	0.2304	0.2383	0.2379	0.2417	0.2319	0.2326	0.2251	0.2241	0.219	0.2181	0.2117	0.1122	0.1173	0.1051	0.1099	0.1062	0.1076	0.1097	0.1003	0.0931	0.0936	0.1038	0.09	0.0725	0.0752	0.0748	0.074	0.0755	0.0731	0.0757	0.0691	0.0695	0.0657	0.0723	0.0646	0.0606
269.15	0.3632	0.3657	0.3486	0.3677	0.3676	0.3905	0.3885	0.3778	0.3674	0.3744	0.3908	0.4303	0.2624	0.2522	0.2616	0.2586	0.2625	0.2504	0.2534	0.2436	0.2418	0.2369	0.2365	0.2252	0.1299	0.1356	0.1204	0.1242	0.1211	0.1211	0.1238	0.1126	0.1036	0.1054	0.1158	0.1015	0.0805	0.0842	0.082	0.0815	0.0827	0.0799	0.0829	0.0749	0.0747	0.0705	0.0786	0.069	0.0649
279.98	0.3696	0.3751	0.358	0.3793	0.3791	0.4052	0.4002	0.3903	0.3795	0.3898	0.4066	0.4558	0.2808	0.2721	0.2843	0.2816	0.285	0.2721	0.2754	0.2622	0.2605	0.256	0.2568	0.2424	0.1461	0.1542	0.1371	0.1413	0.137	0.1362	0.1393	0.1267	0.1164	0.1191	0.1318	0.1154	0.091	0.0948	0.0904	0.0908	0.091	0.0875	0.0915	0.0817	0.0806	0.0766	0.086	0.075	0.0703
290.8	0.3868	0.3916	0.374	0.3944	0.3998	0.4281	0.4208	0.4107	0.3977	0.4093	0.4267	0.4815	0.3002	0.2965	0.3162	0.3084	0.3108	0.2963	0.3006	0.2868	0.2836	0.2803	0.284	0.2611	0.1651	0.1752	0.1556	0.159	0.1549	0.153	0.157	0.1422	0.1318	0.1356	0.1493	0.1328	0.1048	0.1073	0.1006	0.1024	0.101	0.0972	0.1021	0.0895	0.088	0.083	0.0943	0.0825	0.0777
301.62	0.405	0.4076	0.3873	0.4109	0.4188	0.4479	0.4443	0.4362	0.4194	0.4298	0.448	0.5081	0.3164	0.3219	0.3522	0.3356	0.3371	0.3174	0.3243	0.3097	0.3052	0.3031	0.3127	0.2793	0.1819	0.1949	0.1755	0.1788	0.1734	0.1692	0.1742	0.1611	0.1497	0.1539	0.1698	0.1511	0.1223	0.124	0.1134	0.1164	0.1132	0.1085	0.1149	0.0998	0.0965	0.0924	0.1051	0.0924	0.0877
312.45	0.4142	0.419	0.3975	0.4229	0.4331	0.4608	0.4588	0.4522	0.4357	0.4454	0.4653	0.5299	0.328	0.3399	0.3775	0.371	0.373	0.3465	0.357	0.3358	0.3313	0.3294	0.3482	0.2995	0.1994	0.2118	0.194	0.1998	0.1942	0.1912	0.1976	0.1784	0.1684	0.1713	0.1894	0.1678	0.1392	0.1409	0.1273	0.1325	0.1269	0.1224	0.1289	0.1121	0.1074	0.1033	0.1172	0.1045	0.1009
323.27	0.4284	0.4324	0.4123	0.436	0.4485	0.4768	0.4739	0.4713	0.4501	0.4604	0.4871	0.5528	0.3371	0.3498	0.3883	0.3971	0.4009	0.3891	0.4005	0.376	0.3643	0.3613	0.3957	0.326	0.2177	0.2304	0.2111	0.2183	0.2126	0.2091	0.218	0.201	0.1876	0.1932	0.2148	0.1871	0.1567	0.1588	0.144	0.1504	0.1427	0.1371	0.146	0.1254	0.1208	0.1163	0.131	0.1195	0.1168
334.12	0.4354	0.4399	0.4205	0.4419	0.458	0.4891	0.487	0.4869	0.4656	0.4741	0.5038	0.5717	0.3497	0.3574	0.3962	0.4128	0.4193	0.4112	0.4335	0.4164	0.41	0.4091	0.4341	0.3498	0.2387	0.2521	0.2296	0.2371	0.2297	0.2271	0.2368	0.221	0.2103	0.2151	0.2372	0.2046	0.1734	0.1813	0.1622	0.1682	0.1617	0.1556	0.163	0.1412	0.1364	0.1322	0.1483	0.1377	0.1347
344.97	0.4484	0.4509	0.4316	0.4549	0.4719	0.5044	0.4994	0.5029	0.4834	0.4871	0.5202	0.5925	0.363	0.3684	0.4028	0.4198	0.4284	0.4235	0.4505	0.441	0.435	0.4386	0.4665	0.3684	0.2601	0.2775	0.2528	0.2584	0.2523	0.2455	0.2556	0.2393	0.2308	0.2345	0.2535	0.2213	0.1926	0.2026	0.1839	0.1897	0.1795	0.1732	0.177	0.16	0.1527	0.1492	0.1682	0.1544	0.1522
355.8	0.4502	0.4644	0.4426	0.4693	0.4839	0.5152	0.5112	0.5176	0.4997	0.5001	0.5561	0.6203	0.3651	0.3767	0.4088	0.4245	0.4329	0.4315	0.4573	0.4519	0.4467	0.458	0.4932	0.3922	0.2791	0.3001	0.2737	0.2813	0.2749	0.2664	0.2773	0.26	0.2506	0.2548	0.2717	0.2399	0.2082	0.2168	0.2029	0.2071	0.2025	0.1962	0.2007	0.1763	0.1722	0.1654	0.1858	0.1764	0.1694
366.63	0.4562	0.4693	0.4522	0.4775	0.4942	0.5192	0.5185	0.5274	0.5107	0.5049	0.5678	0.6286	0.3731	0.3826	0.4172	0.4291	0.4382	0.434	0.461	0.4579	0.4546	0.4669	0.5059	0.408	0.2988	0.3278	0.3021	0.3016	0.3005	0.2839	0.2953	0.2809	0.2718	0.2766	0.2967	0.2589	0.2273	0.233	0.2182	0.2227	0.219	0.2157	0.2164	0.1987	0.1904	0.1841	0.2063	0.1954	0.1864
377.48	0.4675	0.4798	0.4637	0.4912	0.5085	0.5333	0.5293	0.5414	0.5226	0.5157	0.5827	0.6399	0.387	0.3906	0.4232	0.4376	0.4455	0.4374	0.464	0.4604	0.4568	0.4713	0.5128	0.4223	0.3173	0.3585	0.3281	0.3212	0.3228	0.3085	0.32	0.3031	0.2943	0.302	0.3196	0.2811	0.2496	0.2537	0.2366	0.2418	0.2369	0.2326	0.2344	0.2179	0.2098	0.2055	0.2298	0.2115	0.2053
388.35	0.4894	0.494	0.4734	0.5016	0.5256	0.5505	0.5447	0.5582	0.5372	0.5295	0.5902	0.6511	0.4135	0.4084	0.4372	0.4462	0.4541	0.4475	0.4711	0.4628	0.4613	0.4776	0.5161	0.44	0.333	0.3843	0.3613	0.3618	0.3627	0.3401	0.3534	0.3323	0.321	0.3358	0.3462	0.3071	0.2769	0.2774	0.2585	0.2643	0.2576	0.2528	0.2547	0.2369	0.2289	0.2247	0.2471	0.2275	0.227
399.2	0.505	0.5105	0.4889	0.5147	0.5403	0.5721	0.5643	0.5783	0.5553	0.5492	0.6037	0.672	0.4329	0.4345	0.4618	0.4644	0.4679	0.4584	0.4796	0.4742	0.475	0.4858	0.5237	0.4653	0.3438	0.4021	0.3877	0.3936	0.3983	0.3811	0.3917	0.37	0.3487	0.3695	0.3746	0.3392	0.3014	0.3037	0.2816	0.2892	0.2798	0.2759	0.2774	0.2586	0.2499	0.2443	0.2625	0.2486	0.2502
410.07	0.5134	0.5218	0.4959	0.5228	0.5471	0.5815	0.5764	0.5937	0.5724	0.5671	0.6227	0.7033	0.4421	0.4508	0.4763	0.4815	0.4822	0.4677	0.486	0.4769	0.4788	0.4913	0.5294	0.4968	0.3532	0.4128	0.4041	0.4134	0.4201	0.4052	0.4151	0.4066	0.3888	0.4047	0.4008	0.3706	0.3198	0.3238	0.2997	0.3121	0.3004	0.2977	0.2974	0.2798	0.2717	0.2659	0.2818	0.2697	0.2719
420.92	0.5286	0.5369	0.5136	0.5413	0.5671	0.602	0.5952	0.6134	0.5899	0.5832	0.6344	0.7055	0.4562	0.4708	0.504	0.5091	0.5081	0.4905	0.5105	0.5002	0.4961	0.5023	0.5378	0.5097	0.3633	0.4223	0.4182	0.428	0.4356	0.4229	0.4317	0.4343	0.4198	0.4329	0.4242	0.3929	0.3358	0.3485	0.3206	0.3322	0.3239	0.3232	0.3214	0.3036	0.2964	0.2889	0.3026	0.2944	0.296
431.78	0.5336	0.5445	0.5202	0.5475	0.5734	0.6076	0.6021	0.6196	0.5982	0.5946	0.6476	0.7282	0.4673	0.4841	0.5213	0.53	0.5283	0.5069	0.5279	0.5184	0.5146	0.5179	0.5545	0.5392	0.3717	0.4298	0.4261	0.4366	0.4431	0.4329	0.4402	0.4498	0.4416	0.4518	0.4468	0.4088	0.3473	0.3692	0.3511	0.365	0.3575	0.3567	0.3548	0.3263	0.3219	0.3143	0.322	0.322	0.3162
442.65	0.5426	0.5544	0.5323	0.5593	0.5847	0.6215	0.6164	0.6355	0.6099	0.6093	0.665	0.7493	0.4797	0.4994	0.5406	0.5529	0.548	0.5262	0.5469	0.5389	0.5316	0.5366	0.571	0.5619	0.3799	0.4343	0.4376	0.4463	0.4474	0.443	0.4487	0.4556	0.454	0.4639	0.4586	0.4234	0.3569	0.3876	0.3744	0.3923	0.3868	0.3905	0.3813	0.3692	0.3514	0.3478	0.347	0.3545	0.3328
453.55	0.5495	0.5626	0.5409	0.5672	0.5967	0.6322	0.6296	0.6452	0.6235	0.6197	0.672	0.7566	0.493	0.5192	0.5592	0.5731	0.5677	0.5423	0.567	0.559	0.549	0.5489	0.5801	0.5718	0.391	0.4403	0.4444	0.456	0.4554	0.4496	0.4553	0.461	0.4622	0.473	0.4675	0.4335	0.3655	0.4017	0.3914	0.4101	0.4063	0.415	0.4086	0.3963	0.3951	0.3821	0.3803	0.3803	0.3445
464.47	0.5608	0.5756	0.5519	0.5777	0.6094	0.6439	0.6381	0.6556	0.6338	0.6325	0.6894	0.767	0.5012	0.5374	0.5878	0.5974	0.586	0.5583	0.5829	0.5773	0.5653	0.5636	0.5936	0.5844	0.4078	0.4589	0.4567	0.466	0.4621	0.4587	0.4647	0.467	0.4685	0.4818	0.4746	0.4482	0.3764	0.4132	0.4056	0.4231	0.4214	0.4341	0.425	0.4233	0.4225	0.4067	0.4072	0.3972	0.3546
475.37	0.5645	0.5764	0.5514	0.5812	0.6092	0.6447	0.6364	0.6569	0.634	0.6292	0.6917	0.7757	0.5075	0.5421	0.584	0.6031	0.596	0.5731	0.5933	0.5896	0.5763	0.5733	0.6009	0.5933	0.4174	0.4696	0.4652	0.4717	0.4661	0.4649	0.4686	0.4707	0.4736	0.4884	0.482	0.4685	0.3812	0.4195	0.4124	0.4313	0.4299	0.4437	0.4332	0.4419	0.4366	0.4203	0.4204	0.4116	0.3632
486.28	0.5708	0.5847	0.5606	0.5901	0.6198	0.6565	0.6482	0.6662	0.6444	0.6416	0.7007	0.7836	0.5156	0.5563	0.5932	0.6165	0.609	0.5875	0.6093	0.6063	0.591	0.5873	0.61	0.6003	0.4268	0.4845	0.4834	0.4898	0.48	0.4731	0.4793	0.4764	0.482	0.4986	0.4926	0.4868	0.389	0.4255	0.4217	0.4412	0.4383	0.4519	0.4414	0.4508	0.4483	0.4377	0.4303	0.425	0.373
497.2	0.5863	0.5968	0.5715	0.6048	0.6367	0.6728	0.6616	0.6799	0.6576	0.6517	0.7112	0.7909	0.531	0.5735	0.6157	0.6389	0.6248	0.6012	0.6219	0.6199	0.6053	0.6003	0.6206	0.6072	0.4402	0.5099	0.5061	0.5191	0.505	0.4946	0.5046	0.4885	0.4918	0.5094	0.5016	0.5066	0.4071	0.4334	0.4305	0.4493	0.4493	0.4598	0.4517	0.4577	0.4575	0.454	0.4454	0.4394	0.379
508.13	0.5982	0.6105	0.5837	0.6159	0.6479	0.6863	0.6751	0.689	0.6674	0.6656	0.721	0.7948	0.539	0.5919	0.6324	0.6495	0.6349	0.6133	0.6351	0.633	0.6162	0.6128	0.6314	0.6115	0.4493	0.5299	0.5282	0.5405	0.5273	0.5134	0.5226	0.5087	0.5053	0.5252	0.515	0.5282	0.4206	0.4492	0.4389	0.4605	0.4555	0.4691	0.4604	0.4652	0.4656	0.4627	0.457	0.4545	0.3868
519.07	0.6011	0.6153	0.587	0.6191	0.6505	0.6936	0.6795	0.6942	0.6731	0.6692	0.7273	0.8044	0.5449	0.599	0.6395	0.6546	0.6416	0.6271	0.6444	0.6437	0.6278	0.6244	0.6378	0.6157	0.4612	0.5515	0.5432	0.5588	0.5417	0.5333	0.5415	0.5259	0.5263	0.5449	0.5351	0.5491	0.4305	0.4693	0.4518	0.4693	0.4642	0.4759	0.4676	0.4715	0.4727	0.4729	0.4673	0.4742	0.3996
530	0.5939	0.6161	0.5885	0.6268	0.6529	0.693	0.68	0.6916	0.676	0.6692	0.7335	0.8064	0.5406	0.5994	0.6387	0.6593	0.6474	0.6383	0.654	0.6512	0.6362	0.6349	0.6428	0.616	0.4668	0.5617	0.5536	0.5735	0.5593	0.546	0.5562	0.5401	0.5393	0.5571	0.5428	0.5603	0.4358	0.483	0.4685	0.4869	0.4809	0.487	0.4776	0.4745	0.4803	0.4828	0.4769	0.4922	0.4129
540.92	0.6009	0.6211	0.593	0.6357	0.662	0.7021	0.6876	0.7001	0.6827	0.6697	0.7411	0.8047	0.5487	0.5995	0.6466	0.6717	0.6585	0.6537	0.6654	0.6627	0.6488	0.6452	0.6547	0.6179	0.4795	0.5735	0.5692	0.5936	0.5798	0.5655	0.5741	0.558	0.5554	0.5706	0.554	0.5677	0.4458	0.4967	0.4872	0.5051	0.5052	0.5104	0.5007	0.4866	0.4905	0.4917	0.4839	0.5104	0.4212
551.87	0.6116	0.6263	0.5957	0.6423	0.6689	0.7037	0.6922	0.7027	0.6836	0.6716	0.7442	0.8081	0.5627	0.6023	0.651	0.6747	0.6645	0.6626	0.6736	0.6678	0.6544	0.6537	0.6628	0.6194	0.4913	0.5889	0.5822	0.6074	0.5939	0.5782	0.5857	0.5675	0.5641	0.5809	0.5587	0.5774	0.4572	0.5134	0.5019	0.5222	0.5219	0.5279	0.5168	0.4991	0.4985	0.5026	0.493	0.5325	0.4305
562.82	0.6326	0.6433	0.6104	0.6528	0.6809	0.7221	0.7084	0.7192	0.6975	0.683	0.7474	0.8232	0.5881	0.6215	0.6625	0.6855	0.67	0.6756	0.6852	0.6807	0.667	0.6677	0.676	0.6329	0.506	0.6296	0.6074	0.6293	0.6109	0.593	0.6017	0.5826	0.5783	0.5955	0.5719	0.5919	0.4736	0.5443	0.5255	0.5489	0.5442	0.5516	0.5393	0.5214	0.5205	0.5215	0.5075	0.5561	0.4427
573.75	0.6461	0.6607	0.6253	0.667	0.6956	0.7358	0.7194	0.7285	0.7107	0.7035	0.7606	0.8349	0.591	0.6391	0.6727	0.6944	0.6802	0.6885	0.6968	0.6918	0.6837	0.6858	0.6917	0.6451	0.5095	0.6501	0.6284	0.6468	0.6292	0.6109	0.6198	0.5997	0.5946	0.6137	0.5871	0.5963	0.4828	0.5731	0.5504	0.5711	0.5672	0.5745	0.5614	0.543	0.5394	0.5381	0.5261	0.5722	0.4525
584.7	0.6598	0.6766	0.6392	0.6768	0.7095	0.7511	0.7314	0.7397	0.7218	0.7176	0.7711	0.8487	0.5997	0.6464	0.6845	0.7018	0.6899	0.698	0.7064	0.7011	0.6932	0.6994	0.7027	0.6552	0.5181	0.6673	0.6461	0.6634	0.6449	0.6261	0.6354	0.6132	0.6089	0.6282	0.6013	0.6081	0.4933	0.5956	0.5708	0.5899	0.5852	0.5933	0.5813	0.5656	0.5591	0.5534	0.541	0.5893	0.464
595.65	0.6696	0.6885	0.6467	0.6903	0.7202	0.7591	0.7388	0.7466	0.7315	0.7265	0.7811	0.8619	0.6046	0.6484	0.6837	0.7084	0.697	0.7047	0.7137	0.7092	0.7009	0.7054	0.7134	0.6646	0.5246	0.6729	0.6559	0.6779	0.6605	0.6399	0.6493	0.6264	0.6211	0.6405	0.6137	0.6153	0.5022	0.6122	0.5859	0.6037	0.6004	0.6077	0.5965	0.5821	0.5745	0.5673	0.5541	0.5971	0.4742
606.58	0.6829	0.6982	0.6559	0.6987	0.7295	0.7707	0.7473	0.7567	0.739	0.7343	0.7876	0.8708	0.6121	0.6563	0.6927	0.715	0.7023	0.7132	0.7193	0.7201	0.7094	0.7142	0.7245	0.6705	0.5293	0.6789	0.6613	0.6901	0.6711	0.653	0.6648	0.6423	0.6354	0.6582	0.6313	0.6252	0.5089	0.6265	0.6008	0.6176	0.6161	0.6232	0.6125	0.5993	0.5911	0.5841	0.5688	0.6072	0.4827
617.55	0.6851	0.7054	0.6627	0.7093	0.7392	0.7801	0.7567	0.7648	0.7476	0.7451	0.7972	0.8769	0.6054	0.654	0.6804	0.7163	0.704	0.7182	0.7237	0.7234	0.7147	0.7249	0.7353	0.6761	0.5306	0.6706	0.6644	0.6916	0.6775	0.666	0.6783	0.6556	0.6476	0.6712	0.645	0.6324	0.5131	0.636	0.6135	0.6293	0.6307	0.6383	0.6257	0.6114	0.6018	0.5974	0.5787	0.6108	0.49
628.52	0.6914	0.7091	0.6734	0.7189	0.7479	0.7874	0.7639	0.7674	0.7534	0.754	0.804	0.8888	0.61	0.6567	0.6786	0.7199	0.7088	0.725	0.7287	0.7305	0.7202	0.7342	0.7443	0.6786	0.5314	0.6735	0.6601	0.6962	0.6844	0.682	0.6907	0.6706	0.6627	0.6893	0.6594	0.64	0.5178	0.643	0.6226	0.641	0.6451	0.6521	0.6405	0.624	0.6151	0.6125	0.5926	0.6196	0.4979
639.47	0.7138	0.7273	0.6864	0.7313	0.76	0.8016	0.7753	0.7774	0.764	0.7627	0.8122	0.8981	0.6263	0.669	0.6901	0.7276	0.7165	0.733	0.74	0.7378	0.7296	0.7438	0.7583	0.6841	0.5417	0.6812	0.6762	0.7048	0.6964	0.6954	0.7029	0.6827	0.6799	0.704	0.6774	0.6479	0.5248	0.6537	0.6398	0.6585	0.6625	0.6692	0.6582	0.6386	0.6325	0.6299	0.6092	0.6276	0.5078
650.43	0.7283	0.7417	0.6999	0.7451	0.7763	0.816	0.7868	0.7905	0.7766	0.7768	0.8217	0.906	0.6351	0.6798	0.6979	0.7316	0.7223	0.7403	0.7429	0.7427	0.734	0.7473	0.7672	0.6887	0.5516	0.6895	0.68	0.7099	0.6985	0.7015	0.7106	0.6912	0.6919	0.7172	0.6929	0.6454	0.5318	0.6621	0.6487	0.6692	0.6757	0.6814	0.6708	0.6499	0.6444	0.6435	0.6215	0.6295	0.5179
661.42	0.7415	0.752	0.7077	0.7534	0.7827	0.8222	0.7953	0.7996	0.7865	0.7826	0.8318	0.9163	0.6518	0.6855	0.6965	0.7423	0.7275	0.7466	0.7509	0.748	0.7433	0.7527	0.7769	0.704	0.5572	0.6907	0.6895	0.7151	0.7046	0.7091	0.7215	0.6973	0.7039	0.7283	0.7053	0.6525	0.5383	0.6636	0.6604	0.6815	0.6894	0.6979	0.6852	0.6632	0.6603	0.6583	0.6352	0.636	0.5239
672.38	0.7459	0.7676	0.7202	0.7666	0.7909	0.83	0.8009	0.8072	0.7956	0.7948	0.8448	0.9256	0.6499	0.6851	0.7012	0.7456	0.731	0.7477	0.7554	0.7537	0.7463	0.7575	0.7865	0.7072	0.5565	0.6871	0.6891	0.7197	0.7009	0.715	0.7262	0.7023	0.7113	0.7387	0.7173	0.6564	0.5357	0.6623	0.6612	0.6861	0.6989	0.7035	0.6959	0.6749	0.6704	0.6699	0.6435	0.6428	0.5219
683.37	0.7443	0.7718	0.7318	0.7775	0.7993	0.8366	0.8074	0.8122	0.7989	0.7964	0.8491	0.9276	0.6522	0.6883	0.707	0.7474	0.7315	0.7454	0.7602	0.7562	0.75	0.7623	0.7942	0.7	0.5594	0.6864	0.6914	0.7252	0.7059	0.7206	0.7308	0.7085	0.7205	0.749	0.7304	0.652	0.5398	0.6604	0.665	0.6886	0.7053	0.7118	0.7058	0.6848	0.6828	0.6821	0.6532	0.6417	0.5242
694.35	0.7533	0.7812	0.7407	0.7925	0.8119	0.8493	0.8172	0.8196	0.8083	0.8049	0.8575	0.9341	0.6544	0.6933	0.7087	0.7525	0.7403	0.7494	0.7669	0.76	0.7547	0.7694	0.8002	0.7029	0.5647	0.6848	0.6901	0.7252	0.7089	0.7275	0.736	0.7122	0.7314	0.758	0.7441	0.6491	0.5436	0.6548	0.6617	0.6852	0.7107	0.7156	0.7114	0.6918	0.6944	0.6931	0.6612	0.6446	0.5244
705.33	0.7711	0.7897	0.7506	0.8022	0.8267	0.8629	0.8277	0.8305	0.8188	0.8108	0.8596	0.9426	0.6759	0.7052	0.7172	0.7576	0.7475	0.7535	0.772	0.7671	0.761	0.7789	0.8056	0.7016	0.579	0.6873	0.6898	0.7291	0.716	0.7316	0.7405	0.7204	0.7399	0.7692	0.7553	0.6501	0.5599	0.6655	0.6707	0.6924	0.7207	0.7235	0.7179	0.6979	0.7055	0.7093	0.6727	0.6512	0.5381
716.32	0.7922	0.8073	0.7691	0.814	0.8409	0.8795	0.8432	0.8484	0.8347	0.8287	0.8729	0.9541	0.6941	0.7192	0.7268	0.7684	0.755	0.7576	0.784	0.7737	0.7636	0.7894	0.8125	0.7045	0.5833	0.6943	0.6939	0.7371	0.7191	0.7363	0.7429	0.7263	0.7455	0.7768	0.7606	0.6519	0.5631	0.6733	0.6776	0.6929	0.7238	0.7276	0.7243	0.7029	0.7113	0.7192	0.6844	0.653	0.5423
727.33	0.8003	0.8165	0.7778	0.8199	0.8478	0.8876	0.8554	0.8613	0.8486	0.8385	0.8814	0.9684	0.7083	0.7316	0.7357	0.7773	0.7588	0.7602	0.792	0.7789	0.7715	0.7974	0.8185	0.7152	0.5928	0.7022	0.7034	0.7435	0.7243	0.7411	0.7476	0.7382	0.7531	0.7854	0.7649	0.6559	0.5686	0.6806	0.6845	0.7036	0.7314	0.7329	0.7306	0.7078	0.7223	0.7276	0.6954	0.6579	0.5475
738.35	0.8172	0.8369	0.8004	0.8382	0.8631	0.9006	0.8722	0.8767	0.8655	0.8527	0.8951	0.981	0.7286	0.7446	0.7533	0.7901	0.7685	0.7727	0.7975	0.7882	0.7813	0.808	0.8277	0.7255	0.6045	0.7194	0.7149	0.7481	0.7315	0.7452	0.7559	0.7458	0.7591	0.7949	0.7761	0.6624	0.5736	0.6836	0.6975	0.709	0.7396	0.7366	0.7401	0.7145	0.7325	0.7394	0.7065	0.6629	0.5551
749.35	0.8198	0.8401	0.8102	0.8441	0.8699	0.9108	0.8821	0.8889	0.8788	0.8704	0.9071	0.9893	0.7346	0.7492	0.7629	0.7988	0.7751	0.7817	0.8072	0.7951	0.7889	0.8149	0.8357	0.74	0.6123	0.7203	0.7169	0.7574	0.7361	0.7528	0.7659	0.749	0.7615	0.8006	0.7858	0.6656	0.5754	0.6779	0.6986	0.7117	0.7452	0.7437	0.744	0.7194	0.7388	0.7469	0.7133	0.6688	0.5522
760.37	0.8321	0.8486	0.8159	0.8472	0.8762	0.9171	0.8873	0.8959	0.8869	0.8782	0.9109	0.9967	0.7453	0.7648	0.7801	0.8072	0.7809	0.7936	0.8133	0.8036	0.7941	0.8208	0.8439	0.742	0.6232	0.7261	0.7248	0.7641	0.7444	0.7596	0.7657	0.755	0.7647	0.8088	0.7928	0.6679	0.5825	0.6865	0.6995	0.7127	0.7493	0.7498	0.7484	0.7265	0.7438	0.7567	0.7185	0.6699	0.56
771.38	0.8189	0.843	0.8154	0.8464	0.8738	0.918	0.8902	0.901	0.8943	0.8876	0.9243	1.0092	0.7356	0.7616	0.7709	0.8039	0.783	0.7972	0.816	0.807	0.8015	0.8223	0.851	0.7468	0.6218	0.7042	0.7145	0.7613	0.7455	0.7609	0.7655	0.7571	0.7662	0.8115	0.7939	0.6702	0.5801	0.6751	0.6794	0.7024	0.7409	0.7539	0.7492	0.7305	0.7446	0.7608	0.7198	0.6749	0.5565
782.38	0.845	0.8587	0.8292	0.8602	0.8862	0.9271	0.8994	0.9119	0.9027	0.8929	0.9254	1.0145	0.7544	0.7793	0.7801	0.8162	0.7897	0.803	0.8256	0.8207	0.8062	0.8255	0.8599	0.765	0.6352	0.7166	0.7206	0.7663	0.7501	0.7662	0.7674	0.7613	0.7748	0.8181	0.8015	0.6777	0.5925	0.6815	0.6929	0.7112	0.7418	0.7611	0.7535	0.7368	0.7506	0.7689	0.7279	0.6819	0.5697
793.4	0.852	0.8741	0.8442	0.8705	0.8959	0.9352	0.9091	0.9213	0.9144	0.9091	0.9441	1.0284	0.768	0.7886	0.7888	0.8269	0.7987	0.8145	0.8335	0.8266	0.8094	0.8292	0.8684	0.775	0.6451	0.7226	0.7275	0.7747	0.7578	0.7722	0.7728	0.7665	0.7774	0.8233	0.8083	0.6814	0.6053	0.6841	0.6905	0.7113	0.7478	0.7644	0.755	0.7397	0.755	0.7768	0.7322	0.673	0.5753
804.4	0.8501	0.8752	0.8515	0.876	0.8987	0.9408	0.915	0.9276	0.9202	0.9166	0.9511	1.0363	0.7737	0.7953	0.79	0.834	0.8061	0.8267	0.8389	0.8372	0.8176	0.8386	0.8781	0.7851	0.6531	0.727	0.7283	0.7803	0.7632	0.7802	0.7816	0.7704	0.7825	0.8276	0.8165	0.6912	0.6128	0.6898	0.6948	0.7155	0.751	0.7687	0.7559	0.7456	0.7574	0.784	0.7375	0.6713	0.5834
815.42	0.8534	0.8769	0.8531	0.8812	0.9033	0.9466	0.9209	0.9328	0.9266	0.9237	0.9563	1.0404	0.7731	0.7993	0.7895	0.8365	0.8107	0.83	0.8442	0.8442	0.8256	0.8463	0.8852	0.7859	0.6595	0.736	0.7254	0.7819	0.7666	0.7833	0.7827	0.7755	0.7887	0.8322	0.8172	0.7017	0.6203	0.6936	0.6889	0.7165	0.7502	0.768	0.7577	0.7476	0.7583	0.7892	0.746	0.6665	0.5913
826.45	0.8425	0.8806	0.856	0.8829	0.9075	0.9473	0.922	0.936	0.9343	0.9304	0.963	1.0444	0.7626	0.799	0.7848	0.8347	0.8135	0.8321	0.8505	0.8502	0.8321	0.851	0.8918	0.7908	0.6569	0.738	0.7318	0.7876	0.7731	0.7862	0.7888	0.7805	0.7929	0.8374	0.8177	0.7082	0.6222	0.6976	0.6864	0.7243	0.7526	0.7681	0.7623	0.7565	0.7643	0.793	0.751	0.6627	0.5894
837.47	0.8539	0.888	0.8668	0.8979	0.9184	0.9566	0.9299	0.9425	0.9389	0.9324	0.967	1.0421	0.7756	0.8039	0.7928	0.8445	0.8152	0.8383	0.8541	0.8544	0.8379	0.8576	0.9007	0.7936	0.6647	0.7471	0.7487	0.7972	0.7848	0.795	0.7968	0.7909	0.7997	0.8452	0.8254	0.716	0.6329	0.7042	0.6966	0.7379	0.7597	0.7765	0.767	0.7614	0.7697	0.7966	0.757	0.6629	0.5999
848.52	0.8641	0.8876	0.869	0.8984	0.9196	0.9589	0.9318	0.9455	0.9387	0.9321	0.9667	1.0461	0.7833	0.8037	0.7917	0.843	0.8183	0.8389	0.8542	0.8579	0.8355	0.8624	0.9084	0.8021	0.6734	0.7434	0.7495	0.8017	0.7887	0.7975	0.802	0.7984	0.8021	0.8497	0.8339	0.7291	0.6415	0.7066	0.6948	0.7454	0.762	0.7788	0.7738	0.7672	0.7718	0.8028	0.7606	0.671	0.6089
859.57	0.8946	0.9096	0.8885	0.9103	0.9321	0.9692	0.9409	0.9534	0.9461	0.9364	0.9698	1.0503	0.8078	0.8222	0.8028	0.8578	0.8291	0.8456	0.8608	0.865	0.8393	0.8713	0.9166	0.8188	0.6898	0.7603	0.7624	0.8119	0.7988	0.806	0.8064	0.8092	0.809	0.858	0.8444	0.7431	0.6661	0.7226	0.7056	0.7591	0.7708	0.7889	0.7843	0.7715	0.7778	0.8093	0.7668	0.681	0.6262
870.6	0.9037	0.9191	0.8943	0.9135	0.9352	0.974	0.9483	0.9591	0.954	0.9478	0.9785	1.061	0.8158	0.8304	0.8108	0.8595	0.8333	0.8482	0.8647	0.8722	0.8483	0.8761	0.9233	0.8313	0.6962	0.7739	0.7702	0.8174	0.8062	0.8111	0.8153	0.8158	0.8156	0.862	0.8478	0.758	0.6763	0.7371	0.7137	0.7676	0.7775	0.7934	0.7899	0.7768	0.7847	0.8103	0.7716	0.6873	0.6365
881.65	0.9085	0.9281	0.9057	0.9223	0.9424	0.9813	0.9543	0.9664	0.9625	0.958	0.986	1.0683	0.827	0.8406	0.8219	0.8698	0.8404	0.8556	0.8706	0.8811	0.8633	0.8867	0.9295	0.8432	0.703	0.7871	0.7825	0.8256	0.8145	0.8226	0.831	0.826	0.8239	0.8697	0.8554	0.7727	0.6843	0.7483	0.7265	0.7786	0.784	0.8023	0.794	0.7872	0.7966	0.8147	0.7792	0.6982	0.6485
892.68	0.9136	0.9296	0.9072	0.9264	0.9498	0.9882	0.96	0.9738	0.9701	0.9662	0.9926	1.0751	0.8354	0.8448	0.8294	0.8726	0.846	0.8593	0.8758	0.8854	0.8716	0.8938	0.9338	0.859	0.7111	0.7927	0.7863	0.8272	0.8203	0.8275	0.8419	0.8334	0.83	0.8754	0.8609	0.7887	0.6921	0.7569	0.7332	0.7885	0.7898	0.8076	0.7965	0.793	0.8044	0.8195	0.7857	0.6986	0.6574
903.72	0.917	0.9351	0.9126	0.9317	0.9551	0.992	0.9653	0.9793	0.9753	0.973	1.0012	1.0797	0.8404	0.8513	0.8304	0.8788	0.8482	0.8646	0.8835	0.8889	0.8762	0.9035	0.9415	0.8712	0.7146	0.795	0.7877	0.831	0.8235	0.8296	0.8498	0.8393	0.8346	0.8805	0.8645	0.7994	0.6947	0.7663	0.7418	0.796	0.7931	0.8094	0.7985	0.8005	0.8103	0.8249	0.7926	0.7015	0.6618
914.77	0.9312	0.9443	0.9242	0.942	0.9647	0.9997	0.9742	0.9884	0.9852	0.9837	1.0117	1.088	0.8513	0.8599	0.8405	0.8835	0.8559	0.8722	0.8913	0.8953	0.8812	0.9126	0.9489	0.8785	0.7255	0.8062	0.7954	0.839	0.83	0.8344	0.8561	0.8465	0.8447	0.8891	0.8737	0.8085	0.705	0.7823	0.7557	0.8082	0.8053	0.8164	0.8053	0.8103	0.8183	0.8322	0.8004	0.7077	0.6693
925.8	0.9257	0.946	0.9283	0.9445	0.9663	1.0019	0.977	0.9908	0.9891	0.9868	1.013	1.0907	0.8465	0.861	0.8484	0.8874	0.8574	0.8757	0.8931	0.8966	0.8882	0.9174	0.9523	0.882	0.728	0.813	0.7945	0.8438	0.8316	0.8398	0.8633	0.8503	0.8529	0.8942	0.8842	0.8124	0.7074	0.7857	0.7553	0.8099	0.8091	0.8176	0.8117	0.8126	0.8218	0.837	0.8081	0.7142	0.6736
936.82	0.932	0.9542	0.9362	0.9506	0.9726	1.0081	0.9784	0.9942	0.994	0.9905	1.0153	1.0904	0.8464	0.8683	0.8579	0.8921	0.8592	0.8809	0.8977	0.9013	0.8916	0.9247	0.9573	0.883	0.7341	0.8177	0.7956	0.8497	0.8352	0.843	0.8677	0.8523	0.8619	0.8998	0.8946	0.8176	0.7079	0.7967	0.7633	0.8189	0.8176	0.8222	0.8259	0.8234	0.8314	0.8428	0.8153	0.7228	0.682
947.83	0.9486	0.9679	0.9434	0.96	0.9794	1.0152	0.9842	0.9975	0.9972	0.9941	1.0188	1.0974	0.8534	0.871	0.8582	0.8983	0.8622	0.8843	0.9027	0.9029	0.8995	0.9253	0.9607	0.8961	0.746	0.8268	0.7994	0.8536	0.8422	0.8482	0.8746	0.855	0.873	0.9044	0.9054	0.8279	0.717	0.8041	0.7732	0.8199	0.8252	0.8274	0.8296	0.8283	0.8403	0.8493	0.8238	0.7375	0.6932
958.88	0.943	0.9631	0.9417	0.9611	0.9806	1.0187	0.9858	1.0018	1.0014	0.9982	1.0233	1.1004	0.8496	0.8729	0.8555	0.9007	0.8688	0.8922	0.9085	0.9102	0.908	0.9392	0.9637	0.8972	0.7444	0.826	0.7958	0.8543	0.8439	0.8544	0.8792	0.8582	0.8775	0.9127	0.9144	0.8365	0.7162	0.8048	0.7786	0.8205	0.8297	0.832	0.8338	0.8384	0.8456	0.8536	0.8338	0.7513	0.6956
969.9	0.9476	0.9674	0.9493	0.9665	0.9842	1.0203	0.991	1.0061	1.0044	0.9982	1.0242	1.1044	0.8576	0.8761	0.8622	0.9035	0.87	0.8926	0.9134	0.9174	0.9063	0.9419	0.9681	0.908	0.7523	0.8313	0.807	0.8569	0.8514	0.8583	0.8823	0.8627	0.8861	0.9202	0.9206	0.839	0.7213	0.8085	0.7866	0.8216	0.8356	0.8341	0.8399	0.8468	0.8549	0.8616	0.8431	0.7695	0.7039
980.93	0.9503	0.9705	0.9569	0.9725	0.9892	1.0252	0.9937	1.0093	1.0083	1.0021	1.0282	1.1055	0.8622	0.8786	0.865	0.9096	0.8733	0.8968	0.9136	0.9211	0.9128	0.9483	0.9721	0.912	0.7534	0.838	0.8083	0.8616	0.8527	0.8603	0.8823	0.8669	0.8904	0.9218	0.9266	0.8375	0.7247	0.8076	0.7884	0.8236	0.8368	0.8406	0.8401	0.8505	0.8595	0.866	0.8426	0.7836	0.7048
991.95	0.9612	0.9827	0.9643	0.9805	0.9958	1.0335	0.9981	1.0128	1.01	1.0073	1.0311	1.1094	0.8773	0.8893	0.8748	0.9113	0.8769	0.8959	0.9177	0.9239	0.9154	0.9537	0.9764	0.9189	0.764	0.8455	0.8162	0.8606	0.8553	0.8646	0.8841	0.8675	0.8948	0.9258	0.9276	0.8458	0.7449	0.8136	0.7928	0.8288	0.8352	0.8496	0.8392	0.8516	0.8627	0.8696	0.851	0.7931	0.7176
1002.98	0.9475	0.9818	0.9607	0.9779	0.9928	1.0299	0.9956	1.0086	1.006	1.001	1.0251	1.1063	0.8645	0.8887	0.8747	0.91	0.8764	0.8969	0.9163	0.9224	0.9134	0.9508	0.9774	0.9152	0.7545	0.8449	0.8186	0.857	0.8549	0.8693	0.8883	0.8652	0.8967	0.921	0.9269	0.8482	0.7356	0.8113	0.794	0.8256	0.8406	0.852	0.8414	0.8532	0.8659	0.878	0.8559	0.7964	0.7089
1014.02	0.959	0.9882	0.971	0.9905	1.0017	1.0356	1.0021	1.0127	1.0097	1.0035	1.0298	1.1111	0.865	0.8883	0.8759	0.9086	0.8812	0.8992	0.9147	0.9239	0.9149	0.9508	0.9786	0.9177	0.7583	0.8497	0.8223	0.8607	0.8608	0.8734	0.8908	0.8705	0.9014	0.9205	0.9336	0.8542	0.7244	0.803	0.7975	0.8274	0.8413	0.8575	0.8447	0.8594	0.8704	0.8855	0.8605	0.8021	0.7118
1025.05	0.974	0.9911	0.9752	0.9955	1.0067	1.0386	1.0049	1.017	1.0132	1.008	1.0322	1.1131	0.8814	0.8968	0.8832	0.9091	0.8858	0.9011	0.9203	0.9295	0.9164	0.9539	0.9854	0.9252	0.7728	0.8537	0.8309	0.8674	0.8651	0.8773	0.8945	0.872	0.906	0.9229	0.9369	0.866	0.7432	0.8083	0.8053	0.8337	0.8438	0.8601	0.8505	0.865	0.8741	0.8894	0.8671	0.8064	0.7251
1036.08	0.9936	1.0029	0.9846	1.0009	1.0096	1.0423	1.0087	1.0193	1.0178	1.014	1.0349	1.1136	0.8999	0.9116	0.897	0.9206	0.892	0.9069	0.9255	0.9363	0.916	0.9613	0.9878	0.9343	0.7928	0.8687	0.8406	0.8689	0.8711	0.8792	0.8986	0.8761	0.9109	0.9263	0.9363	0.873	0.755	0.8186	0.8184	0.8409	0.849	0.8656	0.8525	0.8671	0.878	0.8929	0.8734	0.8139	0.7384
1047.12	0.9998	1.0129	0.9926	1.006	1.0129	1.0492	1.0155	1.0246	1.0242	1.0253	1.0433	1.1226	0.9017	0.9247	0.9095	0.9249	0.8994	0.9107	0.93	0.94	0.9181	0.964	0.993	0.9444	0.7939	0.881	0.8516	0.8745	0.876	0.8846	0.9025	0.8802	0.9197	0.9323	0.9478	0.8906	0.7552	0.8262	0.8234	0.8466	0.8568	0.8741	0.8582	0.8717	0.8843	0.8994	0.8815	0.8284	0.7415
1058.15	0.9953	1.0099	0.9919	1.0043	1.015	1.0503	1.0156	1.0266	1.0276	1.0264	1.044	1.1223	0.8966	0.9271	0.9049	0.9218	0.8998	0.9145	0.9364	0.9434	0.9269	0.9699	0.995	0.9551	0.7873	0.882	0.852	0.8741	0.8734	0.8867	0.9014	0.8838	0.9189	0.9358	0.9597	0.8995	0.7555	0.8302	0.8232	0.8446	0.858	0.8806	0.8576	0.8735	0.8845	0.9014	0.8868	0.8516	0.7434
1069.18	0.9909	1.0136	0.9971	1.0132	1.0209	1.0549	1.0197	1.0337	1.0362	1.0338	1.0463	1.1258	0.8981	0.9264	0.9053	0.9257	0.9047	0.9216	0.943	0.9475	0.933	0.9693	1.001	0.9588	0.788	0.885	0.8528	0.8775	0.8798	0.8936	0.9028	0.8898	0.923	0.9451	0.9658	0.8991	0.7569	0.8379	0.8301	0.8489	0.8644	0.8857	0.866	0.8801	0.8917	0.9042	0.8933	0.8631	0.7425
1080.2	1.0064	1.0229	1.0044	1.0185	1.0283	1.0601	1.0263	1.0403	1.0399	1.0369	1.0518	1.1286	0.9131	0.9363	0.9093	0.9341	0.9107	0.9246	0.9475	0.9523	0.9364	0.9759	1.0065	0.9607	0.7992	0.8946	0.8645	0.8849	0.8832	0.8961	0.9079	0.8975	0.9267	0.949	0.9764	0.8991	0.7679	0.8421	0.8384	0.8486	0.8695	0.8868	0.8683	0.8802	0.8954	0.9072	0.8973	0.8688	0.7573
1091.23	1.0131	1.0217	1.0072	1.0204	1.0287	1.0625	1.0273	1.0411	1.0397	1.0366	1.054	1.1326	0.9139	0.9402	0.9115	0.9389	0.9184	0.9258	0.9525	0.9558	0.9406	0.9845	1.0099	0.9682	0.8042	0.8966	0.8654	0.8885	0.8852	0.8983	0.9109	0.9041	0.9326	0.953	0.9831	0.9071	0.779	0.8529	0.8433	0.8535	0.8742	0.893	0.8751	0.8855	0.9022	0.9147	0.9046	0.8856	0.7643
1102.27	1.0085	1.0219	1.0116	1.0284	1.0329	1.0655	1.0311	1.0412	1.0435	1.0402	1.057	1.1373	0.9094	0.9343	0.915	0.9398	0.918	0.9275	0.9569	0.9556	0.9447	0.9842	1.0117	0.9697	0.8028	0.8936	0.8629	0.8933	0.8888	0.8979	0.9138	0.9095	0.938	0.958	0.9766	0.9136	0.778	0.8528	0.8444	0.8555	0.868	0.8909	0.8789	0.8881	0.9094	0.9205	0.9093	0.8935	0.7584
1113.3	1.016	1.0298	1.015	1.0309	1.0384	1.0679	1.0372	1.0432	1.0479	1.045	1.0635	1.1419	0.9165	0.9424	0.9192	0.9449	0.9209	0.9346	0.9597	0.9563	0.9513	0.9888	1.0152	0.9756	0.8128	0.9049	0.8687	0.8989	0.8979	0.9027	0.914	0.915	0.9458	0.9625	0.9735	0.9197	0.7881	0.8612	0.8524	0.862	0.8709	0.8945	0.8835	0.8912	0.9136	0.9276	0.9147	0.8946	0.769
1124.33	1.0308	1.038	1.0234	1.0393	1.0464	1.0732	1.0408	1.046	1.0533	1.0505	1.0723	1.1451	0.9285	0.9534	0.9292	0.9528	0.9279	0.9365	0.9651	0.9621	0.9532	0.9908	1.0213	0.9883	0.822	0.9155	0.8729	0.9008	0.9037	0.9116	0.9134	0.9166	0.9477	0.9689	0.9805	0.9248	0.7997	0.8705	0.8596	0.8663	0.8786	0.9015	0.8882	0.8963	0.9204	0.9337	0.9207	0.8991	0.7814
1135.35	1.0206	1.0372	1.0241	1.0403	1.049	1.0743	1.0422	1.0499	1.0524	1.0502	1.0724	1.1474	0.9128	0.9439	0.931	0.9482	0.9301	0.9393	0.9655	0.9637	0.9563	0.9923	1.0176	0.9914	0.8078	0.9082	0.8749	0.9037	0.9081	0.9196	0.9183	0.9249	0.9517	0.9737	0.9931	0.9367	0.7852	0.8703	0.8564	0.8661	0.878	0.8986	0.8899	0.898	0.9192	0.9406	0.9249	0.9084	0.7678
1146.38	1.024	1.0374	1.0259	1.0459	1.0538	1.0779	1.0463	1.0549	1.0555	1.0523	1.0754	1.1487	0.9159	0.947	0.9283	0.9503	0.9377	0.9447	0.9692	0.9648	0.9588	0.9997	1.0211	0.9896	0.8088	0.9074	0.8779	0.9093	0.9131	0.9215	0.921	0.9323	0.9495	0.9786	0.997	0.9589	0.7911	0.8721	0.8572	0.8711	0.8828	0.9053	0.8964	0.9032	0.9219	0.9459	0.927	0.9129	0.7688
1157.43	1.0289	1.0406	1.0301	1.049	1.053	1.0843	1.0472	1.0571	1.0588	1.0572	1.078	1.154	0.9229	0.9542	0.9282	0.9491	0.9405	0.946	0.9726	0.9666	0.9606	1.0048	1.0234	1.0021	0.8127	0.9082	0.882	0.9126	0.9153	0.9222	0.9243	0.9372	0.9465	0.9836	0.9966	0.9654	0.7987	0.8741	0.858	0.8745	0.8806	0.9007	0.8976	0.9046	0.9235	0.9476	0.9381	0.9269	0.7698
1168.47	1.0343	1.0462	1.0366	1.0552	1.0593	1.0845	1.0503	1.0628	1.0624	1.0652	1.0832	1.1569	0.9302	0.9602	0.9367	0.9583	0.947	0.9492	0.9795	0.9704	0.9651	1.0113	1.0263	0.9955	0.8138	0.9137	0.8885	0.9134	0.9211	0.9267	0.9297	0.9463	0.9532	0.9904	1.0033	0.9521	0.7981	0.8777	0.8607	0.8819	0.8827	0.9025	0.9035	0.9085	0.9292	0.951	0.9416	0.9294	0.7755
1179.5	1.0481	1.0517	1.0414	1.0588	1.0668	1.089	1.0559	1.0635	1.0652	1.068	1.0848	1.1583	0.9492	0.9663	0.9432	0.9626	0.9529	0.957	0.9839	0.9715	0.9677	1.0107	1.0283	1.0126	0.8273	0.9275	0.8946	0.9147	0.923	0.9284	0.931	0.9486	0.9535	0.9943	1.0026	0.9591	0.8126	0.8836	0.871	0.8894	0.8838	0.908	0.9044	0.9083	0.9316	0.9539	0.9414	0.9291	0.7947
1190.53	1.0514	1.0613	1.0457	1.0607	1.0696	1.093	1.0567	1.0649	1.0667	1.0675	1.0828	1.1596	0.9503	0.9766	0.9439	0.9683	0.9553	0.9576	0.984	0.9733	0.9648	1.0078	1.031	1.0161	0.8409	0.9346	0.9016	0.9187	0.9277	0.9351	0.9339	0.9518	0.9563	0.9987	0.9998	0.9627	0.8273	0.8899	0.877	0.8965	0.882	0.9116	0.9057	0.9116	0.9326	0.9523	0.9433	0.9331	0.8066
1201.55	1.0369	1.054	1.0419	1.0611	1.0651	1.0883	1.0497	1.0662	1.0667	1.0636	1.0782	1.1574	0.9332	0.9697	0.938	0.9704	0.9538	0.9568	0.9823	0.9751	0.9706	1.0129	1.0319	1.0208	0.8255	0.9306	0.9006	0.9172	0.9284	0.9312	0.933	0.9506	0.9594	0.999	0.9999	0.9636	0.81	0.8887	0.8786	0.8966	0.8839	0.9147	0.9073	0.9157	0.9395	0.9524	0.9453	0.9314	0.7904
1212.6	1.0297	1.0505	1.0418	1.0642	1.0702	1.0893	1.0558	1.0666	1.0661	1.0636	1.0771	1.1557	0.9276	0.9682	0.9336	0.968	0.9528	0.9596	0.9843	0.9734	0.9701	1.0189	1.0342	1.029	0.8197	0.9222	0.8996	0.9152	0.9263	0.9318	0.9332	0.9493	0.9607	0.9961	1.0054	0.9688	0.8005	0.882	0.8812	0.9016	0.8862	0.9188	0.9092	0.9192	0.9432	0.9525	0.9515	0.9261	0.7819
1223.63	1.0406	1.0574	1.0482	1.0682	1.0749	1.0928	1.0553	1.0668	1.066	1.0661	1.0827	1.1582	0.9436	0.9775	0.9413	0.9748	0.9563	0.9638	0.9888	0.9725	0.9777	1.0165	1.0355	1.0285	0.8396	0.9334	0.9107	0.9215	0.9302	0.9395	0.9401	0.9531	0.9656	0.9965	1.0109	0.9726	0.8114	0.8872	0.8905	0.9075	0.8928	0.9257	0.9149	0.922	0.9497	0.9553	0.9578	0.9291	0.7948
1234.67	1.0498	1.0636	1.0509	1.0691	1.0736	1.0963	1.0569	1.0665	1.0684	1.0734	1.0857	1.1579	0.9566	0.9868	0.9475	0.9762	0.9566	0.9629	0.9875	0.9725	0.9769	1.0177	1.0338	1.0381	0.8517	0.9441	0.9167	0.9303	0.9323	0.9437	0.9445	0.9554	0.9639	0.9975	1.0084	0.9788	0.8237	0.8944	0.8978	0.915	0.8991	0.9327	0.9182	0.9222	0.9538	0.956	0.9595	0.936	0.8093
1245.7	1.0532	1.073	1.0561	1.0749	1.0792	1.1003	1.0658	1.0757	1.0728	1.0773	1.0905	1.1642	0.9689	1.0005	0.962	0.9938	0.9652	0.9713	0.9934	0.9798	0.9845	1.0214	1.0366	1.0417	0.8705	0.9521	0.9229	0.9353	0.9344	0.9434	0.9476	0.9623	0.9691	1.0007	1.0036	0.9858	0.8328	0.9041	0.9077	0.9245	0.9074	0.9389	0.9251	0.9275	0.9611	0.9601	0.9635	0.9458	0.8203
1256.72	1.0622	1.0757	1.0627	1.0804	1.0833	1.1013	1.0649	1.0783	1.0781	1.0802	1.0956	1.1668	0.9685	0.9967	0.9579	0.9951	0.9679	0.9789	0.9963	0.984	0.9883	1.0182	1.0471	1.0431	0.8752	0.9485	0.9298	0.9444	0.9364	0.9465	0.9567	0.9713	0.9733	1.0039	1.0085	0.9896	0.8427	0.9121	0.9143	0.9351	0.9185	0.9475	0.9337	0.9344	0.9667	0.9675	0.9671	0.9505	0.8244
1267.75	1.0544	1.0735	1.059	1.0762	1.0817	1.099	1.0667	1.0791	1.0812	1.0827	1.0963	1.1661	0.96	0.9958	0.9576	0.9989	0.9713	0.9812	1.0032	0.9865	0.9923	1.0182	1.0503	1.0465	0.8719	0.9459	0.9272	0.9471	0.9381	0.9435	0.9595	0.9736	0.9757	1.0049	1.0101	0.9951	0.8365	0.911	0.9092	0.9386	0.9243	0.9461	0.9338	0.9353	0.9669	0.9646	0.9639	0.9563	0.8225
1278.78	1.0658	1.0834	1.0675	1.0851	1.0899	1.1092	1.0776	1.0873	1.0867	1.0909	1.1014	1.1721	0.9744	1.0051	0.9662	1.0053	0.9742	0.9875	1.0089	0.9867	0.9955	1.0222	1.0514	1.0562	0.8834	0.9528	0.9334	0.9531	0.9401	0.9499	0.9632	0.9776	0.98	1.0058	1.0118	1.0009	0.8486	0.919	0.9158	0.9421	0.9295	0.9536	0.9412	0.9397	0.9696	0.9679	0.9664	0.9645	0.8297
1289.82	1.0562	1.0754	1.0666	1.0826	1.0906	1.1072	1.0749	1.0867	1.0854	1.0858	1.1013	1.173	0.9661	0.996	0.9622	0.9976	0.9752	0.9856	1.0087	0.9882	0.9925	1.0246	1.0478	1.0605	0.874	0.9454	0.9317	0.9507	0.94	0.9515	0.9641	0.9751	0.9795	1.0034	1.0145	1.005	0.8444	0.9188	0.9169	0.9423	0.9314	0.9533	0.9463	0.939	0.9716	0.967	0.9668	0.9654	0.8314
1300.85	1.0575	1.0768	1.0691	1.0873	1.0922	1.1143	1.0797	1.0943	1.0938	1.095	1.1068	1.1769	0.9653	0.9957	0.9642	0.9992	0.98	0.9906	1.0175	0.9928	0.9963	1.0308	1.0541	1.062	0.8704	0.9465	0.938	0.9562	0.9471	0.9532	0.971	0.9779	0.9859	1.0084	1.0155	1.0094	0.8435	0.9197	0.9152	0.9483	0.94	0.9599	0.953	0.9434	0.9766	0.969	0.9679	0.9704	0.8242
1311.88	1.0677	1.0861	1.0758	1.0917	1.0979	1.118	1.0827	1.0947	1.0993	1.0969	1.1103	1.1813	0.9823	1.0059	0.9759	0.9969	0.9843	0.9919	1.0242	0.9959	0.9953	1.0365	1.0564	1.0673	0.8798	0.9553	0.9418	0.9599	0.9546	0.9518	0.9727	0.977	0.9823	1.0091	1.0192	1.0139	0.8532	0.926	0.9265	0.9509	0.9514	0.9645	0.9588	0.9467	0.9771	0.9698	0.9705	0.9697	0.8423
1322.93	1.0644	1.0805	1.0755	1.0913	1.0978	1.1164	1.0792	1.0904	1.0999	1.0948	1.1118	1.1821	0.9732	1.0068	0.9771	0.9972	0.9825	0.9892	1.0256	1.0003	0.9956	1.0436	1.0588	1.0693	0.8721	0.9558	0.9378	0.9604	0.9623	0.9524	0.9767	0.9824	0.9868	1.0162	1.0209	1.0125	0.84	0.9253	0.929	0.9544	0.9599	0.9686	0.9631	0.9525	0.9785	0.9733	0.9723	0.9676	0.8332
1333.97	1.0637	1.0854	1.0805	1.0985	1.1042	1.1196	1.0909	1.1003	1.1016	1.098	1.1122	1.1856	0.9735	1.006	0.9821	1.0098	0.9841	0.9946	1.024	1.0043	0.9966	1.0412	1.0646	1.0739	0.8781	0.9574	0.9388	0.9651	0.966	0.9566	0.9842	0.9849	0.9865	1.0227	1.0265	1.0195	0.8392	0.9237	0.929	0.9548	0.9655	0.9715	0.9649	0.9558	0.9766	0.9746	0.9757	0.9756	0.8252
1344.98	1.0475	1.0813	1.0751	1.0916	1.0959	1.1106	1.0829	1.0885	1.0924	1.0849	1.101	1.1779	0.9619	0.9969	0.9696	1.0018	0.9779	0.9879	1.018	0.9985	0.99	1.0356	1.0596	1.0656	0.8698	0.939	0.9358	0.9614	0.9637	0.9534	0.9819	0.9826	0.9799	1.0177	1.0172	1.0152	0.829	0.916	0.9208	0.9514	0.9598	0.9701	0.9634	0.9566	0.9674	0.9718	0.9772	0.9865	0.8137
1356.02	1.0522	1.0827	1.073	1.0906	1.0933	1.1122	1.0778	1.0869	1.0944	1.0882	1.1006	1.1758	0.9717	0.9987	0.9695	1.0002	0.9781	0.9874	1.0206	1.0021	0.9902	1.041	1.061	1.0669	0.8685	0.9321	0.9377	0.9591	0.9678	0.949	0.9822	0.9874	0.9806	1.0183	1.0181	1.0147	0.8274	0.9137	0.9127	0.948	0.9639	0.9685	0.9625	0.9573	0.9664	0.97	0.98	0.9852	0.8111
1367.07	1.0501	1.0853	1.078	1.094	1.0993	1.116	1.0865	1.0925	1.1028	1.1003	1.1106	1.1779	0.9786	1.0091	0.9711	1.0022	0.9835	0.9876	1.0198	1.0105	0.993	1.0491	1.066	1.0705	0.8788	0.9377	0.9423	0.9644	0.9723	0.9507	0.9862	0.9943	0.9886	1.0204	1.019	1.0149	0.8429	0.9214	0.9156	0.9531	0.9726	0.9741	0.9615	0.9594	0.9761	0.9741	0.9823	0.9961	0.815
1378.1	1.0657	1.0916	1.0852	1.0995	1.1047	1.1206	1.0911	1.1006	1.1033	1.1062	1.1108	1.1825	0.99	1.022	0.9765	1.0067	0.9908	0.9907	1.0238	1.0182	0.9964	1.0505	1.0685	1.069	0.8917	0.952	0.953	0.9692	0.9781	0.9557	0.9869	0.999	0.9903	1.0223	1.0211	1.019	0.8509	0.9294	0.9243	0.9572	0.9774	0.9777	0.9681	0.9613	0.9777	0.9768	0.9871	0.9876	0.8255
1389.13	1.0774	1.1025	1.0918	1.1055	1.1099	1.1247	1.0946	1.1061	1.1073	1.115	1.1151	1.1864	1.005	1.0296	0.9816	1.0111	0.9937	0.9974	1.0282	1.0237	1.0044	1.0457	1.0722	1.0751	0.9041	0.9633	0.961	0.9761	0.9826	0.963	0.9949	1.0047	0.9926	1.0243	1.0235	1.03	0.8567	0.936	0.931	0.9653	0.9818	0.9828	0.9729	0.9668	0.9773	0.9791	0.9885	1.0021	0.8388
1400.15	1.0616	1.0935	1.0885	1.1018	1.1088	1.1216	1.0949	1.1049	1.1086	1.1166	1.1214	1.1885	0.9858	1.0199	0.9793	1.0079	0.9918	0.9967	1.0304	1.0304	1.0049	1.0446	1.0711	1.0705	0.881	0.9535	0.9558	0.9748	0.9828	0.9652	0.9929	1.007	0.9943	1.0269	1.0243	1.0279	0.8389	0.9407	0.9298	0.9666	0.9834	0.9854	0.9745	0.973	0.9801	0.9811	0.9882	1.0001	0.8075
1411.2	1.0633	1.0991	1.0926	1.1026	1.1128	1.1255	1.0962	1.1043	1.1101	1.1158	1.1188	1.188	1.0031	1.0218	0.982	1.0103	0.9948	1.005	1.0282	1.0351	1.0031	1.0445	1.0719	1.07	0.9009	0.9593	0.9632	0.9765	0.986	0.9666	0.9957	1.0075	0.9931	1.0279	1.029	1.0322	0.8554	0.942	0.9327	0.9667	0.9838	0.9881	0.9747	0.9751	0.9798	0.9803	0.9845	1.0037	0.8177
1422.25	1.0612	1.0996	1.0915	1.102	1.1122	1.1286	1.0993	1.1096	1.1153	1.1224	1.1259	1.1941	0.9953	1.0237	0.9768	1.0074	0.992	1.0104	1.0291	1.0379	0.9999	1.0367	1.0735	1.0789	0.8904	0.9552	0.9631	0.9767	0.99	0.9673	0.9976	1.0087	0.9954	1.032	1.0288	1.0292	0.8526	0.9453	0.9366	0.9703	0.9796	0.9921	0.979	0.9788	0.9819	0.9857	0.9747	1.0068	0.8081
1433.28	1.0683	1.1087	1.1032	1.1151	1.1234	1.1385	1.1075	1.1198	1.1232	1.1321	1.133	1.1997	1.0041	1.0309	0.9825	1.0119	0.9993	1.0158	1.0341	1.0408	1.0039	1.0359	1.0793	1.082	0.9	0.9647	0.9727	0.9851	1.0008	0.9735	1.0035	1.0162	1.0023	1.0371	1.0274	1.033	0.8584	0.9523	0.939	0.979	0.9767	0.997	0.987	0.9831	0.991	0.9901	0.9783	1.0155	0.812
1444.33	1.0598	1.1052	1.1009	1.1143	1.1219	1.1333	1.1051	1.1196	1.119	1.1272	1.1301	1.1956	0.9999	1.0187	0.9726	1.0033	0.9968	1.0123	1.0284	1.0407	1.0056	1.0355	1.0798	1.0941	0.8874	0.9629	0.971	0.9831	0.9988	0.9736	1.0051	1.0155	1.0086	1.0412	1.0262	1.0366	0.8552	0.9506	0.9348	0.9744	0.9682	0.9963	0.9893	0.9847	0.9904	0.989	0.9785	1.0161	0.8063
1455.37	1.0696	1.1133	1.1075	1.1173	1.1211	1.1341	1.1079	1.1179	1.1183	1.1242	1.1324	1.193	1.0135	1.0353	0.9813	1.0073	0.9928	1.0054	1.0224	1.0413	1.0055	1.0297	1.077	1.0889	0.9053	0.9728	0.9752	0.9872	1.0055	0.9728	1.0083	1.018	1.0078	1.04	1.0249	1.0331	0.8722	0.953	0.948	0.9767	0.9704	1.0058	0.9949	0.9882	0.9914	0.99	0.9806	1.0188	0.8187
1466.42	1.0791	1.1197	1.1151	1.1201	1.1288	1.1416	1.116	1.1272	1.128	1.1321	1.1388	1.201	1.0213	1.0363	0.9893	1.0162	0.9946	1.0116	1.0292	1.0436	1.0071	1.0356	1.0812	1.0944	0.9013	0.9758	0.9775	0.9904	1.0128	0.9788	1.0072	1.0221	1.0097	1.0434	1.025	1.0385	0.8714	0.9536	0.9514	0.9748	0.9758	1.0109	0.9961	0.993	0.9935	0.9955	0.9817	1.021	0.8242
1477.45	1.0627	1.115	1.1122	1.1177	1.1246	1.1391	1.1105	1.122	1.1207	1.1215	1.133	1.1967	1.0008	1.0301	0.9907	1.0138	0.9856	1.0114	1.0226	1.0407	1.0093	1.0351	1.0783	1.0864	0.8791	0.9708	0.9745	0.9927	1.0124	0.9818	1.0083	1.019	1.0097	1.043	1.0238	1.0377	0.8553	0.9522	0.9401	0.9729	0.9752	1.0108	0.9963	0.9935	0.992	0.9968	0.982	1.01	0.8209
1488.5	1.0397	1.0986	1.1014	1.1129	1.1191	1.1321	1.1027	1.1136	1.1132	1.1159	1.1305	1.1926	0.9858	1.0111	0.9829	1.0002	0.9772	1.0075	1.0203	1.0434	1.0048	1.0262	1.0701	1.083	0.8725	0.9556	0.9664	0.9903	1.0099	0.9817	1.001	1.0145	1.0075	1.0396	1.0215	1.0347	0.8482	0.9435	0.937	0.9702	0.9771	1.0059	0.9959	0.996	0.9918	0.9925	0.9792	1.0095	0.8219
1499.53	1.0549	1.1099	1.1096	1.1205	1.125	1.1393	1.1101	1.1223	1.1228	1.1209	1.1401	1.1986	1.0002	1.0212	0.9944	1.0069	0.9861	1.0068	1.0261	1.0471	1.007	1.0312	1.075	1.0926	0.8831	0.9627	0.9706	0.9924	1.0129	0.9843	0.9999	1.0156	1.012	1.0439	1.0236	1.0391	0.8674	0.9433	0.9429	0.9716	0.9809	1.0022	0.998	0.9981	0.9908	0.9955	0.9844	1.0161	0.8455
1510.58	1.051	1.1092	1.1097	1.1182	1.1228	1.1372	1.1093	1.1208	1.1236	1.1262	1.1444	1.2003	1.0059	1.0196	0.9964	1.0105	0.9841	1.0054	1.0266	1.0425	1.0071	1.0321	1.0727	1.0894	0.8859	0.9671	0.9794	0.9972	1.012	0.9872	1.0016	1.0127	1.0147	1.0445	1.0235	1.0328	0.8717	0.9511	0.9419	0.9782	0.9875	1.0022	1.0003	1.0054	0.9929	0.9975	0.9822	1.0188	0.8519
1521.62	1.046	1.1132	1.1099	1.1215	1.1265	1.1428	1.1133	1.1246	1.1299	1.1327	1.1447	1.1986	1.0123	1.0233	1.0029	1.0121	0.9819	1.0109	1.0226	1.0432	1.0126	1.0375	1.0781	1.0971	0.8875	0.9736	0.9814	0.999	1.0091	0.9876	1.0005	1.0163	1.0175	1.0461	1.0245	1.0443	0.8848	0.9643	0.9453	0.9834	0.9879	1.0041	1.0055	1.0047	0.9917	1.0013	0.9817	1.025	0.858
1532.65	1.0393	1.1113	1.1094	1.1172	1.1231	1.1425	1.1122	1.1226	1.1215	1.1288	1.1402	1.1952	1.0029	1.0203	0.9982	1.0084	0.9802	1.0073	1.0178	1.0372	1.0094	1.0347	1.0766	1.0892	0.8864	0.9791	0.9817	0.9982	1.0041	0.9914	0.9961	1.024	1.0214	1.0471	1.0198	1.0409	0.8824	0.9688	0.9447	0.9841	0.9855	0.9972	1.0066	1.0013	0.9927	1.0002	0.9785	1.019	0.8583
1543.7	1.045	1.1199	1.116	1.1222	1.1317	1.1541	1.1193	1.1265	1.1332	1.1372	1.1442	1.2009	1.0049	1.0193	1.0061	1.0141	0.9858	1.0102	1.0179	1.0388	1.0207	1.032	1.0787	1.0973	0.8926	0.9771	0.9872	0.9979	1.0043	0.9966	1.0036	1.0271	1.0213	1.0565	1.0251	1.0435	0.8828	0.9699	0.9402	0.9804	0.9876	0.9991	1.0032	1.0082	0.9957	1.0065	0.984	1.0296	0.8702
1554.73	1.0492	1.1361	1.1247	1.1343	1.1411	1.1654	1.1228	1.1338	1.1399	1.1441	1.1533	1.2062	1.0224	1.0312	1.0153	1.0194	0.984	1.0124	1.0281	1.041	1.0183	1.0407	1.0776	1.1016	0.8948	0.9817	0.9918	1.0041	1.0152	0.9985	1.0043	1.0282	1.0244	1.0545	1.026	1.0555	0.8914	0.9746	0.9474	0.987	0.9908	1.0022	1.0048	1.0121	0.9987	1.0083	0.9947	1.0372	0.8806
1565.77	1.0287	1.1326	1.1208	1.1317	1.1424	1.1663	1.1222	1.1298	1.1376	1.1396	1.1488	1.2038	1.0149	1.0266	1.0122	1.0246	0.9778	1.0154	1.0315	1.0386	1.0139	1.0367	1.0749	1.109	0.896	0.9805	0.984	1.0024	1.0188	0.9984	1.0116	1.033	1.0218	1.0609	1.0226	1.0562	0.8934	0.9713	0.9497	0.9881	0.989	0.9954	1.0087	1.0114	1.0014	1.007	0.9924	1.0395	0.8871
1576.82	1.0082	1.1345	1.1224	1.1383	1.1508	1.1741	1.1234	1.1326	1.1408	1.1388	1.1543	1.2047	1.0074	1.0307	1.017	1.0334	0.9815	1.013	1.0285	1.0437	1.0182	1.0383	1.0744	1.1133	0.8924	0.9872	0.9841	0.9995	1.0178	0.9972	1.0171	1.0377	1.0275	1.0595	1.022	1.062	0.8937	0.9725	0.9485	0.9879	0.9891	0.9984	1.013	1.0107	0.9984	1.0084	0.9974	1.0461	0.8883
1587.83	1.0083	1.1362	1.125	1.148	1.1574	1.1775	1.1256	1.1353	1.1454	1.1415	1.1605	1.2159	1.0104	1.0377	1.0232	1.0394	0.984	1.0152	1.0374	1.0464	1.0184	1.0406	1.0741	1.1086	0.8962	0.9849	0.9824	1.0028	1.0134	1.0018	1.0167	1.0333	1.0293	1.0647	1.0241	1.0724	0.8954	0.9712	0.9451	0.9894	0.9987	0.9965	1.0162	1.0151	0.9988	1.0088	0.9975	1.0489	0.8779
1598.87	0.9978	1.136	1.1244	1.1512	1.1613	1.184	1.1283	1.1362	1.1494	1.1455	1.1671	1.2235	1.0178	1.0438	1.0352	1.0405	0.9866	1.0263	1.0466	1.0444	1.0151	1.0426	1.0727	1.1101	0.8972	0.9892	0.9816	0.9996	1.017	0.9997	1.0146	1.0302	1.0258	1.0661	1.0255	1.0831	0.8987	0.9797	0.9492	0.9925	0.9999	0.9982	1.0205	1.0116	1.0009	1.0105	0.9987	1.0587	0.8768
1609.92	0.9939	1.1488	1.1333	1.162	1.1725	1.1923	1.13	1.1432	1.1596	1.1499	1.1803	1.2342	1.0221	1.0502	1.0438	1.0499	0.9933	1.0316	1.0531	1.048	1.0241	1.0459	1.0764	1.113	0.9038	0.999	0.99	1.0018	1.0216	1.0022	1.0115	1.0293	1.0228	1.0675	1.0225	1.0817	0.9046	0.9801	0.9502	0.9968	1.0007	0.9977	1.0202	1.0118	0.9995	1.0099	0.9969	1.0679	0.89
1620.97	0.9808	1.1415	1.1323	1.16	1.1734	1.1901	1.1293	1.1376	1.1584	1.1436	1.1807	1.2346	1.0039	1.0445	1.0335	1.0449	0.9999	1.0334	1.055	1.0453	1.0248	1.0508	1.0721	1.1111	0.9003	0.9913	0.9779	0.9977	1.0175	1.0003	1.0037	1.0196	1.0263	1.0681	1.0229	1.0811	0.9001	0.9797	0.9526	0.9911	0.9984	0.9995	1.0137	1.0109	1.001	1.0073	0.9976	1.0656	0.8805
1632.02	0.9628	1.1406	1.1369	1.1678	1.1792	1.1936	1.1294	1.1427	1.1649	1.1486	1.1856	1.245	0.9971	1.05	1.0378	1.0488	0.9985	1.0335	1.0574	1.0465	1.0321	1.0598	1.0729	1.1148	0.8988	0.9915	0.9829	1.0027	1.0219	1.0022	1.0024	1.018	1.0257	1.0661	1.0242	1.0809	0.8959	0.9756	0.9494	0.9909	1.0025	1.0023	1.0195	1.0147	1.0025	1.0094	1.0021	1.0604	0.8757
1643.05	0.9488	1.1361	1.1401	1.1727	1.1848	1.2037	1.1354	1.1499	1.1734	1.1565	1.1949	1.251	0.9843	1.048	1.0449	1.0493	1.0021	1.0413	1.062	1.0532	1.0331	1.0588	1.0763	1.1245	0.897	0.9971	0.9861	1.013	1.0225	1.0055	1.0046	1.0191	1.028	1.0649	1.0292	1.0779	0.8928	0.9736	0.946	0.985	1.0006	1.0037	1.0208	1.015	1.0041	1.01	1.0025	1.0604	0.8746
1654.08	0.9387	1.1334	1.1348	1.1726	1.1842	1.2005	1.1272	1.1469	1.1736	1.1604	1.1953	1.255	0.9886	1.0468	1.0414	1.044	1.0058	1.0413	1.0584	1.0497	1.033	1.0597	1.0763	1.1198	0.8985	0.9985	0.9838	1.0161	1.0259	1.0035	1.0038	1.0124	1.0273	1.0596	1.028	1.0691	0.9018	0.9793	0.9516	0.9878	1.0031	1.0004	1.0213	1.018	1.0097	1.0073	1.0076	1.0556	0.8821
1665.12	0.9341	1.1398	1.1437	1.1752	1.1888	1.2052	1.1298	1.156	1.1796	1.1683	1.199	1.2541	1.0011	1.0618	1.0386	1.0534	1.0119	1.0447	1.054	1.0469	1.0394	1.067	1.0753	1.1241	0.8994	1.0051	0.9885	1.0201	1.0176	1.0033	1.0002	1.0083	1.0234	1.0608	1.0304	1.0794	0.9058	0.9937	0.953	0.9877	1.0076	1.0038	1.0167	1.0133	1.0076	1.0072	1.0087	1.0568	0.8883
1676.15	0.9275	1.1455	1.1507	1.1794	1.1932	1.2085	1.1348	1.1586	1.185	1.1729	1.2019	1.2589	1.0032	1.0657	1.0421	1.0545	1.0182	1.0489	1.0593	1.0433	1.0374	1.0682	1.0782	1.1237	0.9019	1.0118	0.9887	1.0234	1.0158	1.0073	1.0019	1.0124	1.0234	1.0615	1.0307	1.0805	0.9118	1.0015	0.9652	0.9908	1.0085	1.0075	1.0157	1.0149	1.0105	1.0037	1.0117	1.0513	0.8941
1687.18	0.9195	1.1393	1.1489	1.1747	1.1896	1.2079	1.1406	1.167	1.1899	1.1844	1.2113	1.2598	0.9874	1.054	1.0417	1.0531	1.0169	1.0453	1.0553	1.0484	1.0438	1.0755	1.086	1.1388	0.8972	1.0049	0.9873	1.0238	1.0128	1.0126	1.0027	1.0133	1.0217	1.0631	1.036	1.0761	0.9074	1.0025	0.9646	0.9919	1.0086	1.0068	1.0203	1.0174	1.0105	1.0076	1.0205	1.0573	0.889
1698.23	0.9192	1.1281	1.1549	1.1749	1.1885	1.2093	1.1499	1.1724	1.1995	1.1867	1.2104	1.2695	0.9844	1.0673	1.0491	1.0524	1.0222	1.0517	1.0574	1.053	1.0453	1.0787	1.0931	1.1554	0.8965	1.0117	0.9953	1.0269	1.0191	1.0165	1.0078	1.017	1.0271	1.0646	1.0427	1.0836	0.9075	1.0107	0.9735	0.9959	1.0101	1.011	1.019	1.0213	1.0126	1.0096	1.0311	1.0582	0.894
1709.27	0.9174	1.145	1.1659	1.1819	1.2007	1.2193	1.1613	1.1865	1.2064	1.1994	1.2195	1.2765	0.9839	1.0646	1.0518	1.0579	1.027	1.0533	1.0623	1.0533	1.0468	1.0736	1.1013	1.1607	0.897	1.0099	0.9947	1.0331	1.0238	1.0155	1.0159	1.0165	1.0264	1.0549	1.0448	1.0839	0.9095	1.0113	0.9845	0.9975	1.0104	1.0076	1.0144	1.0227	1.0106	1.0083	1.0427	1.0646	0.894
1720.32	0.9175	1.1422	1.1641	1.1809	1.1986	1.2205	1.1643	1.1876	1.2076	1.2038	1.2207	1.2782	0.9743	1.0676	1.0572	1.0571	1.0419	1.0547	1.0656	1.052	1.0466	1.0813	1.1085	1.1558	0.8963	1.0063	0.9988	1.0336	1.0256	1.023	1.0171	1.0138	1.0278	1.0592	1.0511	1.0839	0.9116	1.0096	0.9775	1.003	1.0128	1.0043	1.0184	1.0216	1.0107	1.0125	1.0529	1.0659	0.8985
1731.35	0.9164	1.1456	1.1678	1.1814	1.1958	1.2205	1.1735	1.1909	1.2141	1.207	1.2298	1.2802	0.9767	1.0696	1.0475	1.0595	1.0369	1.0575	1.0671	1.0547	1.0494	1.0828	1.1046	1.1578	0.8976	1.0103	0.9989	1.0391	1.0262	1.0231	1.0199	1.0174	1.0246	1.0642	1.0542	1.0843	0.9128	1.0104	0.9916	1.0079	1.021	1.0035	1.0238	1.0251	1.0133	1.0183	1.0453	1.0672	0.8996
1742.4	0.9153	1.1293	1.1644	1.1788	1.1966	1.2206	1.1832	1.2012	1.2187	1.2169	1.2358	1.287	0.9601	1.074	1.0525	1.0665	1.0347	1.0559	1.0687	1.0596	1.0504	1.0914	1.1117	1.1634	0.8945	1.0088	0.9932	1.032	1.028	1.0173	1.0177	1.0189	1.0368	1.0671	1.0618	1.0879	0.9088	1.0071	0.9893	1.0138	1.0214	1.0026	1.0232	1.0293	1.0207	1.0263	1.0445	1.0692	0.8954
1753.43	0.9133	1.1336	1.1608	1.181	1.1924	1.219	1.1901	1.2061	1.2195	1.2151	1.2333	1.2828	0.9672	1.0837	1.0616	1.0765	1.0371	1.0577	1.0727	1.057	1.0565	1.0917	1.1111	1.1677	0.897	1.0378	1.0042	1.0284	1.0211	1.0159	1.0149	1.0145	1.036	1.062	1.0574	1.1	0.9115	1.0071	0.9935	1.0183	1.0215	1.0041	1.0234	1.0312	1.0188	1.0299	1.0381	1.0745	0.9023
1764.47	0.9112	1.1262	1.1587	1.1755	1.1887	1.2152	1.193	1.2037	1.2193	1.2129	1.2297	1.2786	0.9498	1.0726	1.0581	1.0661	1.0363	1.062	1.0705	1.059	1.0538	1.092	1.1105	1.1648	0.8956	1.0126	1.0021	1.0281	1.0281	1.0155	1.0171	1.0199	1.0398	1.0684	1.0617	1.0996	0.9083	1.0042	1.0027	1.0223	1.0306	1.0073	1.0278	1.0377	1.0265	1.0292	1.0365	1.0801	0.9
1775.5	0.9094	1.1271	1.1593	1.1759	1.1918	1.2177	1.198	1.2077	1.2171	1.2132	1.2243	1.2792	0.9502	1.0731	1.06	1.0685	1.0414	1.0632	1.0695	1.0579	1.0522	1.0851	1.1028	1.1616	0.8956	1.0057	0.9971	1.0188	1.0261	1.0126	1.0194	1.0208	1.0371	1.0594	1.0601	1.104	0.9061	1.0066	0.9993	1.0206	1.0305	1.0104	1.022	1.0376	1.0342	1.0308	1.0318	1.0803	0.9029
1786.53	0.908	1.1158	1.144	1.1637	1.1848	1.2128	1.1965	1.2075	1.2142	1.2151	1.2267	1.2758	0.942	1.0663	1.0532	1.0646	1.0394	1.0607	1.0707	1.0582	1.0556	1.087	1.1082	1.1631	0.8971	1.0064	1.0021	1.0244	1.029	1.0081	1.0163	1.0263	1.0388	1.0647	1.0619	1.1089	0.905	1.0095	0.989	1.024	1.0323	1.0139	1.0206	1.0422	1.0322	1.0329	1.0276	1.0749	0.9046
1797.57	0.9088	1.1287	1.1592	1.1722	1.1912	1.2191	1.2073	1.217	1.2241	1.2241	1.2392	1.2811	0.945	1.0856	1.0587	1.077	1.0587	1.0713	1.0705	1.0686	1.0649	1.0906	1.112	1.1672	0.8964	1.0166	1.0155	1.0286	1.0359	1.0145	1.0213	1.0324	1.0421	1.0696	1.0704	1.1122	0.9065	1.0242	1.0009	1.0376	1.0379	1.0208	1.022	1.0459	1.0361	1.0367	1.0222	1.0834	0.9058
1808.6	0.9082	1.1322	1.1588	1.1732	1.1936	1.2169	1.2121	1.2178	1.2281	1.226	1.2318	1.2771	0.9401	1.0845	1.0548	1.0855	1.0638	1.0701	1.0723	1.0679	1.0647	1.0976	1.1172	1.1691	0.8965	1.0058	1.0171	1.0366	1.0357	1.0179	1.0242	1.0369	1.0518	1.0717	1.0707	1.1097	0.9047	1.0304	1.0032	1.0368	1.0372	1.0248	1.0271	1.0537	1.0451	1.0361	1.0232	1.0846	0.9046
1819.65	0.9048	1.1391	1.1702	1.1827	1.2042	1.2319	1.2241	1.2303	1.2329	1.2362	1.2447	1.2873	0.942	1.0935	1.0618	1.0943	1.0702	1.0812	1.0867	1.0803	1.0695	1.1072	1.1242	1.1766	0.8962	1.013	1.0206	1.0406	1.0376	1.029	1.0301	1.0411	1.0602	1.0775	1.0727	1.1204	0.9067	1.0282	1.0243	1.042	1.042	1.029	1.0271	1.0604	1.0496	1.0416	1.0305	1.0975	0.9056
1830.68	0.9036	1.1286	1.1619	1.1739	1.1929	1.2215	1.2235	1.2246	1.232	1.2288	1.2415	1.2779	0.9378	1.0945	1.0535	1.0819	1.0674	1.0829	1.0817	1.0745	1.0648	1.1034	1.1269	1.174	0.8964	1.0154	1.0201	1.0311	1.0359	1.0243	1.023	1.0395	1.0534	1.0701	1.0771	1.1209	0.9055	1.0318	1.0288	1.0377	1.0306	1.0255	1.0306	1.0558	1.0499	1.0461	1.0278	1.0978	0.9051
1841.72	0.9019	1.1287	1.1572	1.1754	1.1948	1.2268	1.2261	1.2309	1.2333	1.2349	1.2457	1.2822	0.9407	1.0897	1.0597	1.086	1.0685	1.089	1.0741	1.0785	1.0677	1.1125	1.1275	1.176	0.8965	1.0147	1.0164	1.03	1.04	1.0249	1.0256	1.0368	1.0607	1.0737	1.0776	1.1283	0.9083	1.0323	1.0322	1.0347	1.0244	1.0266	1.0288	1.0558	1.0557	1.0442	1.0235	1.1029	0.9061
1852.75	0.9026	1.1183	1.1544	1.1688	1.1885	1.2201	1.2214	1.2278	1.2299	1.2383	1.2443	1.2806	0.929	1.0871	1.0462	1.0791	1.0604	1.0864	1.0756	1.0814	1.0743	1.1151	1.1311	1.1699	0.8944	0.9948	1.016	1.028	1.0415	1.0239	1.0302	1.0419	1.0538	1.0803	1.0806	1.1258	0.9034	1.0251	1.0206	1.0329	1.0232	1.0309	1.0277	1.0557	1.06	1.0463	1.0209	1.104	0.901
1863.8	0.9005	1.1142	1.1553	1.171	1.1904	1.218	1.225	1.2285	1.2263	1.228	1.2412	1.2805	0.9271	1.0926	1.0498	1.0832	1.063	1.0845	1.0781	1.0795	1.0713	1.1148	1.1286	1.1653	0.8941	1.0001	1.0119	1.0152	1.0389	1.0239	1.0308	1.0499	1.0578	1.0773	1.0853	1.1241	0.904	1.0246	1.0145	1.0335	1.0254	1.0356	1.0355	1.0564	1.0583	1.0432	1.0179	1.1029	0.9013
1874.83	0.8984	1.1206	1.1522	1.1698	1.1853	1.2182	1.2258	1.2227	1.2261	1.2326	1.248	1.2768	0.9233	1.0734	1.0535	1.0791	1.0561	1.0782	1.0837	1.0892	1.0751	1.1112	1.1329	1.1661	0.892	0.9789	0.9914	1.014	1.0373	1.0246	1.0256	1.0537	1.0594	1.0853	1.0807	1.1215	0.902	1.0171	1.0086	1.0278	1.0216	1.03	1.0348	1.0543	1.0542	1.0425	1.0215	1.1035	0.8971
1885.87	0.8963	1.1191	1.1554	1.1701	1.1813	1.2136	1.2298	1.2303	1.2264	1.2357	1.2482	1.2777	0.9204	1.0818	1.0522	1.0794	1.0629	1.0851	1.0837	1.0844	1.074	1.1205	1.1344	1.1708	0.8927	0.991	1.0055	1.034	1.0403	1.0305	1.0299	1.0516	1.0654	1.0854	1.0896	1.1402	0.9014	1.0188	1.0204	1.0319	1.0253	1.0354	1.0376	1.0511	1.0476	1.0487	1.023	1.102	0.8986
1896.9	0.8953	1.105	1.1508	1.1626	1.182	1.2111	1.229	1.223	1.2275	1.2324	1.2475	1.2804	0.9197	1.0743	1.0512	1.0761	1.0616	1.0848	1.084	1.0857	1.0768	1.1213	1.1417	1.1746	0.8914	0.9807	0.9989	1.0409	1.0362	1.0323	1.0274	1.0585	1.0663	1.0881	1.0881	1.1426	0.9014	1.0141	1.0198	1.0365	1.0221	1.0334	1.0394	1.0538	1.0457	1.0498	1.0238	1.1233	0.8985
1907.93	0.8942	1.0963	1.151	1.1613	1.1858	1.2081	1.2236	1.2238	1.2291	1.2237	1.2454	1.2783	0.9151	1.0807	1.056	1.0844	1.0675	1.0838	1.0843	1.0908	1.0829	1.1255	1.1449	1.1783	0.8917	1.0101	1.0073	1.0321	1.0396	1.0388	1.0352	1.056	1.0694	1.0915	1.094	1.1416	0.9014	1.0222	1.0223	1.046	1.0252	1.0365	1.0437	1.055	1.0422	1.0494	1.0298	1.1403	0.899
1918.98	0.8922	1.0998	1.1539	1.1652	1.1851	1.2142	1.2296	1.2309	1.2322	1.2297	1.2408	1.2743	0.9123	1.08	1.0469	1.082	1.0679	1.089	1.0849	1.0888	1.086	1.1202	1.1453	1.1737	0.8885	0.981	0.9934	1.0256	1.0458	1.029	1.0291	1.0616	1.064	1.0924	1.0951	1.1415	0.8987	1.0191	1.0139	1.0448	1.0252	1.0319	1.0412	1.0523	1.0388	1.0486	1.0235	1.1372	0.8961
1930.03	0.8904	1.1023	1.1413	1.1632	1.1824	1.2027	1.2201	1.2163	1.2181	1.2202	1.2317	1.268	0.9131	1.0868	1.0539	1.0798	1.0704	1.087	1.0875	1.0843	1.0806	1.1227	1.1439	1.1682	0.8881	0.9991	1.0109	1.0328	1.0512	1.0251	1.0263	1.0597	1.0613	1.0896	1.094	1.1453	0.9005	1.024	1.0134	1.0373	1.0205	1.0272	1.0451	1.054	1.0404	1.045	1.0226	1.1329	0.8973
1941.07	0.8882	1.0823	1.1278	1.1532	1.1723	1.2023	1.2215	1.2153	1.2188	1.2142	1.2307	1.2584	0.9106	1.0705	1.0399	1.0675	1.0581	1.0729	1.0816	1.0823	1.0849	1.1149	1.1475	1.1518	0.8866	0.9692	0.9779	1.0227	1.0368	1.0234	1.0209	1.0536	1.0626	1.096	1.0926	1.1331	0.8982	1.0166	1.0034	1.0407	1.0213	1.0206	1.0406	1.0541	1.042	1.0426	1.025	1.1269	0.8945
1952.12	0.888	1.0671	1.1275	1.1509	1.1593	1.1945	1.21	1.2054	1.2086	1.2066	1.2267	1.263	0.9097	1.0644	1.0247	1.0555	1.0555	1.0738	1.0675	1.0749	1.0798	1.1108	1.1474	1.1593	0.8864	0.9647	0.9777	1.0193	1.0311	1.0224	1.0233	1.0465	1.0615	1.0948	1.0962	1.1205	0.899	1.0105	0.988	1.0305	1.0156	1.023	1.0436	1.055	1.0374	1.0349	1.0202	1.1158	0.8961
1963.15	0.8881	1.0594	1.1276	1.1502	1.1624	1.1971	1.213	1.2079	1.2138	1.2155	1.2305	1.2682	0.9097	1.0569	1.0307	1.0599	1.052	1.0678	1.0774	1.0773	1.0835	1.1047	1.1452	1.1581	0.8854	0.9478	0.9644	1.0226	1.0349	1.0144	1.0205	1.0414	1.0622	1.0945	1.0998	1.126	0.8991	0.9964	0.9808	1.0324	1.0114	1.03	1.0405	1.0556	1.0361	1.0428	1.0249	1.1171	0.8962
1974.18	0.8864	1.0649	1.1397	1.1645	1.1796	1.2079	1.2198	1.225	1.2262	1.229	1.2399	1.2718	0.9081	1.0757	1.0464	1.0718	1.0641	1.0854	1.0884	1.085	1.1025	1.1252	1.1545	1.1646	0.8837	0.9743	0.9903	1.0276	1.0359	1.0244	1.035	1.0518	1.0699	1.1033	1.1012	1.1397	0.8961	1.0001	0.9917	1.0416	1.0137	1.034	1.0459	1.0539	1.0404	1.0437	1.0319	1.1236	0.8959
1985.22	0.8837	1.0556	1.127	1.1626	1.1743	1.202	1.2187	1.2218	1.2217	1.2234	1.2468	1.2702	0.9098	1.0809	1.0518	1.0721	1.0696	1.0898	1.0773	1.0869	1.096	1.1262	1.162	1.1729	0.8853	0.9898	1.0119	1.0256	1.0397	1.0201	1.0385	1.0546	1.0661	1.101	1.1053	1.133	0.8987	1.0172	1.013	1.0438	1.029	1.0402	1.0478	1.0578	1.0454	1.0478	1.0353	1.1269	0.898
1996.27	0.8822	1.0362	1.1189	1.142	1.1592	1.1942	1.2093	1.2031	1.2115	1.2101	1.236	1.2511	0.9078	1.0663	1.0332	1.0613	1.0545	1.0827	1.0659	1.0768	1.0898	1.1194	1.1573	1.1626	0.8831	0.9764	0.9889	0.9969	1.0405	1.0165	1.0346	1.0484	1.0686	1.0942	1.0939	1.1314	0.899	1.0055	0.9811	1.0367	1.0256	1.0318	1.041	1.0549	1.0434	1.0503	1.0348	1.1203	0.8974
2007.32	0.8827	1.0376	1.1269	1.1541	1.1713	1.195	1.2174	1.2191	1.2231	1.2192	1.2377	1.2607	0.9053	1.0771	1.0433	1.0718	1.0688	1.0916	1.0745	1.0784	1.094	1.1252	1.1705	1.168	0.8825	0.9832	1.0014	1.0148	1.0465	1.023	1.0412	1.0533	1.0726	1.1021	1.0983	1.1344	0.895	1.0234	0.9888	1.0487	1.0347	1.0386	1.0463	1.058	1.0394	1.0564	1.0443	1.1248	0.897
2018.35	0.8805	1.0338	1.1395	1.1619	1.1715	1.2092	1.2207	1.2139	1.2274	1.2339	1.246	1.2689	0.9065	1.0852	1.0534	1.0838	1.0745	1.0951	1.0867	1.0915	1.1094	1.1407	1.1751	1.1666	0.8813	0.994	1.0082	1.024	1.0522	1.0334	1.0415	1.0685	1.0745	1.105	1.1073	1.1376	0.8953	1.0408	1.0031	1.0436	1.0411	1.05	1.056	1.0643	1.0503	1.0596	1.0617	1.1371	0.8956
2029.38	0.8778	1.0011	1.1188	1.1453	1.16	1.193	1.2069	1.2023	1.2156	1.2227	1.2339	1.2524	0.9047	1.0634	1.0294	1.0684	1.0608	1.0841	1.0813	1.0814	1.1034	1.1242	1.1762	1.165	0.8792	0.9682	0.9897	1.0112	1.0368	1.0187	1.0433	1.0616	1.0738	1.1088	1.1055	1.1254	0.8944	1.0261	0.9701	1.0391	1.0285	1.0424	1.0509	1.0609	1.0416	1.0556	1.0586	1.1256	0.8948
2040.43	0.8782	0.9942	1.1287	1.1498	1.1674	1.1962	1.2131	1.2107	1.2239	1.2223	1.2381	1.2738	0.9018	1.079	1.0424	1.0715	1.0727	1.0932	1.0847	1.0909	1.1077	1.135	1.1775	1.1686	0.8787	0.9878	1.0124	1.0281	1.0435	1.0215	1.0364	1.0588	1.0796	1.1122	1.1101	1.1319	0.8936	1.027	0.9805	1.0425	1.0343	1.0335	1.0533	1.0694	1.0481	1.0645	1.0719	1.1329	0.8941
2051.48	0.8775	0.9664	1.1202	1.1475	1.1673	1.1864	1.2181	1.2166	1.2262	1.2225	1.2315	1.2681	0.9019	1.0623	1.0306	1.0649	1.067	1.0933	1.0879	1.0876	1.1073	1.1248	1.1743	1.147	0.8768	0.963	0.9998	1.0129	1.0412	1.027	1.0291	1.0665	1.0793	1.1085	1.0979	1.1273	0.8914	1.0131	0.9629	1.0362	1.0282	1.0329	1.0476	1.0724	1.0452	1.0652	1.0785	1.1262	0.8932
2062.52	0.8748	0.9488	1.1244	1.1423	1.1475	1.1909	1.1988	1.1958	1.2037	1.2026	1.223	1.2696	0.8997	1.0557	1.0244	1.0545	1.0558	1.0802	1.0761	1.0788	1.1025	1.1199	1.1629	1.1439	0.8763	0.9725	0.9999	1.0137	1.0419	1.0097	1.028	1.0624	1.0719	1.1012	1.092	1.1088	0.8918	1.0147	0.9655	1.0333	1.0311	1.0303	1.0485	1.064	1.0314	1.0593	1.074	1.1098	0.8923
2073.55	0.873	0.937	1.1233	1.1457	1.147	1.1871	1.1883	1.194	1.2081	1.1967	1.2155	1.2712	0.8993	1.0612	1.0249	1.0704	1.0602	1.0868	1.0763	1.0901	1.0945	1.1173	1.1736	1.148	0.8749	0.9759	0.995	1.0157	1.0418	1.018	1.0313	1.0564	1.0745	1.0987	1.1022	1.1141	0.89	1.0259	0.9784	1.0413	1.0325	1.0376	1.0412	1.0646	1.0439	1.0591	1.072	1.1092	0.8908
2084.6	0.8732	0.9179	1.1142	1.1432	1.144	1.1821	1.1914	1.187	1.1969	1.1986	1.2106	1.2642	0.8979	1.0499	1.0114	1.063	1.0626	1.0804	1.0736	1.0748	1.0938	1.1173	1.177	1.1376	0.874	0.9663	0.9974	1.0253	1.0326	1.0118	1.0318	1.0534	1.0699	1.1009	1.097	1.0948	0.89	1.032	0.9623	1.0348	1.0272	1.0281	1.0388	1.0598	1.0322	1.0538	1.0678	1.0921	0.8909
2095.63	0.8716	0.9086	1.1286	1.1607	1.1591	1.1924	1.2091	1.2079	1.2235	1.2134	1.2339	1.2696	0.8975	1.0655	1.0214	1.0789	1.0707	1.0951	1.0839	1.0979	1.1048	1.1248	1.1897	1.1515	0.873	0.9784	0.9969	1.0492	1.0364	1.0361	1.0217	1.0604	1.0769	1.1061	1.095	1.1077	0.8879	1.0411	0.9707	1.0381	1.0253	1.0419	1.0385	1.0664	1.0392	1.0592	1.0773	1.1054	0.889
2106.68	0.8709	0.9044	1.1159	1.1453	1.1453	1.1853	1.1949	1.1915	1.2051	1.2098	1.2271	1.2609	0.8954	1.0584	1.0171	1.0721	1.0666	1.0858	1.092	1.0926	1.1088	1.1281	1.1906	1.1431	0.872	0.9702	0.9966	1.0592	1.0369	1.029	1.0182	1.0563	1.0643	1.1068	1.0922	1.0969	0.8876	1.0332	0.9756	1.0273	1.0281	1.0393	1.0404	1.0653	1.0381	1.0583	1.0791	1.1002	0.8898
2117.73	0.8701	0.9031	1.1258	1.1512	1.1482	1.1823	1.1923	1.2109	1.209	1.2108	1.2273	1.2643	0.8945	1.0598	1.0115	1.0767	1.0677	1.0847	1.0889	1.1003	1.1051	1.1351	1.1929	1.1495	0.8704	0.9677	0.9921	1.0256	1.0469	1.0341	1.0344	1.0544	1.0723	1.1071	1.0936	1.0989	0.8877	1.0271	0.9787	1.0284	1.0246	1.0356	1.0413	1.0754	1.0375	1.0643	1.0841	1.1002	0.8881
2128.77	0.867	0.9025	1.1169	1.1467	1.1323	1.1785	1.2035	1.1977	1.2118	1.2183	1.2323	1.2595	0.8939	1.0529	1.0181	1.0761	1.0632	1.0858	1.0928	1.1009	1.1096	1.1287	1.1917	1.1452	0.8698	0.9695	0.9955	1.0217	1.0491	1.0302	1.0386	1.0592	1.0693	1.1	1.092	1.0927	0.8857	1.0382	0.9841	1.037	1.0331	1.0412	1.0415	1.0707	1.037	1.069	1.0897	1.0971	0.8876
2139.82	0.8677	0.9019	1.1102	1.1477	1.1315	1.1779	1.196	1.1829	1.2017	1.2049	1.2273	1.2582	0.8948	1.0545	1.0156	1.0763	1.0725	1.0902	1.0872	1.1062	1.1088	1.1377	1.2015	1.1418	0.8692	0.9662	1.0005	1.0215	1.0498	1.0374	1.0341	1.0567	1.0829	1.108	1.1136	1.0884	0.8855	1.0449	0.9851	1.0326	1.0333	1.0453	1.0449	1.0723	1.0387	1.068	1.0891	1.0925	0.8864
2150.87	0.8652	0.9004	1.1143	1.1585	1.1416	1.191	1.197	1.1983	1.2173	1.2143	1.2314	1.258	0.8925	1.0503	1.0112	1.0738	1.0673	1.0909	1.1014	1.1048	1.1207	1.1404	1.2038	1.1308	0.8679	0.9641	0.9972	1.0252	1.0553	1.03	1.0329	1.0602	1.0789	1.1147	1.1142	1.0777	0.883	1.039	0.9808	1.044	1.0296	1.0412	1.0429	1.0684	1.0439	1.0692	1.0838	1.0864	0.8861
2161.92	0.8628	0.8983	1.1138	1.1514	1.1414	1.1784	1.1962	1.1934	1.211	1.1984	1.2272	1.2658	0.8908	1.0392	0.9978	1.0619	1.0562	1.0811	1.1005	1.1076	1.1194	1.1416	1.1976	1.1198	0.8659	0.9492	0.9809	1.0069	1.037	1.0322	1.0278	1.0534	1.0675	1.1015	1.1075	1.0667	0.8819	1.0268	0.9624	1.0277	1.0236	1.0309	1.0398	1.062	1.0416	1.0663	1.0858	1.0695	0.8836
2172.95	0.8612	0.8987	1.1024	1.1512	1.1367	1.166	1.1918	1.186	1.2012	1.2002	1.218	1.2521	0.89	1.0473	1.0032	1.0692	1.0661	1.0795	1.0983	1.0976	1.119	1.1437	1.1966	1.1172	0.8665	0.9651	1.0049	1.0066	1.0377	1.0308	1.0327	1.0454	1.062	1.1036	1.1148	1.0589	0.8819	1.0308	0.9926	1.0432	1.0266	1.0375	1.039	1.0666	1.0445	1.0677	1.085	1.0643	0.885
2183.97	0.8613	0.8973	1.0981	1.1419	1.1276	1.1623	1.1906	1.1906	1.1962	1.203	1.2125	1.2474	0.8883	1.024	0.9857	1.0634	1.053	1.0676	1.0929	1.0997	1.1131	1.1311	1.1943	1.0997	0.8636	0.9458	0.987	0.9958	1.0354	1.0287	1.0303	1.0468	1.0581	1.1017	1.1124	1.0364	0.8814	1.0049	0.9693	1.0331	1.0161	1.0296	1.0345	1.0589	1.0343	1.0656	1.0861	1.0402	0.8823
2195.02	0.8589	0.8949	1.09	1.1407	1.1255	1.1626	1.1851	1.1826	1.2022	1.2089	1.2181	1.2496	0.8855	1.0099	0.9757	1.059	1.0567	1.0731	1.1025	1.0958	1.1229	1.1422	1.1948	1.0953	0.8614	0.931	0.9773	0.9987	1.0305	1.0251	1.0283	1.0468	1.0623	1.1038	1.1165	1.0251	0.8781	0.9872	0.958	1.0233	1.0018	1.0277	1.0303	1.0625	1.04	1.0758	1.1016	1.0337	0.8798
2206.07	0.8576	0.8949	1.0905	1.1522	1.138	1.182	1.2044	1.2036	1.2085	1.2113	1.2259	1.2462	0.8853	1.0165	0.9699	1.0646	1.0681	1.0846	1.106	1.1012	1.1207	1.1477	1.1984	1.0843	0.8608	0.9361	0.9939	1.0037	1.0431	1.0373	1.0352	1.0536	1.0669	1.1084	1.1269	1.0093	0.8755	0.9906	0.9764	1.037	1.0183	1.0435	1.0341	1.068	1.0473	1.0792	1.1153	1.0174	0.8784
2217.1	0.856	0.894	1.0715	1.1379	1.1226	1.1642	1.1766	1.168	1.1828	1.1883	1.2222	1.2381	0.8856	1.0122	0.9613	1.0573	1.0698	1.0866	1.0948	1.1053	1.1208	1.15	1.1949	1.0536	0.8604	0.9345	0.9901	1.0118	1.0314	1.0227	1.0277	1.0463	1.0597	1.0956	1.1156	0.9943	0.8748	0.9902	0.9768	1.0396	1.0138	1.0325	1.0405	1.0584	1.0398	1.069	1.0942	1.0013	0.8774
2228.13	0.8545	0.8928	1.0745	1.1352	1.1374	1.1698	1.1853	1.1861	1.1956	1.1861	1.2208	1.2358	0.885	1.0058	0.9579	1.0605	1.0672	1.0785	1.0936	1.0921	1.1182	1.1468	1.1948	1.0377	0.8593	0.9249	0.9905	1.004	1.0096	1.0042	1.0373	1.0439	1.0546	1.1011	1.1079	0.9756	0.8745	0.9883	0.9717	1.0294	1.0163	1.0298	1.0343	1.0548	1.0314	1.0715	1.09	0.9856	0.8772
2239.17	0.8535	0.8924	1.0675	1.1435	1.1293	1.1679	1.1836	1.1873	1.1966	1.2018	1.224	1.224	0.8825	0.9978	0.9612	1.0588	1.0611	1.0873	1.0991	1.1173	1.1146	1.1409	1.1973	1.0277	0.8582	0.9234	0.9892	0.9992	1.0066	1.0073	1.0339	1.0362	1.0459	1.1133	1.1181	0.9725	0.8743	0.9761	0.9677	1.0164	0.9972	1.0309	1.0423	1.0598	1.0263	1.0745	1.0867	0.9807	0.8767
2250.22	0.8523	0.8905	1.0542	1.1403	1.1212	1.1576	1.1623	1.1565	1.1759	1.1832	1.2071	1.2078	0.8827	0.9948	0.9593	1.0549	1.0729	1.0901	1.0931	1.0894	1.1185	1.1493	1.1971	1.0066	0.8581	0.9245	1.0037	1.0015	1.0114	1.0035	1.028	1.0267	1.0442	1.0946	1.116	0.9653	0.8745	0.9875	0.9817	1.0197	1.0021	1.0268	1.0431	1.0513	1.0355	1.0745	1.086	0.9676	0.8768
2261.25	0.853	0.8908	1.0535	1.1383	1.1265	1.1648	1.1747	1.1739	1.1912	1.2076	1.226	1.224	0.8822	0.9946	0.9568	1.0629	1.0793	1.096	1.1013	1.1062	1.1276	1.159	1.2044	1.0103	0.8577	0.924	1.0044	1.0182	1.0248	1.0134	1.0331	1.0274	1.0612	1.113	1.1132	0.9681	0.8744	0.9979	0.9865	1.0215	1.0064	1.0307	1.0573	1.0621	1.0411	1.0795	1.1005	0.9648	0.8764
2272.27	0.8505	0.8914	1.0495	1.1414	1.131	1.1752	1.1826	1.1794	1.2039	1.2171	1.2364	1.2205	0.8813	0.9991	0.9564	1.0646	1.0855	1.1037	1.1113	1.1153	1.1249	1.1564	1.2122	1.0097	0.8567	0.9267	1.0146	1.0236	1.0437	1.02	1.0345	1.0305	1.0598	1.1086	1.1276	0.9633	0.8723	1.0004	0.9861	1.0254	1.0128	1.0349	1.0567	1.0645	1.0521	1.0837	1.1139	0.9658	0.8749
2283.32	0.8459	0.8883	1.031	1.131	1.1307	1.1698	1.1847	1.1946	1.2007	1.2062	1.2353	1.2169	0.8777	0.9737	0.9389	1.0523	1.0772	1.092	1.1087	1.1126	1.1239	1.1564	1.2127	0.9981	0.8539	0.904	0.9862	1.0053	1.0072	1.0064	1.0244	1.0337	1.0565	1.1119	1.1186	0.9579	0.8703	0.9741	0.9709	1.0008	1.0083	1.0295	1.0495	1.0542	1.0429	1.0791	1.1173	0.9622	0.8724
2294.37	0.8457	0.8878	1.0287	1.1333	1.1388	1.175	1.1902	1.194	1.2079	1.2271	1.2303	1.2196	0.8794	0.9779	0.9411	1.0573	1.0891	1.107	1.1092	1.1216	1.1323	1.1592	1.2198	0.9921	0.8537	0.9014	0.9981	1.0118	1.0168	1.0361	1.0456	1.0266	1.0555	1.1116	1.1305	0.9516	0.8687	0.9809	0.9787	1.0118	0.9972	1.0356	1.0543	1.0559	1.0355	1.0854	1.1148	0.9628	0.8717
2305.4	0.8471	0.8884	1.0107	1.1247	1.1332	1.1806	1.1815	1.1776	1.202	1.2195	1.2319	1.2023	0.8787	0.9811	0.9452	1.0616	1.0891	1.1092	1.1168	1.1169	1.134	1.1599	1.2228	0.9697	0.853	0.8985	0.9979	1.0162	1.0167	1.0602	1.036	1.0328	1.1034	1.1109	1.1306	0.9549	0.8709	0.9856	0.9826	1.0278	1.0192	1.0271	1.0528	1.0511	1.0325	1.0878	1.1157	0.96	0.8727
2316.42	0.8435	0.8859	0.9851	1.1184	1.1221	1.1682	1.1877	1.1737	1.1893	1.2104	1.2291	1.187	0.876	0.9694	0.9379	1.0525	1.0789	1.0926	1.0993	1.1073	1.1267	1.1477	1.2092	0.955	0.8521	0.8925	0.9862	1.0024	1.0048	1.0416	1.0222	1.0255	1.087	1.1066	1.1196	0.9436	0.8691	0.9759	0.9728	1.0011	1.0338	1.0187	1.0516	1.0505	1.0374	1.0868	1.1133	0.9541	0.8712
2327.47	0.8432	0.8856	0.9622	1.1074	1.1288	1.179	1.1771	1.1941	1.2016	1.2113	1.2359	1.1914	0.876	0.9636	0.9248	1.0558	1.0828	1.1082	1.1026	1.1217	1.1342	1.1568	1.2199	0.9563	0.8507	0.8875	0.9928	1.0103	1.021	1.0554	1.0295	1.0512	1.1011	1.1105	1.1321	0.9414	0.8658	0.979	0.976	1.0056	1.027	1.0248	1.054	1.0568	1.039	1.0967	1.1187	0.953	0.868
2338.48	0.8428	0.8851	0.9489	1.1018	1.1168	1.1654	1.1869	1.1937	1.2109	1.2042	1.2303	1.1842	0.8749	0.9535	0.9183	1.0491	1.0824	1.1029	1.1063	1.123	1.1281	1.1611	1.2104	0.9453	0.8493	0.8848	0.9848	1.021	1.022	1.0484	1.0254	1.0495	1.0838	1.1181	1.1294	0.9346	0.8653	0.9768	0.9697	1.0134	1.0231	1.021	1.0477	1.0561	1.04	1.101	1.1135	0.9483	0.8677
2349.52	0.8391	0.8825	0.9231	1.0895	1.0999	1.1403	1.1494	1.1949	1.1993	1.2048	1.205	1.17	0.8729	0.9347	0.9036	1.0412	1.0686	1.1	1.0949	1.115	1.1211	1.1524	1.2067	0.9346	0.8485	0.8813	0.9765	0.9997	1.0105	1.0327	1.0188	1.0394	1.079	1.0977	1.1184	0.9261	0.8646	0.9732	0.9611	1.0163	1.0155	1.0075	1.0434	1.048	1.0321	1.0971	1.1026	0.9347	0.8672
2360.55	0.8402	0.8832	0.9077	1.0769	1.1012	1.1476	1.1752	1.1831	1.1889	1.1979	1.2123	1.1587	0.8717	0.9255	0.9025	1.0394	1.073	1.1057	1.1041	1.1173	1.1272	1.1461	1.1993	0.9255	0.8476	0.8807	0.9817	1.0058	1.021	1.034	1.0201	1.0456	1.0785	1.1034	1.1176	0.9183	0.8619	0.9695	0.9655	1.0055	1.029	1.0189	1.0359	1.0464	1.0371	1.0992	1.1128	0.9212	0.8652
2371.58	0.8381	0.8817	0.8991	1.0678	1.1025	1.1431	1.1718	1.1781	1.1857	1.2063	1.2074	1.1545	0.8717	0.9219	0.8974	1.0318	1.0735	1.095	1.1037	1.1198	1.1229	1.1506	1.2024	0.9112	0.8467	0.8811	0.9614	1.0023	1.0186	1.0248	1.0179	1.0567	1.0696	1.1034	1.1153	0.9157	0.8623	0.9624	0.9552	1.0056	1.0074	1.0032	1.0426	1.0472	1.0306	1.1018	1.1082	0.9131	0.8649
2382.63	0.8375	0.8808	0.8958	1.0639	1.1037	1.1463	1.1561	1.1721	1.1925	1.1975	1.2091	1.1424	0.8711	0.9184	0.8972	1.0297	1.075	1.0894	1.0978	1.1099	1.1152	1.1449	1.2015	0.9061	0.8454	0.881	0.9681	0.9999	1.0196	1.0215	1.0127	1.0451	1.0813	1.1032	1.117	0.9018	0.8597	0.9709	0.9512	1.0114	1.0223	1.0113	1.0561	1.0447	1.0353	1.0957	1.1195	0.9124	0.8622
2393.68	0.835	0.8815	0.8959	1.0534	1.1141	1.1377	1.1544	1.174	1.1816	1.1972	1.2089	1.1308	0.8683	0.9169	0.8923	1.0377	1.0757	1.1003	1.1063	1.1158	1.1256	1.1533	1.2017	0.9034	0.8444	0.8813	0.9791	1.0181	1.0226	1.0297	1.0199	1.0478	1.0815	1.1135	1.1199	0.8969	0.8597	0.9843	0.9679	1.0204	1.0317	1.0119	1.0745	1.0469	1.0518	1.1024	1.119	0.9079	0.8624
2404.72	0.8351	0.8793	0.894	1.0451	1.099	1.1425	1.1588	1.1742	1.1831	1.2035	1.2125	1.1224	0.8689	0.9126	0.8942	1.0244	1.0683	1.0919	1.1024	1.1169	1.1157	1.1485	1.1981	0.9011	0.8448	0.8812	0.966	1.0082	1.0258	1.0158	1.0136	1.0408	1.0783	1.1022	1.117	0.8928	0.8591	0.9705	0.9529	1.0132	1.0241	1.0165	1.0545	1.0424	1.0309	1.0826	1.1108	0.9073	0.8625
2415.77	0.8289	0.8783	0.8926	1.0313	1.1005	1.1433	1.1666	1.1746	1.1851	1.2151	1.2086	1.1149	0.8683	0.9127	0.8902	1.0246	1.0709	1.0955	1.104	1.1134	1.1138	1.1438	1.1955	0.8981	0.8431	0.8799	0.9681	1.0096	1.0132	1.0172	1.0132	1.0426	1.0773	1.1081	1.1179	0.8898	0.8595	0.9689	0.9559	1.0097	1.0205	1.013	1.0508	1.0403	1.0442	1.0805	1.1106	0.9041	0.862
2426.8	0.8315	0.8777	0.8931	1.027	1.1025	1.1421	1.1771	1.1711	1.1943	1.2066	1.2313	1.11	0.8663	0.9123	0.8936	1.0324	1.0738	1.0939	1.1096	1.1234	1.1188	1.1508	1.2077	0.8976	0.8424	0.88	0.9682	1.01	1.0162	1.0343	1.0248	1.0464	1.0855	1.1121	1.1232	0.8876	0.8574	0.9749	0.956	1.0198	1.0323	1.019	1.0609	1.0493	1.0369	1.0906	1.1172	0.9027	0.8598
2437.83	0.8295	0.8763	0.8907	0.9951	1.0933	1.1252	1.1661	1.1542	1.1831	1.1961	1.2183	1.0861	0.8659	0.9096	0.8915	1.0115	1.0551	1.0787	1.0837	1.1061	1.1061	1.1382	1.1868	0.8938	0.8414	0.8786	0.9438	0.9852	1.0017	1.0142	1.0018	1.0279	1.0748	1.0973	1.1086	0.8844	0.857	0.9531	0.9354	1.0043	1.0097	1.0078	1.0305	1.0376	1.0245	1.0953	1.109	0.8995	0.8595
2448.87	0.8277	0.8749	0.8905	0.9694	1.0995	1.1425	1.1792	1.1899	1.1972	1.2115	1.236	1.0777	0.8655	0.9098	0.8918	1.015	1.0638	1.0879	1.1064	1.1236	1.1163	1.1531	1.2011	0.8955	0.8396	0.8784	0.943	1.0018	1.0032	1.0213	1.0181	1.0563	1.0838	1.1071	1.1174	0.8832	0.8551	0.9519	0.9292	1.0032	1.0128	1.0148	1.0347	1.0439	1.0338	1.0946	1.1072	0.9012	0.8573
2459.9	0.8258	0.8754	0.8903	0.959	1.0949	1.1404	1.1858	1.1941	1.2017	1.2218	1.2313	1.0617	0.8652	0.9094	0.8925	1.0251	1.074	1.089	1.115	1.1229	1.1262	1.1593	1.2007	0.8952	0.8399	0.879	0.9493	1.0188	1.0288	1.0372	1.032	1.0576	1.0992	1.115	1.1122	0.8864	0.8547	0.9608	0.9355	1.0234	1.0263	1.0293	1.0595	1.0568	1.045	1.1036	1.1211	0.9008	0.8566
2470.93	0.8254	0.8734	0.8893	0.9378	1.0957	1.1395	1.1877	1.1998	1.2033	1.2175	1.2353	1.0556	0.8628	0.909	0.891	1.0256	1.0708	1.0919	1.1175	1.1187	1.1272	1.1506	1.2049	0.8973	0.8379	0.8764	0.9484	1.0186	1.0224	1.039	1.0345	1.0494	1.0999	1.1089	1.1175	0.8833	0.8544	0.9552	0.9317	1.0266	1.0327	1.025	1.0619	1.058	1.0542	1.107	1.1175	0.9	0.8556
2481.95	0.8254	0.8739	0.8882	0.9217	1.0826	1.1356	1.1753	1.19	1.1868	1.2154	1.2329	1.0397	0.8615	0.9072	0.8899	1.0137	1.0644	1.0825	1.1069	1.1187	1.1232	1.1567	1.2012	0.8966	0.8378	0.8772	0.9427	1.0195	1.033	1.0309	1.0411	1.0435	1.0925	1.111	1.1165	0.8828	0.853	0.9443	0.926	1.0294	1.0363	1.0247	1.051	1.0573	1.0502	1.1081	1.1218	0.8984	0.8539
2493	0.8222	0.8708	0.8854	0.908	1.0732	1.1292	1.1748	1.1674	1.1735	1.2106	1.2105	1.0242	0.8606	0.9044	0.8859	0.9983	1.0474	1.072	1.0975	1.1043	1.1093	1.1411	1.1932	0.8897	0.8352	0.873	0.9215	1.0042	1.0169	1.0109	1.0335	1.0383	1.0852	1.1033	1.1075	0.879	0.8512	0.9254	0.9116	1.0074	1.0174	1.0033	1.0416	1.0406	1.0417	1.1019	1.1102	0.8961	0.853
2504.05	0.8203	0.8713	0.8856	0.9058	1.0679	1.1287	1.1556	1.1648	1.1669	1.1986	1.2149	1.0026	0.8594	0.9034	0.8861	0.9961	1.0498	1.0706	1.1009	1.1066	1.1081	1.1328	1.1856	0.889	0.8344	0.8748	0.9126	1.0088	1.0366	1.0203	1.036	1.0453	1.0891	1.1086	1.1029	0.8778	0.8502	0.9117	0.8981	1.0105	1.0226	1.0086	1.0467	1.0517	1.0419	1.0924	1.1109	0.8931	0.8519
2515.1	0.8196	0.8705	0.886	0.906	1.0664	1.1236	1.1628	1.165	1.1678	1.1979	1.2221	0.9856	0.8599	0.9053	0.8859	0.9879	1.0421	1.0644	1.0959	1.1053	1.1037	1.1384	1.1731	0.8878	0.835	0.8746	0.9135	1.016	1.0307	1.0189	1.037	1.041	1.0838	1.0972	1.0969	0.8752	0.8497	0.9104	0.9022	1.0208	1.018	1.0044	1.0429	1.0516	1.037	1.0903	1.103	0.8915	0.8521
2526.15	0.8152	0.868	0.8832	0.9038	1.0512	1.1234	1.1444	1.1433	1.1478	1.1885	1.2107	0.9665	0.8586	0.9029	0.8861	0.9686	1.043	1.0565	1.0832	1.0948	1.094	1.1324	1.1769	0.8839	0.8337	0.8735	0.9	1.0028	1.0207	1.0141	1.0378	1.0519	1.0707	1.0975	1.0889	0.8733	0.8502	0.907	0.8935	1.0132	1.0086	1.0021	1.0373	1.0474	1.0189	1.0984	1.1006	0.889	0.8518
2537.18	0.8167	0.8687	0.8849	0.9052	1.0558	1.1276	1.1608	1.171	1.1661	1.2081	1.2259	0.9503	0.8578	0.905	0.8865	0.9879	1.0505	1.0753	1.1059	1.1115	1.1034	1.1436	1.1876	0.8852	0.8337	0.8727	0.9056	1.0405	1.0405	1.0413	1.0535	1.0722	1.0887	1.1079	1.0987	0.8735	0.8486	0.9191	0.9009	1.0384	1.0356	1.0215	1.0582	1.0598	1.0469	1.1066	1.1138	0.8906	0.8502
2548.23	0.8161	0.8678	0.8836	0.9041	1.0469	1.118	1.1545	1.1752	1.166	1.21	1.2272	0.9203	0.8574	0.9032	0.8841	0.9705	1.0362	1.0647	1.0997	1.1066	1.1023	1.1311	1.1801	0.8849	0.8322	0.8723	0.8945	1.0135	1.0409	1.028	1.0479	1.0788	1.0938	1.0993	1.0944	0.874	0.8478	0.9083	0.89	1.0232	1.0321	1.0241	1.0503	1.0571	1.0657	1.1006	1.1055	0.8896	0.8488
2559.25	0.8137	0.8674	0.8839	0.9041	1.0391	1.1128	1.1457	1.1659	1.1655	1.207	1.2298	0.8973	0.8563	0.902	0.886	0.9738	1.0437	1.0728	1.1096	1.1125	1.1029	1.1412	1.1879	0.8843	0.8312	0.8712	0.8947	1.0324	1.0459	1.0351	1.0574	1.078	1.1031	1.1136	1.0937	0.8729	0.8479	0.9094	0.8918	1.0338	1.0418	1.04	1.0535	1.0603	1.0789	1.1013	1.1146	0.8893	0.8484
2570.3	0.8116	0.8657	0.8828	0.9029	1.0331	1.111	1.1634	1.1677	1.1676	1.2059	1.2261	0.8905	0.8544	0.901	0.8863	0.966	1.0337	1.0751	1.1127	1.1114	1.1063	1.133	1.1785	0.8841	0.8305	0.8704	0.8877	1.0155	1.0437	1.0287	1.0612	1.0839	1.1009	1.1067	1.1031	0.8731	0.8473	0.9007	0.8842	1.0207	1.0315	1.0439	1.0455	1.0628	1.0763	1.1051	1.1142	0.8882	0.846
2581.33	0.8111	0.8638	0.8803	0.9005	1.0107	1.0891	1.1431	1.156	1.1529	1.184	1.2063	0.8896	0.8535	0.9007	0.884	0.9542	1.0149	1.056	1.0955	1.0947	1.0969	1.1326	1.1765	0.88	0.8298	0.869	0.88	1.0068	1.0381	1.0208	1.0536	1.0631	1.0938	1.0958	1.0868	0.8683	0.8449	0.8939	0.8782	1.0138	1.0312	1.0436	1.0466	1.045	1.0762	1.0939	1.106	0.8842	0.8474
2592.37	0.811	0.8632	0.8812	0.9014	1.0066	1.0922	1.1406	1.1525	1.1498	1.1937	1.2057	0.8917	0.8525	0.8992	0.8809	0.9692	1.0262	1.0654	1.1081	1.1093	1.1042	1.1315	1.1787	0.8793	0.8286	0.8698	0.8858	1.0231	1.057	1.0445	1.0569	1.0776	1.1059	1.1078	1.0879	0.8693	0.845	0.8995	0.8819	1.0246	1.0449	1.0558	1.0627	1.0498	1.0819	1.104	1.1117	0.8858	0.8455
2603.4	0.8055	0.8622	0.8807	0.9011	0.9924	1.0933	1.1374	1.162	1.1559	1.1902	1.2075	0.8882	0.8532	0.9006	0.8835	0.9689	1.0238	1.0667	1.1117	1.1077	1.1039	1.1351	1.179	0.8808	0.828	0.8681	0.8833	1.0243	1.0638	1.0513	1.0626	1.0832	1.1117	1.1048	1.0904	0.8689	0.8432	0.8978	0.8819	1.0274	1.0409	1.0525	1.063	1.0545	1.078	1.1037	1.1126	0.8844	0.8439
2614.45	0.8055	0.862	0.8786	0.8991	0.9609	1.073	1.1411	1.14	1.1308	1.1749	1.2006	0.8861	0.8513	0.8986	0.8795	0.9539	1.0103	1.0594	1.1029	1.0998	1.0924	1.1268	1.1793	0.8795	0.8273	0.8685	0.8779	1.0139	1.0475	1.0457	1.0546	1.0765	1.0995	1.1047	1.0767	0.8673	0.8431	0.8947	0.8769	1.0179	1.0378	1.0525	1.0578	1.0555	1.0809	1.1066	1.1125	0.8824	0.8432
2625.48	0.8042	0.8615	0.8786	0.8976	0.9406	1.064	1.1272	1.1403	1.1385	1.1708	1.187	0.8853	0.8502	0.8977	0.8788	0.9305	0.9946	1.0406	1.0817	1.0878	1.0862	1.1202	1.1703	0.875	0.8257	0.8667	0.8739	0.9963	1.04	1.0364	1.0419	1.0761	1.0884	1.0952	1.0639	0.8641	0.8428	0.8899	0.8724	1.0041	1.0209	1.0338	1.0588	1.0555	1.0761	1.0974	1.105	0.8804	0.8436
2636.52	0.8021	0.8585	0.8767	0.8963	0.9169	1.0591	1.1158	1.1325	1.1154	1.1444	1.1804	0.8833	0.8507	0.8974	0.881	0.933	0.999	1.0487	1.0899	1.0881	1.0836	1.1213	1.1747	0.8738	0.8255	0.8662	0.8734	1.0054	1.0576	1.0454	1.0441	1.0735	1.0897	1.1066	1.0674	0.8643	0.8402	0.8911	0.8719	1.0185	1.0297	1.0477	1.0566	1.0506	1.0735	1.1017	1.103	0.8789	0.842
2647.57	0.8004	0.8585	0.8757	0.8956	0.9045	1.0564	1.1245	1.1239	1.1108	1.1572	1.1813	0.8795	0.8506	0.8939	0.8794	0.9313	0.9981	1.0461	1.0881	1.0887	1.0747	1.1248	1.167	0.8723	0.8248	0.8668	0.8729	1.0029	1.0552	1.0447	1.0502	1.0738	1.0966	1.0987	1.0559	0.8614	0.8388	0.8888	0.8724	1.0171	1.0359	1.0483	1.0592	1.0443	1.0828	1.0998	1.1038	0.8773	0.8407
2658.62	0.8004	0.8563	0.8737	0.8935	0.8895	1.0461	1.1068	1.1185	1.1104	1.1378	1.1681	0.8817	0.8468	0.8939	0.8759	0.926	0.9828	1.0329	1.0752	1.0808	1.0628	1.1023	1.1643	0.87	0.8231	0.8635	0.8716	1.0001	1.0402	1.0368	1.0392	1.0667	1.0819	1.0857	1.0396	0.8593	0.8377	0.8887	0.8683	1.0079	1.0257	1.0495	1.0558	1.0477	1.0789	1.0918	1.0955	0.8744	0.8395
2669.65	0.8	0.8568	0.8755	0.8944	0.8903	1.0496	1.1149	1.1227	1.1154	1.1466	1.1657	0.8823	0.8491	0.8958	0.8778	0.9256	0.9847	1.0373	1.0769	1.0751	1.0719	1.1104	1.1652	0.8728	0.8226	0.8637	0.8728	0.9975	1.0433	1.046	1.0406	1.0696	1.0846	1.0911	1.0414	0.8609	0.8397	0.8907	0.8708	1.0083	1.0295	1.0466	1.062	1.0508	1.077	1.0901	1.0958	0.8761	0.8387
2680.7	0.7984	0.8564	0.8739	0.8933	0.8881	1.0344	1.1006	1.1167	1.1165	1.1437	1.1682	0.8788	0.8482	0.8957	0.878	0.9171	0.9728	1.0327	1.0686	1.067	1.067	1.1112	1.1648	0.8696	0.8227	0.8639	0.8727	0.9892	1.0474	1.0461	1.0428	1.0762	1.0821	1.0907	1.0334	0.8597	0.8404	0.8932	0.8696	1.0033	1.0303	1.0541	1.0592	1.0562	1.0877	1.0888	1.0948	0.8758	0.8386
2691.73	0.7948	0.8543	0.8712	0.8906	0.8856	1.0175	1.0871	1.1013	1.108	1.1323	1.1569	0.8789	0.8456	0.8938	0.8759	0.9096	0.9513	1.0203	1.0544	1.0518	1.0516	1.1018	1.1623	0.8675	0.8213	0.8629	0.8717	0.9725	1.0228	1.023	1.0234	1.0516	1.0654	1.0746	1.0189	0.8569	0.836	0.8903	0.8664	0.9896	1.0001	1.0345	1.0319	1.051	1.0667	1.0716	1.0809	0.8712	0.838
2702.78	0.797	0.8549	0.8717	0.8912	0.8869	1.0113	1.0957	1.1125	1.1071	1.142	1.1579	0.878	0.8453	0.8928	0.8742	0.9072	0.9624	1.0286	1.0737	1.0692	1.0607	1.1104	1.1688	0.8676	0.821	0.8626	0.8721	0.9877	1.0423	1.0426	1.034	1.0667	1.0836	1.0864	1.0288	0.8559	0.8356	0.8902	0.8683	1.0007	1.0253	1.0521	1.0577	1.0767	1.0845	1.0883	1.0944	0.8718	0.8374
2713.8	0.7939	0.8521	0.8709	0.8915	0.887	0.9978	1.0937	1.0956	1.0985	1.1338	1.1512	0.8771	0.8448	0.8926	0.8739	0.9042	0.9608	1.0313	1.0722	1.069	1.0573	1.1124	1.1638	0.8665	0.8208	0.8627	0.8728	0.9867	1.043	1.0372	1.045	1.0679	1.0838	1.0803	1.0208	0.8559	0.8371	0.8912	0.8717	1.0072	1.0283	1.059	1.0605	1.0828	1.0749	1.0876	1.092	0.873	0.8378
2724.83	0.7937	0.8533	0.8713	0.8915	0.8875	0.9885	1.0882	1.1189	1.1054	1.145	1.1484	0.8734	0.8463	0.8937	0.8761	0.9019	0.9507	1.0305	1.0683	1.0674	1.0575	1.108	1.159	0.8662	0.8204	0.8636	0.8726	0.9819	1.0508	1.0492	1.041	1.0704	1.0856	1.0851	1.0162	0.8558	0.8365	0.8915	0.8694	1.0076	1.033	1.0659	1.066	1.078	1.0873	1.0897	1.0928	0.872	0.8367
2735.88	0.788	0.8517	0.8689	0.8877	0.8833	0.9637	1.0717	1.1038	1.0914	1.1269	1.1318	0.8706	0.8429	0.8918	0.8735	0.8973	0.9406	1.0221	1.0568	1.0556	1.048	1.0976	1.1557	0.8643	0.8188	0.8607	0.8707	0.9664	1.033	1.0324	1.0268	1.059	1.0765	1.0736	1.0031	0.8532	0.8351	0.8907	0.8694	0.9944	1.0156	1.0561	1.0568	1.0704	1.0771	1.0841	1.0845	0.8694	0.8357
[truncated: 47 more columns]

## Sheet: Plate-5
Time (min)	1	2	3	4	5	6	7	8	9	10	11	12	13	14	15	16	17	18	19	20	21	22	23	24	25	26	27	28	29	30	31	32	33	34	35	36	37	38	39	40	41	42	43	44	45	46	47	48	49
0	0.0609	0.0578	0.0598	0.062	0.0614	0.0609	0.0611	0.0609	0.0601	0.0614	0.0616	0.0601	0.0514	0.0511	0.0516	0.0523	0.0501	0.0482	0.0477	0.0479	0.0508	0.0511	0.0511	0.0503	0.0509	0.0485	0.051	0.0418	0.0426	0.0416	0.0411	0.0411	0.0416	0.0431	0.0511	0.0496	0.0508	0.0511	0.0509	0.0415	0.0413	0.0418	0.0409	0.0424	0.0419	0.0417	0.0451	0.0516	0.0498
10.72	0.0634	0.0603	0.0618	0.0642	0.0635	0.0632	0.0633	0.0631	0.0622	0.0637	0.0637	0.0621	0.0516	0.0512	0.0518	0.0518	0.0515	0.0516	0.0518	0.0523	0.052	0.0512	0.0511	0.0505	0.0507	0.0485	0.0509	0.0506	0.0518	0.0495	0.0495	0.0497	0.0496	0.0496	0.0506	0.0492	0.0505	0.0507	0.0509	0.0496	0.0496	0.05	0.0492	0.0504	0.0507	0.0501	0.0505	0.0513	0.0497
21.43	0.0668	0.0636	0.0646	0.0675	0.0664	0.0664	0.0665	0.0662	0.0652	0.0669	0.0668	0.0655	0.0516	0.0514	0.0519	0.052	0.0516	0.0517	0.0516	0.0524	0.0522	0.0513	0.0512	0.0506	0.0506	0.0483	0.0506	0.0505	0.0516	0.0493	0.0493	0.0496	0.0495	0.0494	0.0505	0.0489	0.0502	0.0504	0.0508	0.0494	0.0494	0.0499	0.0488	0.0501	0.0504	0.0499	0.0503	0.051	0.0494
32.17	0.0714	0.068	0.0687	0.072	0.0707	0.0707	0.0707	0.0704	0.0691	0.0711	0.0709	0.0697	0.052	0.052	0.0524	0.0524	0.0521	0.0521	0.0521	0.0529	0.0526	0.0517	0.0515	0.0509	0.0506	0.0484	0.0508	0.0505	0.0516	0.0493	0.0492	0.0496	0.0495	0.0494	0.0503	0.049	0.0502	0.0505	0.0506	0.0493	0.0493	0.0498	0.0487	0.0502	0.0504	0.0498	0.0502	0.0511	0.0494
42.87	0.0774	0.0734	0.0739	0.078	0.0764	0.0767	0.0766	0.0762	0.0747	0.0768	0.0764	0.0752	0.0526	0.0529	0.0532	0.053	0.0526	0.0527	0.0527	0.0534	0.0533	0.0522	0.052	0.0512	0.0507	0.0484	0.0507	0.0506	0.0518	0.0493	0.0494	0.0497	0.0495	0.0527	0.0503	0.049	0.0501	0.0503	0.0506	0.0492	0.0493	0.0497	0.0487	0.0502	0.0505	0.0498	0.0501	0.0511	0.0494
53.62	0.0854	0.0802	0.0813	0.0861	0.084	0.0844	0.0844	0.0836	0.0819	0.0845	0.084	0.0827	0.0533	0.0539	0.0539	0.0538	0.0534	0.0534	0.0533	0.0542	0.054	0.0529	0.0528	0.0519	0.0509	0.0483	0.0507	0.0506	0.0519	0.0494	0.0494	0.0497	0.0495	0.0495	0.0503	0.049	0.0502	0.0503	0.0506	0.0492	0.0493	0.0497	0.0486	0.0501	0.0505	0.0498	0.0501	0.0509	0.0494
64.35	0.0965	0.0889	0.0914	0.0972	0.0941	0.0949	0.0944	0.0935	0.0918	0.0944	0.0939	0.0925	0.0541	0.0553	0.0553	0.0549	0.0544	0.0545	0.0544	0.0551	0.055	0.0537	0.0538	0.0526	0.0509	0.0485	0.0508	0.0507	0.0519	0.0495	0.0498	0.0498	0.0494	0.0494	0.0503	0.0492	0.0502	0.0503	0.0505	0.0491	0.0491	0.0497	0.0486	0.05	0.0502	0.0497	0.05	0.0509	0.0493
75.12	0.1101	0.1005	0.1045	0.1112	0.1075	0.1081	0.1075	0.1064	0.1043	0.1075	0.1066	0.1051	0.0555	0.0571	0.0571	0.0566	0.0558	0.0562	0.0557	0.0567	0.0566	0.0551	0.0549	0.0536	0.0511	0.0486	0.0511	0.0509	0.0522	0.0496	0.0499	0.0499	0.0497	0.0497	0.0505	0.0494	0.0502	0.0504	0.0505	0.0491	0.0493	0.0498	0.0485	0.0501	0.0503	0.0498	0.0499	0.0498	0.0494
85.87	0.1259	0.1143	0.1202	0.1275	0.1239	0.124	0.1232	0.1219	0.1198	0.1231	0.1223	0.1207	0.0571	0.0594	0.0595	0.0586	0.0578	0.0579	0.0575	0.0584	0.0584	0.0567	0.0567	0.0552	0.0513	0.0487	0.0514	0.0512	0.0524	0.05	0.05	0.0502	0.0499	0.0499	0.0507	0.0495	0.0503	0.0505	0.0507	0.0491	0.0494	0.0498	0.0485	0.0502	0.0505	0.0499	0.0499	0.05	0.0495
96.62	0.1434	0.1328	0.1383	0.1461	0.1421	0.1427	0.1417	0.1403	0.1387	0.1418	0.14	0.139	0.0595	0.0625	0.0625	0.0613	0.0603	0.0605	0.0599	0.0609	0.0611	0.0589	0.0592	0.0573	0.0516	0.0492	0.0518	0.0517	0.0529	0.0504	0.0504	0.0507	0.0502	0.0502	0.0512	0.05	0.0504	0.0506	0.0508	0.0492	0.0493	0.0501	0.0486	0.0502	0.0506	0.0499	0.05	0.0501	0.0495
107.38	0.161	0.1512	0.1563	0.1653	0.1614	0.1615	0.1606	0.159	0.1577	0.1614	0.1589	0.1578	0.0621	0.0663	0.0666	0.0649	0.0635	0.0637	0.0625	0.0639	0.0646	0.0618	0.0621	0.0597	0.052	0.0495	0.0521	0.0522	0.0533	0.0507	0.0508	0.051	0.0505	0.0506	0.0514	0.0505	0.0504	0.0505	0.0508	0.0493	0.0494	0.05	0.0485	0.0504	0.0506	0.05	0.05	0.05	0.0495
118.13	0.1759	0.1673	0.1723	0.1825	0.1791	0.1799	0.1789	0.1771	0.1769	0.181	0.1767	0.1762	0.0658	0.0712	0.0719	0.0693	0.0678	0.0681	0.0664	0.0679	0.0689	0.0654	0.066	0.0628	0.0525	0.0499	0.0528	0.0528	0.0539	0.0512	0.0515	0.0515	0.0507	0.0509	0.052	0.0508	0.0505	0.0507	0.051	0.0494	0.0495	0.0502	0.0487	0.0504	0.0506	0.05	0.0501	0.05	0.0495
128.92	0.1889	0.1838	0.1856	0.1972	0.1948	0.1961	0.1953	0.1939	0.194	0.1985	0.1925	0.1917	0.0708	0.0776	0.0789	0.0756	0.0733	0.0736	0.0714	0.0732	0.0749	0.0703	0.0714	0.0671	0.0531	0.0506	0.0536	0.0538	0.0549	0.052	0.0523	0.0522	0.0514	0.0515	0.0529	0.0515	0.0506	0.0509	0.0512	0.0494	0.0496	0.0503	0.0487	0.0506	0.0507	0.0502	0.0501	0.0502	0.0496
139.68	0.2025	0.1991	0.198	0.2129	0.2097	0.2117	0.211	0.2098	0.2091	0.2142	0.2069	0.2065	0.0772	0.0858	0.0878	0.0836	0.0811	0.081	0.0778	0.0802	0.0821	0.0765	0.0784	0.0726	0.054	0.0513	0.0549	0.0551	0.056	0.0531	0.0534	0.0532	0.0521	0.0525	0.0539	0.0523	0.0508	0.0511	0.0513	0.0497	0.0497	0.0504	0.0488	0.0506	0.0508	0.0503	0.0501	0.0502	0.0496
150.47	0.2188	0.2195	0.2131	0.2299	0.227	0.2292	0.2286	0.2273	0.2261	0.2313	0.2221	0.222	0.0859	0.0957	0.0988	0.094	0.0908	0.0907	0.0863	0.0891	0.0921	0.0844	0.088	0.0797	0.0553	0.0524	0.0565	0.057	0.0576	0.0544	0.0549	0.0545	0.0531	0.0535	0.0553	0.0535	0.0511	0.0514	0.0517	0.0499	0.05	0.0507	0.0491	0.0509	0.051	0.0504	0.0502	0.0506	0.0497
161.23	0.2384	0.2442	0.2324	0.249	0.2468	0.2471	0.2467	0.2456	0.2441	0.2497	0.2412	0.2399	0.0976	0.108	0.1119	0.1067	0.1023	0.1024	0.0969	0.1001	0.1049	0.0949	0.0999	0.0887	0.0568	0.0536	0.0585	0.0595	0.0596	0.0563	0.0569	0.0562	0.0543	0.055	0.0573	0.055	0.0512	0.0518	0.052	0.0501	0.0504	0.051	0.0492	0.0512	0.0512	0.0507	0.0503	0.0506	0.0498
172.02	0.2561	0.2673	0.2486	0.2691	0.2671	0.2679	0.2675	0.2665	0.2645	0.2702	0.2643	0.2604	0.1121	0.1224	0.128	0.1214	0.1167	0.1176	0.1098	0.1136	0.1199	0.107	0.1147	0.1002	0.0591	0.0551	0.0615	0.0625	0.0624	0.0586	0.0593	0.0582	0.0559	0.0568	0.0598	0.0569	0.0517	0.0524	0.0525	0.0505	0.0507	0.0513	0.0495	0.0515	0.0513	0.0509	0.0506	0.0509	0.0499
182.78	0.2788	0.2918	0.2695	0.2915	0.2891	0.2909	0.29	0.2898	0.2855	0.2937	0.2912	0.284	0.1292	0.1382	0.147	0.1391	0.1342	0.1357	0.1257	0.1293	0.1375	0.1214	0.1319	0.1147	0.0619	0.0575	0.0653	0.0667	0.0661	0.0616	0.0629	0.0612	0.0578	0.0593	0.0635	0.0592	0.0522	0.0528	0.0532	0.0511	0.0512	0.0518	0.0499	0.0518	0.0516	0.0513	0.0509	0.0512	0.0499
193.57	0.2958	0.3154	0.2878	0.3136	0.3083	0.3109	0.3114	0.3121	0.3072	0.3159	0.3211	0.3082	0.1456	0.1577	0.1679	0.1593	0.1534	0.1562	0.1435	0.1476	0.1566	0.1393	0.1508	0.1313	0.0656	0.0607	0.0703	0.0722	0.0712	0.066	0.0672	0.0649	0.0606	0.0625	0.0685	0.0626	0.0527	0.0536	0.054	0.0518	0.052	0.0523	0.0504	0.0525	0.0518	0.0517	0.0513	0.0515	0.05
204.37	0.3092	0.339	0.3074	0.334	0.3275	0.3305	0.332	0.3335	0.3274	0.3359	0.3502	0.3325	0.1598	0.1737	0.1893	0.18	0.1746	0.1776	0.1648	0.1674	0.1748	0.1583	0.172	0.1484	0.0706	0.0651	0.0771	0.08	0.0779	0.0717	0.0734	0.0702	0.0646	0.0665	0.0751	0.0668	0.0538	0.0547	0.0553	0.053	0.0533	0.0533	0.0512	0.0534	0.0523	0.0524	0.0519	0.0521	0.0502
215.15	0.3224	0.3588	0.3271	0.3532	0.3469	0.3509	0.3524	0.3547	0.3461	0.357	0.3806	0.3548	0.1751	0.1905	0.2095	0.2009	0.196	0.1992	0.1875	0.1892	0.196	0.1801	0.1917	0.1646	0.0778	0.0711	0.0855	0.0892	0.087	0.0788	0.0805	0.077	0.0692	0.0729	0.0841	0.0727	0.055	0.0562	0.0567	0.0544	0.0547	0.0543	0.0522	0.0544	0.0529	0.0531	0.0525	0.0528	0.0505
225.93	0.3392	0.38	0.3462	0.3727	0.3682	0.3752	0.3768	0.3803	0.3671	0.3737	0.3971	0.3726	0.1925	0.2109	0.2295	0.2214	0.216	0.22	0.2086	0.2093	0.2146	0.2008	0.2112	0.1786	0.0876	0.0793	0.0966	0.1027	0.0987	0.0884	0.0908	0.0854	0.0754	0.0811	0.0953	0.0807	0.0569	0.0583	0.0592	0.0568	0.0569	0.0559	0.0539	0.0562	0.0538	0.0544	0.0537	0.0538	0.0508
236.73	0.353	0.3882	0.3605	0.3924	0.3882	0.3978	0.4	0.4043	0.3892	0.395	0.4177	0.4014	0.208	0.2283	0.2522	0.2407	0.2357	0.239	0.2266	0.2278	0.2333	0.2191	0.234	0.1919	0.101	0.089	0.1089	0.1163	0.1136	0.0994	0.1022	0.0958	0.083	0.0905	0.108	0.0911	0.0595	0.0612	0.0622	0.0594	0.0596	0.0582	0.0558	0.0586	0.0549	0.0559	0.0554	0.0552	0.0514
247.53	0.3729	0.401	0.384	0.4143	0.4132	0.4263	0.4301	0.4366	0.4201	0.4257	0.4485	0.4272	0.2289	0.2537	0.2781	0.2635	0.258	0.2611	0.2496	0.2509	0.2566	0.2399	0.2543	0.2046	0.1179	0.1028	0.1237	0.1335	0.1315	0.1131	0.1161	0.1091	0.0921	0.1033	0.1234	0.1042	0.0626	0.0652	0.0656	0.063	0.0632	0.0612	0.0581	0.0612	0.0565	0.058	0.0573	0.0568	0.0519
258.35	0.3814	0.4069	0.4008	0.4327	0.4277	0.4438	0.4508	0.4592	0.4393	0.4462	0.4725	0.4485	0.247	0.2802	0.3063	0.2878	0.2798	0.2842	0.2727	0.2746	0.2809	0.2622	0.2761	0.2193	0.1361	0.1182	0.1416	0.1533	0.1503	0.1306	0.1325	0.1252	0.1041	0.1181	0.1402	0.1205	0.0669	0.0708	0.0706	0.068	0.068	0.0649	0.0613	0.0653	0.0586	0.0607	0.0603	0.0591	0.0528
269.17	0.3885	0.4131	0.4156	0.4506	0.4444	0.4639	0.4718	0.4801	0.4594	0.4628	0.4832	0.4601	0.2645	0.308	0.3342	0.3132	0.3042	0.3074	0.2986	0.2991	0.304	0.2835	0.3009	0.2374	0.1562	0.135	0.1615	0.175	0.1711	0.1491	0.1509	0.1428	0.1184	0.1366	0.159	0.1383	0.0724	0.0775	0.0762	0.0743	0.0738	0.0693	0.0655	0.0702	0.0609	0.064	0.0637	0.0619	0.0537
279.98	0.4033	0.4205	0.4323	0.4694	0.4656	0.4858	0.4934	0.5021	0.4844	0.4919	0.5118	0.492	0.283	0.3347	0.3603	0.3382	0.329	0.3321	0.3238	0.3245	0.3312	0.3079	0.3244	0.2579	0.1742	0.1514	0.1832	0.1968	0.1916	0.1703	0.1716	0.1632	0.1358	0.1566	0.1793	0.1563	0.08	0.086	0.0839	0.0823	0.0811	0.0751	0.0709	0.0768	0.0643	0.0688	0.0689	0.0657	0.0553
290.82	0.4055	0.4272	0.4447	0.4817	0.4788	0.5003	0.5106	0.5227	0.5074	0.5154	0.5413	0.5128	0.2982	0.3579	0.386	0.3612	0.3528	0.3559	0.3488	0.3487	0.3578	0.3316	0.3482	0.2785	0.1905	0.1663	0.2058	0.2177	0.2105	0.1909	0.1924	0.1832	0.1554	0.1778	0.1983	0.1727	0.0906	0.0971	0.0937	0.0923	0.0908	0.0827	0.0776	0.0839	0.0687	0.0744	0.0752	0.0704	0.0571
301.63	0.4216	0.4355	0.4662	0.4987	0.4967	0.5181	0.5294	0.5438	0.5286	0.5358	0.5663	0.5305	0.314	0.3763	0.4075	0.3808	0.3734	0.3756	0.3737	0.3757	0.3836	0.3579	0.3689	0.3023	0.2069	0.1824	0.2265	0.2366	0.228	0.2094	0.212	0.2041	0.1771	0.2006	0.219	0.1892	0.1039	0.1123	0.1055	0.1038	0.1022	0.0931	0.0867	0.093	0.0742	0.0819	0.0829	0.077	0.0595
312.47	0.4287	0.4412	0.4866	0.5171	0.5146	0.535	0.5488	0.5601	0.5461	0.5521	0.5931	0.5536	0.3221	0.3878	0.4249	0.3962	0.3907	0.3916	0.3913	0.3956	0.4035	0.3782	0.3862	0.3262	0.2232	0.1963	0.2482	0.257	0.2478	0.2276	0.2304	0.223	0.1982	0.2223	0.2356	0.2067	0.1205	0.1293	0.1194	0.1178	0.1155	0.1039	0.0974	0.1045	0.081	0.0904	0.0927	0.0852	0.0627
323.28	0.437	0.4469	0.4987	0.5275	0.5243	0.548	0.5626	0.5749	0.5606	0.5665	0.6173	0.573	0.3349	0.4029	0.4423	0.4093	0.404	0.4045	0.4065	0.4108	0.4214	0.3948	0.3995	0.3478	0.2407	0.2134	0.2713	0.2785	0.2681	0.2467	0.2513	0.2425	0.2207	0.2446	0.253	0.229	0.1393	0.148	0.1372	0.1357	0.133	0.1196	0.1111	0.1195	0.0899	0.1019	0.1045	0.0964	0.0671
334.13	0.4473	0.4538	0.5171	0.5395	0.5405	0.5642	0.5804	0.5915	0.5778	0.583	0.6368	0.5863	0.3459	0.4158	0.4599	0.4256	0.4189	0.4179	0.4214	0.427	0.4393	0.4087	0.4158	0.3723	0.2597	0.2323	0.2943	0.3001	0.2899	0.2679	0.2721	0.2638	0.2424	0.2682	0.2715	0.2562	0.1589	0.1682	0.1555	0.1548	0.1509	0.1355	0.1263	0.1358	0.1007	0.1159	0.119	0.1108	0.0729
344.98	0.4581	0.4619	0.5325	0.553	0.5541	0.577	0.595	0.6062	0.5974	0.5949	0.6486	0.5982	0.3579	0.4289	0.4797	0.4419	0.438	0.4337	0.4408	0.444	0.4576	0.4244	0.4282	0.3902	0.2793	0.2536	0.3183	0.3213	0.3125	0.2872	0.2931	0.2855	0.2643	0.2946	0.2918	0.2826	0.1775	0.1902	0.1773	0.1756	0.1717	0.1575	0.1459	0.1553	0.1155	0.1344	0.1366	0.1279	0.0805
355.82	0.4573	0.4694	0.5459	0.566	0.5667	0.5843	0.6047	0.6163	0.6122	0.6016	0.6647	0.6108	0.3603	0.4378	0.4938	0.4575	0.4524	0.4456	0.4546	0.4574	0.4722	0.4345	0.4392	0.4028	0.2934	0.2735	0.3422	0.3445	0.3352	0.3091	0.3146	0.309	0.2855	0.3187	0.3134	0.3128	0.1904	0.2069	0.1989	0.195	0.1919	0.181	0.1644	0.1766	0.1321	0.1521	0.1555	0.1451	0.0901
366.67	0.4623	0.4791	0.5583	0.5788	0.5819	0.5953	0.6137	0.6245	0.617	0.6049	0.6713	0.6164	0.3671	0.4451	0.51	0.4755	0.4695	0.46	0.4701	0.4734	0.4849	0.4444	0.4461	0.4138	0.305	0.2953	0.3629	0.3638	0.3574	0.3306	0.338	0.335	0.3093	0.3443	0.3359	0.3378	0.205	0.2228	0.2204	0.2138	0.2118	0.2071	0.185	0.1988	0.152	0.1747	0.1728	0.1627	0.1032
377.52	0.4681	0.4865	0.5636	0.5899	0.589	0.5993	0.6191	0.6298	0.6201	0.6053	0.6785	0.6325	0.3768	0.4515	0.5167	0.4896	0.4839	0.4758	0.4856	0.4871	0.4964	0.4535	0.4576	0.4334	0.3136	0.3098	0.3777	0.378	0.3717	0.3513	0.3594	0.3583	0.3299	0.3678	0.3596	0.3744	0.2187	0.2384	0.239	0.2304	0.2291	0.2309	0.2034	0.2196	0.1719	0.1962	0.1906	0.1784	0.1184
388.37	0.489	0.4969	0.5814	0.6011	0.6059	0.6205	0.6374	0.6434	0.6347	0.6176	0.681	0.6452	0.3962	0.4613	0.5321	0.5041	0.5031	0.4925	0.5052	0.5059	0.5141	0.4681	0.4733	0.454	0.3286	0.3241	0.3884	0.3877	0.3831	0.3676	0.3765	0.3794	0.3559	0.396	0.3851	0.4029	0.2391	0.2624	0.2598	0.2486	0.2476	0.2549	0.2199	0.2392	0.1935	0.218	0.2112	0.1972	0.1377
399.22	0.507	0.5059	0.5968	0.6175	0.6246	0.6393	0.6577	0.6608	0.6568	0.64	0.6941	0.6626	0.4117	0.4729	0.5544	0.5221	0.5222	0.5058	0.5235	0.5252	0.5318	0.488	0.4952	0.4745	0.3408	0.3345	0.403	0.4008	0.3961	0.3801	0.3913	0.3956	0.3811	0.4147	0.4086	0.4325	0.2612	0.2932	0.2816	0.2677	0.2675	0.2793	0.2379	0.2584	0.2134	0.2406	0.2292	0.2206	0.156
410.08	0.5208	0.5191	0.6144	0.6309	0.6449	0.6562	0.6727	0.6794	0.6767	0.6596	0.7068	0.6819	0.4213	0.4841	0.5726	0.5352	0.5362	0.517	0.5362	0.5382	0.5442	0.5027	0.5117	0.4932	0.3498	0.3452	0.4173	0.4124	0.4099	0.3941	0.4072	0.4083	0.3959	0.4324	0.4287	0.4565	0.2816	0.3201	0.3044	0.2886	0.2901	0.3038	0.2584	0.2796	0.2332	0.2614	0.25	0.2452	0.1723
420.93	0.5337	0.5274	0.6263	0.6449	0.6583	0.6695	0.6862	0.6929	0.6942	0.6754	0.7171	0.694	0.4277	0.4964	0.5809	0.5456	0.5455	0.5242	0.5467	0.5484	0.5526	0.5139	0.5219	0.5151	0.3585	0.3556	0.4315	0.4264	0.4267	0.4046	0.422	0.423	0.4088	0.4448	0.4444	0.4772	0.2989	0.3417	0.3283	0.3103	0.3134	0.3306	0.2829	0.3026	0.2559	0.2867	0.2675	0.2749	0.1867
431.8	0.5476	0.5382	0.6443	0.6604	0.6769	0.6846	0.7028	0.7101	0.7127	0.6942	0.7297	0.7093	0.4381	0.501	0.5918	0.5628	0.5605	0.5352	0.5605	0.5623	0.5626	0.5288	0.5358	0.5239	0.3693	0.366	0.4451	0.4423	0.4423	0.4211	0.4382	0.4396	0.4228	0.4621	0.4617	0.4984	0.3149	0.3571	0.3526	0.3335	0.3374	0.3595	0.3074	0.3279	0.2796	0.3122	0.2902	0.3046	0.2025
442.68	0.5612	0.5512	0.658	0.6731	0.6894	0.7006	0.7181	0.7246	0.7271	0.7061	0.7381	0.7321	0.4474	0.5151	0.607	0.5754	0.5699	0.5448	0.5714	0.5711	0.5715	0.5409	0.5458	0.5418	0.3826	0.3792	0.4578	0.4577	0.46	0.437	0.4551	0.4548	0.4374	0.4782	0.4772	0.5173	0.3291	0.37	0.375	0.3585	0.3636	0.3892	0.3335	0.3522	0.3051	0.3411	0.3145	0.339	0.2181
453.58	0.5716	0.5587	0.6687	0.6851	0.7064	0.7127	0.7315	0.7372	0.7428	0.7206	0.7434	0.7388	0.4576	0.5268	0.6183	0.5859	0.5807	0.5525	0.5805	0.5774	0.5754	0.5481	0.5506	0.5428	0.3953	0.3905	0.4748	0.4723	0.4844	0.4553	0.4689	0.4711	0.4515	0.492	0.4874	0.5251	0.3408	0.3846	0.3957	0.3802	0.3879	0.4203	0.3634	0.3776	0.3328	0.3697	0.3372	0.3709	0.2384
464.5	0.5879	0.5676	0.6809	0.6987	0.7201	0.7299	0.7449	0.7531	0.7578	0.7349	0.7535	0.7532	0.4678	0.5376	0.6304	0.5966	0.5909	0.562	0.5896	0.5881	0.5843	0.5608	0.563	0.5618	0.4045	0.4018	0.4867	0.4847	0.5005	0.4729	0.4864	0.4874	0.4656	0.5101	0.5023	0.5489	0.3506	0.3991	0.4088	0.3951	0.4046	0.442	0.3886	0.3953	0.3593	0.3951	0.3648	0.4096	0.2578
475.4	0.6063	0.5778	0.6979	0.7149	0.7349	0.7448	0.7607	0.7685	0.7738	0.7519	0.7687	0.7704	0.4795	0.5507	0.6439	0.6079	0.5985	0.5703	0.5993	0.5981	0.5932	0.5772	0.578	0.5736	0.4162	0.4105	0.4942	0.4956	0.5125	0.4872	0.4963	0.503	0.4817	0.5263	0.5156	0.5611	0.3634	0.4168	0.4264	0.4099	0.4197	0.4633	0.412	0.4133	0.3857	0.417	0.391	0.4398	0.2785
486.32	0.6173	0.5864	0.709	0.7228	0.7431	0.7528	0.773	0.7833	0.787	0.7639	0.779	0.783	0.49	0.5596	0.655	0.6167	0.6081	0.577	0.6086	0.6084	0.6008	0.589	0.5849	0.5821	0.4265	0.42	0.5043	0.5012	0.5232	0.4931	0.5053	0.5135	0.4974	0.5388	0.5279	0.5713	0.3747	0.4295	0.4432	0.4198	0.4304	0.4729	0.4302	0.4307	0.4047	0.4333	0.4118	0.4691	0.2999
497.23	0.6297	0.5969	0.725	0.7384	0.7558	0.7659	0.7841	0.7943	0.7964	0.7687	0.7853	0.7962	0.5005	0.5752	0.6671	0.6304	0.6216	0.5881	0.6191	0.6174	0.6085	0.5958	0.5844	0.5954	0.4367	0.4298	0.5136	0.5131	0.5337	0.5062	0.5157	0.5246	0.508	0.5492	0.5441	0.5825	0.3868	0.4469	0.462	0.4361	0.4477	0.4914	0.4472	0.444	0.4217	0.4505	0.4323	0.4911	0.3162
508.17	0.6386	0.5996	0.7324	0.7464	0.7645	0.777	0.7944	0.8033	0.8067	0.78	0.7942	0.8049	0.5118	0.5827	0.6747	0.6404	0.6296	0.5966	0.6269	0.6253	0.6136	0.6034	0.5871	0.6088	0.4473	0.4387	0.5239	0.522	0.546	0.5179	0.5246	0.5314	0.5169	0.5567	0.5537	0.5927	0.4018	0.4653	0.4825	0.4532	0.4658	0.5119	0.4645	0.4626	0.442	0.4655	0.4516	0.5103	0.3341
519.1	0.6473	0.6106	0.7448	0.7575	0.7754	0.7871	0.8027	0.8121	0.8141	0.7844	0.7991	0.8171	0.5226	0.5975	0.6866	0.6535	0.6425	0.6093	0.6387	0.6368	0.623	0.6158	0.5954	0.6195	0.4567	0.4488	0.5364	0.5346	0.56	0.5289	0.5369	0.541	0.5301	0.5683	0.5659	0.6037	0.4108	0.4868	0.5012	0.4674	0.4845	0.5277	0.4804	0.4783	0.4584	0.4829	0.4704	0.5276	0.345
530.02	0.648	0.6175	0.755	0.771	0.785	0.7941	0.8095	0.8205	0.8236	0.7876	0.8036	0.8197	0.5287	0.6024	0.6928	0.6595	0.6518	0.6171	0.645	0.645	0.6279	0.6227	0.5984	0.623	0.4599	0.4577	0.5469	0.5446	0.5713	0.5376	0.5447	0.5492	0.5331	0.5719	0.5684	0.6062	0.4129	0.494	0.5142	0.4806	0.4988	0.5393	0.4886	0.4928	0.4745	0.4935	0.4888	0.5413	0.3524
540.97	0.653	0.6257	0.7605	0.7795	0.7936	0.8005	0.8148	0.8246	0.8239	0.786	0.8045	0.8239	0.5373	0.6104	0.6987	0.668	0.6618	0.6272	0.6525	0.6527	0.6332	0.6267	0.5979	0.6305	0.4694	0.4675	0.5588	0.5572	0.5828	0.5487	0.5554	0.5576	0.541	0.578	0.5683	0.6098	0.4202	0.4948	0.5258	0.4956	0.5173	0.5539	0.4985	0.5135	0.492	0.5111	0.5025	0.5533	0.3593
551.9	0.6629	0.628	0.7626	0.7858	0.8027	0.8109	0.8258	0.8346	0.831	0.7939	0.8107	0.8333	0.5504	0.6119	0.7025	0.6756	0.6717	0.6393	0.6622	0.6634	0.6419	0.6352	0.6055	0.648	0.4838	0.4782	0.5703	0.5712	0.5975	0.5648	0.5731	0.5724	0.5515	0.5881	0.5735	0.6249	0.4324	0.4984	0.5309	0.5084	0.5286	0.5625	0.5085	0.5277	0.5076	0.5289	0.5216	0.5738	0.3753
562.85	0.6885	0.6382	0.7769	0.7986	0.8181	0.8264	0.8391	0.8487	0.845	0.8086	0.8194	0.8473	0.5666	0.6239	0.7157	0.6871	0.6832	0.6526	0.6751	0.6767	0.6534	0.6513	0.6189	0.6631	0.5026	0.4901	0.5907	0.5888	0.6149	0.5828	0.5914	0.5857	0.5645	0.6004	0.5789	0.6378	0.4472	0.5243	0.5498	0.53	0.5456	0.5805	0.5294	0.5436	0.5265	0.5418	0.5394	0.5871	0.3964
573.78	0.7115	0.6488	0.7876	0.8081	0.8266	0.8371	0.8494	0.8597	0.8569	0.8206	0.828	0.8627	0.5806	0.639	0.7306	0.6997	0.6975	0.6658	0.6867	0.6877	0.6648	0.6651	0.6313	0.6808	0.5205	0.5005	0.6135	0.606	0.6343	0.6032	0.6115	0.6033	0.582	0.6173	0.5927	0.6534	0.4596	0.5513	0.5673	0.5457	0.5616	0.5971	0.5482	0.5568	0.5429	0.5554	0.562	0.5997	0.4118
584.75	0.7212	0.6565	0.7969	0.8163	0.8362	0.8449	0.8566	0.8702	0.8714	0.8382	0.8414	0.8768	0.5879	0.6491	0.7418	0.7098	0.7076	0.6759	0.6948	0.6984	0.6763	0.6809	0.6502	0.6928	0.5331	0.5112	0.6308	0.6221	0.6489	0.6157	0.6245	0.6175	0.5965	0.6306	0.6018	0.6686	0.4698	0.5758	0.5838	0.5576	0.5721	0.6065	0.5577	0.5684	0.5551	0.5689	0.5857	0.6151	0.4245
595.68	0.7305	0.6636	0.8046	0.8254	0.8461	0.8535	0.8665	0.8801	0.8837	0.848	0.8512	0.8853	0.5971	0.658	0.752	0.7191	0.7173	0.6851	0.7043	0.7075	0.6862	0.6941	0.6656	0.6993	0.5486	0.5215	0.6483	0.6365	0.663	0.6306	0.6408	0.63	0.6083	0.6419	0.6071	0.674	0.481	0.5971	0.599	0.5724	0.583	0.6165	0.5686	0.5775	0.5642	0.5746	0.5931	0.6169	0.4351
606.63	0.7531	0.6712	0.819	0.8367	0.8572	0.8644	0.8762	0.8902	0.8929	0.8605	0.8612	0.892	0.6069	0.6686	0.7623	0.7308	0.7277	0.6956	0.7168	0.7196	0.6969	0.7077	0.6774	0.7073	0.5606	0.5311	0.6623	0.6514	0.6751	0.6455	0.6538	0.6438	0.6233	0.6567	0.6144	0.6866	0.4929	0.6161	0.6171	0.5925	0.5975	0.631	0.5802	0.5913	0.5775	0.5848	0.6038	0.6268	0.4472
617.6	0.7622	0.6783	0.8307	0.8472	0.8669	0.8741	0.8858	0.9001	0.9024	0.8727	0.8741	0.9044	0.6189	0.6845	0.7757	0.742	0.7382	0.7055	0.7261	0.7295	0.7066	0.7203	0.6911	0.7159	0.576	0.5407	0.6771	0.663	0.6867	0.6595	0.6683	0.6581	0.639	0.6717	0.6257	0.6965	0.5077	0.6343	0.6314	0.605	0.6082	0.644	0.5933	0.6055	0.5888	0.5983	0.6152	0.6348	0.4629
628.55	0.7764	0.6862	0.839	0.8535	0.8726	0.8824	0.8929	0.9061	0.9099	0.8831	0.8848	0.9185	0.6307	0.6982	0.7881	0.7537	0.7487	0.7164	0.7369	0.7399	0.7181	0.7332	0.7056	0.7319	0.5875	0.5497	0.6921	0.6764	0.6982	0.6735	0.6831	0.6724	0.6552	0.6876	0.6399	0.7124	0.5173	0.6506	0.6477	0.6199	0.6231	0.6596	0.6061	0.6192	0.6037	0.6138	0.6308	0.6535	0.4704
639.5	0.785	0.6902	0.8474	0.8623	0.8825	0.8917	0.9013	0.9142	0.9216	0.894	0.8941	0.9219	0.6379	0.7068	0.7977	0.7631	0.759	0.7258	0.7464	0.7484	0.7274	0.7442	0.7202	0.7382	0.5977	0.5584	0.7042	0.6897	0.7118	0.6861	0.6929	0.6815	0.6655	0.6969	0.6472	0.7156	0.5269	0.6636	0.6591	0.6303	0.6339	0.6712	0.6129	0.6276	0.6079	0.62	0.6334	0.658	0.4809
650.48	0.785	0.693	0.8479	0.8655	0.8896	0.8987	0.9072	0.9219	0.927	0.8991	0.898	0.9384	0.6409	0.7078	0.8042	0.77	0.7676	0.7349	0.7546	0.7571	0.7356	0.7532	0.7284	0.7476	0.6064	0.5648	0.7141	0.6996	0.721	0.6967	0.7027	0.6927	0.6751	0.7079	0.6577	0.728	0.5318	0.6692	0.6605	0.6388	0.6388	0.6789	0.6203	0.6404	0.6191	0.6336	0.6486	0.6758	0.4869
661.45	0.8065	0.7011	0.8602	0.8797	0.8991	0.9085	0.9169	0.9301	0.9343	0.9059	0.9027	0.9443	0.6515	0.72	0.8163	0.7814	0.7783	0.7456	0.7664	0.7665	0.7454	0.762	0.7372	0.7578	0.621	0.5725	0.7277	0.7122	0.733	0.7093	0.7175	0.7049	0.6889	0.7198	0.6654	0.7345	0.549	0.6837	0.6791	0.6554	0.6565	0.6944	0.634	0.6526	0.6299	0.6443	0.6515	0.6798	0.5043
672.43	0.8043	0.7045	0.8719	0.8914	0.9043	0.9154	0.924	0.9377	0.9388	0.9069	0.9073	0.9508	0.6549	0.7311	0.8257	0.7921	0.7876	0.7559	0.7759	0.7766	0.7547	0.7717	0.7414	0.7622	0.6239	0.5796	0.7372	0.7227	0.7436	0.7206	0.7291	0.7146	0.7001	0.7319	0.6762	0.7451	0.5532	0.6936	0.6915	0.6674	0.667	0.7117	0.6456	0.6666	0.6404	0.6583	0.6574	0.6923	0.5044
683.42	0.8008	0.7043	0.8754	0.8962	0.9085	0.9187	0.9268	0.9391	0.939	0.9041	0.9069	0.9533	0.6545	0.7298	0.8289	0.7975	0.7953	0.7638	0.7842	0.7837	0.7612	0.7756	0.7414	0.7717	0.6267	0.5855	0.7441	0.7293	0.7525	0.7289	0.7369	0.7226	0.7088	0.7387	0.6743	0.7468	0.5561	0.6888	0.6964	0.6743	0.6702	0.7192	0.6505	0.6743	0.6477	0.6683	0.6587	0.7007	0.5067
694.4	0.8111	0.7082	0.8811	0.9033	0.9168	0.9239	0.9294	0.9423	0.9395	0.9023	0.9088	0.9569	0.6615	0.7324	0.8372	0.8074	0.8045	0.773	0.7918	0.7913	0.767	0.778	0.7437	0.7767	0.6349	0.591	0.753	0.7395	0.7605	0.738	0.7446	0.731	0.7176	0.7467	0.6801	0.7542	0.5646	0.6914	0.7004	0.6816	0.6799	0.7281	0.6585	0.682	0.6571	0.6784	0.6624	0.71	0.517
705.38	0.8462	0.7146	0.8913	0.9118	0.9278	0.9352	0.9404	0.9529	0.9486	0.9173	0.9233	0.968	0.6877	0.7453	0.8494	0.819	0.8205	0.7861	0.8046	0.8028	0.7774	0.7883	0.7549	0.7925	0.663	0.6019	0.766	0.7538	0.7767	0.7523	0.7581	0.7449	0.7299	0.7589	0.6915	0.7682	0.5875	0.7024	0.71	0.6944	0.6929	0.7417	0.6734	0.698	0.6713	0.6933	0.6717	0.7228	0.5414
716.37	0.8611	0.7189	0.9051	0.9239	0.9351	0.9428	0.9477	0.9603	0.9583	0.9321	0.9376	0.9805	0.7069	0.7611	0.8632	0.8298	0.8304	0.797	0.8171	0.8136	0.7893	0.8037	0.7758	0.8071	0.6789	0.6082	0.7801	0.7675	0.7876	0.7653	0.7714	0.7574	0.7432	0.7731	0.7069	0.781	0.6014	0.7254	0.7251	0.7071	0.7053	0.7555	0.6886	0.7116	0.6844	0.7068	0.6835	0.7335	0.5579
727.37	0.8707	0.7213	0.9137	0.9297	0.9421	0.951	0.9555	0.9702	0.9683	0.9455	0.9502	0.9921	0.7248	0.7735	0.8738	0.8404	0.8404	0.8084	0.8281	0.8252	0.8004	0.8178	0.7932	0.8189	0.6989	0.6176	0.7938	0.7805	0.7995	0.778	0.7847	0.7684	0.7561	0.7864	0.7207	0.7927	0.6149	0.741	0.7401	0.7181	0.7154	0.7683	0.7038	0.7234	0.6941	0.7177	0.6918	0.7445	0.5735
738.4	0.878	0.7275	0.9248	0.9401	0.9496	0.9597	0.9638	0.9779	0.9775	0.9548	0.9579	0.9989	0.7294	0.7852	0.8849	0.85	0.8507	0.8205	0.8391	0.8363	0.8133	0.8309	0.8101	0.8316	0.7058	0.6258	0.8069	0.7927	0.8121	0.7902	0.7967	0.7808	0.769	0.798	0.7331	0.8027	0.6208	0.7556	0.754	0.7278	0.7227	0.7806	0.7172	0.7347	0.7049	0.7295	0.7015	0.754	0.5804
749.42	0.8736	0.727	0.9207	0.9399	0.9482	0.9612	0.9655	0.9818	0.9816	0.9612	0.9644	1.0091	0.731	0.7831	0.8894	0.8548	0.8576	0.8286	0.846	0.8445	0.8256	0.8431	0.824	0.8481	0.7072	0.634	0.8131	0.8017	0.8188	0.7995	0.8075	0.7908	0.7806	0.8105	0.7461	0.8192	0.6269	0.7615	0.7603	0.7326	0.7284	0.7917	0.726	0.7453	0.715	0.74	0.7125	0.7709	0.5863
760.43	0.8875	0.7319	0.934	0.9523	0.9595	0.9699	0.9736	0.988	0.9877	0.967	0.9692	1.0092	0.7415	0.7905	0.8984	0.863	0.8672	0.8388	0.8568	0.8528	0.8346	0.8508	0.8336	0.8547	0.7243	0.6406	0.825	0.8132	0.8317	0.8113	0.8171	0.802	0.7907	0.8186	0.7535	0.8208	0.6437	0.7707	0.7712	0.7405	0.7378	0.8036	0.7375	0.7555	0.7254	0.7497	0.721	0.7766	0.6004
771.43	0.8947	0.7355	0.9369	0.9557	0.9643	0.9755	0.9779	0.9929	0.9925	0.9723	0.9758	1.0131	0.7524	0.8037	0.9108	0.8754	0.8798	0.8495	0.8661	0.8614	0.8435	0.8601	0.8445	0.8599	0.7383	0.648	0.8362	0.824	0.8419	0.8224	0.8285	0.8114	0.8018	0.8294	0.7642	0.8284	0.6575	0.7852	0.7823	0.7496	0.7453	0.8161	0.7486	0.7684	0.7348	0.7591	0.7289	0.7847	0.6116
782.43	0.8929	0.7369	0.9363	0.9557	0.9633	0.9762	0.9789	0.9941	0.9932	0.973	0.9775	1.0199	0.7557	0.798	0.9144	0.878	0.8838	0.8565	0.8731	0.8684	0.8514	0.867	0.8501	0.8667	0.7446	0.6527	0.844	0.8322	0.849	0.8296	0.837	0.82	0.8094	0.8376	0.7708	0.8376	0.6616	0.7903	0.7855	0.7532	0.7495	0.8217	0.7516	0.7743	0.7419	0.7666	0.7344	0.7976	0.6197
793.45	0.9021	0.7404	0.9474	0.9648	0.9717	0.9841	0.9852	1.0007	0.9968	0.9777	0.9808	1.0254	0.7636	0.8041	0.9228	0.8856	0.8922	0.8646	0.8821	0.8762	0.8602	0.8739	0.8578	0.8776	0.7558	0.6593	0.8553	0.8438	0.8585	0.8404	0.8466	0.8283	0.8174	0.8475	0.7769	0.8457	0.6699	0.7958	0.7957	0.7616	0.7559	0.8311	0.7575	0.7835	0.7513	0.7758	0.7409	0.806	0.6287
804.47	0.9077	0.743	0.9479	0.9686	0.9747	0.9892	0.9889	1.0032	0.9995	0.9814	0.986	1.0317	0.7689	0.8093	0.93	0.8939	0.9002	0.8729	0.8894	0.8834	0.8684	0.8809	0.8642	0.8856	0.7659	0.6654	0.8624	0.8522	0.8678	0.8503	0.8572	0.8368	0.8279	0.857	0.7838	0.8559	0.6798	0.8075	0.8044	0.7705	0.7652	0.8425	0.7676	0.7935	0.7608	0.7852	0.7447	0.8143	0.6397
815.47	0.914	0.7465	0.9526	0.9715	0.9793	0.9922	0.9924	1.0076	1.0025	0.9845	0.9897	1.0379	0.7741	0.814	0.9362	0.8994	0.909	0.8833	0.8996	0.8933	0.8774	0.8886	0.8734	0.8968	0.7698	0.6694	0.8699	0.8606	0.876	0.8594	0.8658	0.8461	0.8387	0.8673	0.7955	0.8687	0.69	0.8178	0.8128	0.7773	0.7726	0.8507	0.7741	0.8013	0.7706	0.7949	0.7511	0.8283	0.6499
826.5	0.9184	0.7508	0.9643	0.9818	0.9867	0.9988	0.9969	1.0131	1.006	0.9822	0.9865	1.0369	0.7752	0.8274	0.945	0.9072	0.9179	0.8926	0.9072	0.9012	0.8855	0.8947	0.8762	0.8996	0.7728	0.675	0.8801	0.8705	0.8853	0.8682	0.8734	0.855	0.8483	0.8751	0.804	0.8705	0.6934	0.8242	0.8214	0.7836	0.7796	0.8602	0.7801	0.8114	0.7809	0.8048	0.7616	0.8349	0.6537
837.53	0.908	0.753	0.956	0.9794	0.9829	0.996	0.9944	1.0095	0.9995	0.9765	0.9848	1.0343	0.7656	0.8158	0.9408	0.9074	0.9206	0.8949	0.9097	0.9029	0.8862	0.8928	0.8734	0.9015	0.7688	0.6786	0.8802	0.8724	0.8874	0.8697	0.8752	0.8595	0.8489	0.8741	0.8031	0.8654	0.6911	0.8213	0.8225	0.7887	0.7843	0.8643	0.7835	0.816	0.7854	0.8079	0.7592	0.8365	0.6535
848.58	0.9295	0.7539	0.9616	0.985	0.9899	1.0013	0.9982	1.0127	1.002	0.9877	0.9955	1.0432	0.7855	0.8241	0.9463	0.9157	0.9274	0.9043	0.9167	0.9093	0.892	0.8976	0.8804	0.908	0.7858	0.6819	0.8866	0.8809	0.8922	0.8761	0.8823	0.8648	0.8558	0.8803	0.8115	0.8789	0.71	0.8256	0.8287	0.7964	0.7901	0.8706	0.788	0.8236	0.7933	0.8149	0.7638	0.8477	0.6696
859.62	0.9473	0.7579	0.9707	0.9933	0.9982	1.009	1.0068	1.0227	1.014	1.0051	1.0108	1.0567	0.805	0.8313	0.953	0.9231	0.9348	0.9119	0.9258	0.9197	0.9031	0.9125	0.8988	0.9239	0.8088	0.6879	0.8954	0.8909	0.9031	0.8869	0.8933	0.8751	0.8672	0.8909	0.8252	0.8925	0.7295	0.8424	0.8404	0.8058	0.7996	0.8827	0.7996	0.8338	0.8028	0.8243	0.7692	0.8603	0.6876
870.67	0.9591	0.7623	0.9783	0.9992	1.002	1.0136	1.011	1.0267	1.018	1.0099	1.0141	1.062	0.8157	0.8459	0.9658	0.9334	0.9435	0.9221	0.935	0.927	0.9133	0.9242	0.9127	0.9359	0.8213	0.6911	0.9077	0.901	0.911	0.8952	0.9025	0.8826	0.8765	0.898	0.8366	0.9042	0.7433	0.8567	0.8527	0.8141	0.8074	0.8907	0.8078	0.8412	0.8132	0.8338	0.7831	0.8752	0.7018
881.72	0.9586	0.7656	0.9815	1.0016	1.0041	1.017	1.0145	1.0291	1.0197	1.0112	1.0177	1.0672	0.821	0.8543	0.971	0.9383	0.9499	0.9286	0.9422	0.935	0.9193	0.9299	0.9187	0.9447	0.8295	0.6964	0.9149	0.9084	0.9186	0.9036	0.9093	0.8897	0.8843	0.9059	0.8464	0.912	0.7581	0.8673	0.8628	0.8252	0.8158	0.9001	0.8177	0.8504	0.8232	0.8443	0.7909	0.8891	0.7139
892.73	0.9465	0.7667	0.9775	1.0013	1.0049	1.0183	1.0156	1.0292	1.023	1.0143	1.023	1.0721	0.8181	0.8477	0.9717	0.941	0.9555	0.9345	0.9484	0.9412	0.9263	0.9362	0.9267	0.9538	0.8274	0.6975	0.9181	0.9123	0.9239	0.9079	0.9139	0.8969	0.8908	0.9129	0.8534	0.9176	0.7605	0.8723	0.8654	0.8303	0.8234	0.9074	0.8235	0.8581	0.8314	0.8517	0.7953	0.8945	0.7166
903.78	0.9525	0.7709	0.9933	1.0147	1.0176	1.0303	1.0259	1.0406	1.0344	1.0199	1.0252	1.0784	0.8299	0.863	0.9836	0.9517	0.964	0.9433	0.957	0.9493	0.9362	0.947	0.9357	0.9606	0.8406	0.7037	0.9283	0.9231	0.9321	0.9177	0.9233	0.9059	0.9008	0.9232	0.8655	0.9278	0.773	0.883	0.8781	0.8432	0.8328	0.9184	0.834	0.8693	0.8434	0.8629	0.8053	0.9058	0.7303
914.82	0.9666	0.7736	0.9944	1.0162	1.0173	1.033	1.0272	1.043	1.0357	1.0252	1.0299	1.0826	0.8388	0.8715	0.9885	0.9586	0.9701	0.95	0.964	0.9552	0.9414	0.9512	0.9377	0.96	0.853	0.707	0.9322	0.9275	0.9368	0.9231	0.9303	0.9113	0.9068	0.9284	0.8724	0.9371	0.7864	0.8888	0.8847	0.8527	0.8422	0.9289	0.8436	0.8788	0.8533	0.8728	0.8111	0.9095	0.7504
925.85	0.9643	0.7758	0.9964	1.0173	1.0192	1.0339	1.0274	1.0433	1.0358	1.0254	1.0291	1.0855	0.8364	0.8712	0.9904	0.9621	0.975	0.9546	0.968	0.9593	0.9452	0.9542	0.9421	0.9678	0.8469	0.7106	0.9372	0.9327	0.9417	0.9284	0.9359	0.9172	0.9112	0.9323	0.8764	0.9384	0.7842	0.8957	0.8884	0.8571	0.8485	0.9327	0.8516	0.8857	0.8594	0.8805	0.8185	0.9221	0.7482
936.87	0.9785	0.7794	1.0106	1.0318	1.0297	1.0432	1.0373	1.0534	1.0454	1.0355	1.0392	1.0962	0.8484	0.8871	0.9989	0.9699	0.983	0.9629	0.9765	0.9676	0.9534	0.9624	0.9504	0.9804	0.8621	0.7134	0.9474	0.9401	0.9499	0.9384	0.944	0.927	0.9216	0.9405	0.8862	0.9512	0.8038	0.9043	0.8995	0.8652	0.8585	0.9431	0.8607	0.8934	0.8705	0.8915	0.8298	0.9307	0.7637
947.9	0.9706	0.7797	1.0094	1.0304	1.0294	1.0424	1.0361	1.0529	1.0446	1.0333	1.037	1.095	0.8488	0.8884	1.0038	0.9729	0.9885	0.9696	0.9823	0.9726	0.9591	0.9673	0.9552	0.9903	0.8641	0.7169	0.9532	0.9472	0.9554	0.9443	0.9496	0.9313	0.9258	0.9454	0.8925	0.9559	0.8045	0.9102	0.902	0.8706	0.8645	0.9467	0.8674	0.9003	0.8775	0.8986	0.8368	0.9384	0.7668
958.93	0.9795	0.7826	1.0097	1.034	1.0311	1.0474	1.0414	1.0563	1.0496	1.0406	1.0469	1.1019	0.8599	0.894	1.007	0.9781	0.9923	0.9712	0.9852	0.977	0.9648	0.9713	0.9601	0.989	0.8751	0.7204	0.9555	0.9506	0.9612	0.9474	0.9536	0.9362	0.9315	0.9497	0.898	0.9592	0.8124	0.9165	0.9083	0.8768	0.8721	0.9539	0.8762	0.9077	0.8846	0.9046	0.8406	0.9394	0.7813
969.95	0.9974	0.7856	1.0205	1.041	1.0389	1.051	1.0463	1.0599	1.0526	1.041	1.0433	1.1012	0.8733	0.9046	1.0139	0.984	0.9991	0.979	0.9911	0.9826	0.97	0.9751	0.9643	0.9956	0.8877	0.7239	0.9631	0.9576	0.9685	0.9532	0.9589	0.9436	0.9359	0.9536	0.9036	0.963	0.8243	0.9258	0.9171	0.8839	0.8804	0.9605	0.8852	0.915	0.8943	0.9112	0.8466	0.949	0.7903
980.98	0.9834	0.7873	1.0275	1.0467	1.0408	1.053	1.0505	1.0634	1.0559	1.0436	1.0466	1.1058	0.8761	0.9123	1.019	0.9903	1.0047	0.9853	0.9979	0.9883	0.9769	0.9801	0.9689	1.0016	0.8875	0.7266	0.9684	0.9626	0.972	0.9576	0.9654	0.9474	0.9412	0.9607	0.9085	0.973	0.8292	0.934	0.9277	0.8927	0.8874	0.9676	0.8929	0.9223	0.9023	0.9193	0.8535	0.9574	0.7949
992.02	0.9814	0.7887	1.0203	1.0426	1.0353	1.0496	1.0462	1.0597	1.0526	1.0372	1.0429	1.1047	0.856	0.8971	1.0109	0.9863	1.0034	0.9841	0.9975	0.9898	0.9763	0.981	0.9666	1.0039	0.8613	0.7282	0.9639	0.9612	0.9731	0.9572	0.9663	0.9505	0.9419	0.9605	0.9069	0.9734	0.8072	0.9272	0.9201	0.8905	0.8899	0.9705	0.8954	0.926	0.9064	0.9213	0.8589	0.9616	0.7784
1003.03	0.9669	0.7897	1.0263	1.0506	1.0463	1.0573	1.0506	1.0634	1.056	1.0393	1.0438	1.1096	0.846	0.8949	1.015	0.989	1.0069	0.9893	1.001	0.993	0.9783	0.9805	0.9676	1.0081	0.8599	0.7306	0.966	0.965	0.9755	0.9635	0.9698	0.9544	0.9442	0.9627	0.9085	0.9778	0.8048	0.9251	0.9232	0.8936	0.8926	0.9737	0.8985	0.932	0.9088	0.9255	0.8667	0.9645	0.7786
1014.07	0.9821	0.7887	1.0256	1.0533	1.0444	1.0555	1.0483	1.0609	1.0536	1.039	1.0457	1.1062	0.8544	0.892	1.0154	0.9893	1.0076	0.9896	1.0018	0.9933	0.978	0.9814	0.9702	1.0079	0.8776	0.7331	0.9644	0.9654	0.9765	0.9623	0.9693	0.9563	0.9443	0.9633	0.9097	0.9778	0.8132	0.9232	0.9221	0.8956	0.8957	0.9758	0.8977	0.9341	0.909	0.9247	0.8683	0.9616	0.7915
1025.12	0.9904	0.7916	1.0304	1.0572	1.0498	1.0605	1.055	1.0668	1.0615	1.0539	1.0599	1.1168	0.8779	0.8961	1.022	0.9955	1.0157	0.9986	1.0091	1.0011	0.9867	0.9916	0.9836	1.0255	0.8935	0.7369	0.9736	0.9736	0.9825	0.9696	0.9757	0.9616	0.9518	0.9715	0.9164	0.9901	0.8311	0.9307	0.9292	0.8983	0.9	0.98	0.9042	0.9394	0.9178	0.9319	0.8772	0.9758	0.8053
1036.13	0.9887	0.7934	1.0345	1.0592	1.0506	1.0611	1.0549	1.0694	1.0636	1.0577	1.0612	1.1152	0.8828	0.8969	1.0204	0.996	1.0161	0.9993	1.0118	1.0049	0.9892	0.9967	0.99	1.0319	0.8945	0.7404	0.9769	0.976	0.9861	0.9746	0.9787	0.9677	0.954	0.973	0.9188	0.989	0.8344	0.9382	0.9314	0.9009	0.9047	0.9854	0.9082	0.9443	0.9202	0.9347	0.8822	0.9804	0.8061
1047.17	1.009	0.7943	1.047	1.0676	1.0604	1.0704	1.0651	1.0783	1.0737	1.0673	1.0694	1.1245	0.8908	0.9124	1.0331	1.0065	1.0233	1.0079	1.0181	1.0111	0.9975	1.0052	0.9979	1.044	0.9036	0.7423	0.988	0.9842	0.9922	0.9828	0.9858	0.9729	0.961	0.9822	0.929	1.0006	0.8457	0.949	0.9413	0.9088	0.9108	0.9938	0.9154	0.9502	0.9261	0.9405	0.8897	0.9925	0.825
1058.2	1.0015	0.7968	1.0492	1.0724	1.0666	1.0776	1.0701	1.0826	1.0786	1.0701	1.0733	1.1306	0.8955	0.9233	1.037	1.0127	1.0297	1.0116	1.0229	1.016	1.0032	1.0103	1.0039	1.0528	0.9127	0.7467	0.994	0.9889	0.9955	0.9886	0.9914	0.9783	0.9676	0.9868	0.9329	1.0089	0.8492	0.9569	0.9475	0.916	0.916	0.9999	0.9217	0.9563	0.9333	0.9465	0.8959	1.0048	0.8313
1069.23	0.9933	0.7969	1.0483	1.0713	1.0666	1.0775	1.0697	1.0829	1.08	1.0728	1.0786	1.1361	0.901	0.922	1.0368	1.0118	1.0313	1.0149	1.0242	1.0192	1.0066	1.0144	1.0053	1.0556	0.9081	0.7471	0.9946	0.9908	0.9977	0.9897	0.9919	0.9828	0.9717	0.99	0.9347	1.0139	0.8525	0.9594	0.9493	0.9198	0.9206	1.0052	0.9272	0.9612	0.9406	0.9518	0.9012	1.0068	0.8315
1080.25	1.0079	0.7991	1.058	1.0798	1.0739	1.0835	1.0767	1.0905	1.0887	1.0829	1.0866	1.1437	0.912	0.9302	1.0428	1.0156	1.0349	1.0189	1.0286	1.0224	1.0133	1.0205	1.0124	1.0627	0.9134	0.7502	1.0013	0.997	1.0014	0.9945	0.9972	0.9885	0.9781	0.9962	0.9399	1.0178	0.8667	0.9651	0.958	0.9284	0.9279	1.0096	0.9332	0.9656	0.9445	0.9565	0.905	1.0121	0.8455
1091.28	1.0062	0.7996	1.0548	1.0772	1.0709	1.0797	1.074	1.0889	1.0858	1.0805	1.0817	1.1402	0.9064	0.9284	1.0409	1.0148	1.035	1.0193	1.0301	1.0253	1.0149	1.021	1.0121	1.0649	0.8937	0.7524	1.0002	0.9982	1.0031	0.9961	1.0011	0.9898	0.9796	0.9957	0.943	1.0202	0.8646	0.9674	0.9559	0.9281	0.9291	1.0118	0.9367	0.971	0.9487	0.9595	0.9084	1.0181	0.8413
1102.33	0.9976	0.8015	1.0587	1.081	1.0753	1.0846	1.0791	1.093	1.0901	1.0846	1.0814	1.1432	0.9045	0.9279	1.0426	1.017	1.0373	1.0226	1.0325	1.0288	1.0174	1.0215	1.0128	1.0685	0.8749	0.7536	1.003	1.0008	1.0056	1.0007	1.0047	0.9925	0.9837	1.0001	0.9507	1.0261	0.8677	0.97	0.9599	0.9319	0.9311	1.0146	0.9385	0.9756	0.9535	0.9676	0.9104	1.0216	0.8455
1113.35	1.0044	0.8029	1.0608	1.0859	1.0777	1.0898	1.0848	1.1014	1.0975	1.0954	1.0945	1.1509	0.9113	0.9317	1.0474	1.0228	1.0389	1.0244	1.0348	1.0328	1.0217	1.0266	1.0178	1.0694	0.8674	0.7561	1.005	1.0017	1.0089	1.0042	1.0086	0.9966	0.9887	1.0049	0.9565	1.0347	0.877	0.9776	0.9629	0.9354	0.9364	1.0224	0.9445	0.9808	0.9608	0.9716	0.9192	1.0284	0.858
1124.38	1.0061	0.8018	1.059	1.0827	1.077	1.0893	1.0841	1.0994	1.0966	1.0909	1.0895	1.1489	0.898	0.9265	1.043	1.0207	1.041	1.0274	1.0369	1.0366	1.0232	1.0286	1.0185	1.0723	0.849	0.7573	1.0059	1.0034	1.0094	1.0064	1.0103	0.9999	0.9889	1.0092	0.9559	1.029	0.8655	0.9763	0.9622	0.9325	0.936	1.0228	0.9413	0.9836	0.9633	0.9736	0.9235	1.0291	0.844
1135.42	1.0211	0.8044	1.0766	1.1001	1.0944	1.104	1.0972	1.1116	1.1093	1.1023	1.1007	1.1583	0.9185	0.948	1.0613	1.0388	1.0539	1.04	1.0504	1.0446	1.033	1.0384	1.0266	1.0847	0.8563	0.76	1.0185	1.0168	1.0194	1.0164	1.0212	1.0094	0.9991	1.0162	0.9664	1.0445	0.8914	0.9887	0.9774	0.9467	0.9486	1.0328	0.951	0.9926	0.9725	0.9832	0.9306	1.0421	0.8718
1146.43	1.0142	0.8037	1.0697	1.0939	1.0876	1.0978	1.0926	1.1039	1.1038	1.0981	1.0933	1.1529	0.9259	0.9512	1.0571	1.0338	1.0494	1.0363	1.047	1.0418	1.0287	1.0355	1.0256	1.0814	0.8603	0.7609	1.0178	1.0149	1.0208	1.0171	1.0195	1.0072	0.9964	1.0123	0.9659	1.0412	0.8945	0.988	0.9752	0.9472	0.9466	1.0326	0.9534	0.9929	0.97	0.9851	0.9327	1.0429	0.8787
1157.48	1.0508	0.8021	1.0721	1.0976	1.0915	1.1014	1.0966	1.1076	1.108	1.1042	1.0984	1.1579	0.9245	0.9507	1.0623	1.0369	1.0529	1.0396	1.0496	1.0459	1.0317	1.0418	1.0317	1.0855	0.86	0.7631	1.0219	1.018	1.0232	1.0188	1.024	1.0105	0.9998	1.0177	0.9664	1.0494	0.8939	0.9922	0.9788	0.9513	0.9494	1.0376	0.9568	0.9973	0.9747	0.9887	0.9364	1.047	0.8766
1168.53	1.0584	0.8037	1.076	1.1006	1.0948	1.1054	1.0991	1.1109	1.1095	1.1066	1.0979	1.1591	0.9239	0.9524	1.0654	1.0361	1.0532	1.04	1.0509	1.0444	1.0311	1.038	1.0306	1.0842	0.8557	0.7658	1.0223	1.0188	1.0252	1.0191	1.0255	1.0137	0.9984	1.0176	0.9683	1.0434	0.8957	0.994	0.9821	0.9541	0.9525	1.0394	0.9578	0.9987	0.9785	0.9913	0.9398	1.0493	0.8805
1179.55	1.0464	0.8043	1.086	1.1107	1.1047	1.1145	1.1066	1.1225	1.1198	1.1152	1.1057	1.1673	0.9262	0.9622	1.0721	1.0433	1.0591	1.047	1.0574	1.0509	1.0408	1.0477	1.0385	1.0918	0.8609	0.767	1.0261	1.0238	1.0281	1.0238	1.0309	1.0209	1.0075	1.0241	0.9732	1.054	0.9036	1.0024	0.9905	0.9596	0.9608	1.0471	0.9619	1.0045	0.9846	0.9972	0.9424	1.0582	0.8877
1190.58	1.0393	0.8028	1.0872	1.1082	1.1057	1.1157	1.1086	1.1223	1.1203	1.1093	1.1017	1.1701	0.9222	0.9583	1.073	1.0452	1.0621	1.0508	1.0601	1.0547	1.0426	1.0505	1.0404	1.0941	0.8577	0.766	1.0271	1.0255	1.03	1.0267	1.0332	1.0213	1.0081	1.025	0.9747	1.0567	0.9016	0.9987	0.9908	0.9606	0.9608	1.0458	0.9631	1.0079	0.9884	0.9996	0.9485	1.0605	0.8822
1201.62	1.0614	0.8015	1.0877	1.1138	1.1087	1.1189	1.1114	1.1224	1.12	1.1096	1.1028	1.1739	0.9109	0.9563	1.0749	1.0505	1.0632	1.05	1.0609	1.0534	1.0435	1.0492	1.0406	1.0987	0.8554	0.7673	1.0263	1.0277	1.0295	1.025	1.0327	1.0207	1.009	1.0247	0.9767	1.0565	0.9029	0.9967	0.9907	0.9647	0.9632	1.0468	0.9666	1.0097	0.9868	1.0004	0.9485	1.0612	0.8825
1212.65	1.0668	0.8017	1.085	1.1119	1.1065	1.1166	1.1089	1.1216	1.1181	1.112	1.1001	1.1683	0.906	0.949	1.0738	1.0472	1.0608	1.0493	1.059	1.0515	1.0424	1.0478	1.0385	1.0936	0.8588	0.7677	1.0245	1.0248	1.0276	1.0234	1.0319	1.0202	1.0102	1.0262	0.9778	1.052	0.9002	0.9949	0.9892	0.9637	0.963	1.0491	0.9671	1.0111	0.9875	1.0012	0.9472	1.0581	0.8825
1223.68	1.0691	0.7999	1.0874	1.1122	1.1073	1.1178	1.1086	1.1209	1.1224	1.1238	1.1113	1.18	0.9142	0.9474	1.0772	1.0489	1.0641	1.0504	1.0596	1.0535	1.0432	1.0507	1.0455	1.1003	0.8682	0.7702	1.0276	1.0291	1.0309	1.0267	1.036	1.0212	1.0098	1.0263	0.9775	1.0525	0.9092	1.0016	0.9922	0.9662	0.9626	1.05	0.9659	1.009	0.9887	1.0013	0.9487	1.0591	0.8989
1234.73	1.0763	0.7993	1.0948	1.1187	1.1126	1.1252	1.1166	1.13	1.1346	1.1356	1.1216	1.1886	0.9399	0.9598	1.0864	1.0539	1.0716	1.0585	1.0683	1.0628	1.0538	1.0624	1.0586	1.1142	0.8821	0.7712	1.0346	1.0346	1.0366	1.0333	1.0418	1.0283	1.018	1.0348	0.9857	1.0658	0.923	1.0107	0.9988	0.9696	0.9688	1.0553	0.9718	1.0152	0.9966	1.0074	0.9552	1.071	0.9074
1245.75	1.0633	0.7992	1.0986	1.125	1.1192	1.1317	1.1217	1.1368	1.1435	1.142	1.1212	1.1929	0.94	0.9663	1.0877	1.0583	1.0749	1.0617	1.0714	1.0652	1.0563	1.0659	1.0608	1.117	0.8882	0.7714	1.0376	1.0355	1.0362	1.0351	1.0437	1.0314	1.0218	1.0384	0.9898	1.069	0.9249	1.0152	1.0026	0.9738	0.9744	1.0593	0.9759	1.0191	1.0018	1.0112	0.9607	1.0781	0.9083
1256.78	1.0622	0.7966	1.0973	1.1258	1.1205	1.1329	1.126	1.1414	1.1499	1.1485	1.1259	1.2008	0.9334	0.9598	1.0864	1.0604	1.077	1.0622	1.0739	1.0706	1.0612	1.0717	1.0634	1.1239	0.8829	0.7709	1.0375	1.0364	1.0406	1.0371	1.0482	1.0363	1.0253	1.0401	0.9924	1.0693	0.9264	1.0144	1.0026	0.9724	0.9789	1.062	0.9775	1.0238	1.0054	1.0144	0.9655	1.0772	0.9107
1267.8	1.0818	0.7946	1.0988	1.1273	1.1238	1.1338	1.126	1.1415	1.1524	1.1487	1.1269	1.204	0.9373	0.9588	1.0901	1.0616	1.0771	1.0625	1.0741	1.0708	1.0602	1.069	1.0609	1.1242	0.8745	0.7723	1.0408	1.0394	1.0428	1.0385	1.0459	1.0365	1.0232	1.0401	0.9916	1.0696	0.9317	1.0198	1.0065	0.978	0.9804	1.0622	0.976	1.0251	1.0037	1.015	0.9662	1.0778	0.9152
1278.85	1.0844	0.7948	1.1089	1.1376	1.1342	1.1438	1.1385	1.1517	1.1658	1.1607	1.1362	1.2136	0.9557	0.9733	1.1017	1.0732	1.0846	1.0712	1.0833	1.0769	1.0687	1.0784	1.0696	1.133	0.8862	0.7719	1.0489	1.0476	1.0501	1.0452	1.0543	1.0403	1.033	1.0497	1.0051	1.0829	0.9429	1.026	1.0149	0.9844	0.9822	1.069	0.9835	1.0318	1.0113	1.0238	0.9754	1.0875	0.9252
1289.88	1.0927	0.7938	1.1096	1.1368	1.1351	1.1446	1.1398	1.1534	1.168	1.1663	1.1368	1.2198	0.9522	0.9716	1.0971	1.0677	1.0837	1.0699	1.0827	1.0788	1.0701	1.0791	1.0721	1.1325	0.8823	0.7722	1.0484	1.0449	1.0482	1.0429	1.0517	1.0399	1.0308	1.0472	1.0006	1.0783	0.9405	1.0254	1.0131	0.9846	0.98	1.0667	0.9819	1.03	1.0083	1.0228	0.974	1.0864	0.9268
1300.92	1.0699	0.7922	1.1075	1.1379	1.1376	1.1491	1.1431	1.158	1.1722	1.1697	1.1372	1.2184	0.9503	0.9669	1.0986	1.0731	1.0873	1.0735	1.0879	1.0832	1.0742	1.0832	1.0757	1.1378	0.8855	0.771	1.0522	1.0491	1.054	1.0489	1.0571	1.0464	1.0355	1.0508	1.0036	1.0795	0.9431	1.0305	1.0179	0.9874	0.9831	1.0703	0.9852	1.0349	1.0115	1.0267	0.9747	1.0881	0.9231
1311.95	1.0867	0.792	1.1106	1.1427	1.1434	1.1559	1.1506	1.1656	1.1774	1.1781	1.1442	1.2241	0.9486	0.9666	1.1031	1.0764	1.0937	1.0779	1.0926	1.088	1.077	1.0871	1.0807	1.1474	0.8838	0.7707	1.0525	1.0488	1.0575	1.051	1.0596	1.0478	1.0383	1.0558	1.0101	1.085	0.9441	1.0284	1.0199	0.9888	0.9859	1.0712	0.9889	1.0369	1.0168	1.0297	0.9801	1.0972	0.9201
1322.98	1.0981	0.7883	1.1053	1.1431	1.1468	1.1595	1.154	1.169	1.1769	1.179	1.1461	1.2263	0.9454	0.9572	1.1056	1.0747	1.0945	1.0793	1.0924	1.0912	1.0793	1.0894	1.0836	1.1493	0.8838	0.7699	1.053	1.0522	1.0589	1.0498	1.059	1.0498	1.0362	1.0529	1.0054	1.0783	0.9386	1.026	1.0186	0.9882	0.9835	1.068	0.9897	1.0385	1.0156	1.0283	0.9796	1.0925	0.9157
1334.02	1.1176	0.7878	1.1213	1.1598	1.1647	1.1752	1.168	1.1821	1.1867	1.1864	1.1502	1.2323	0.9499	0.97	1.1185	1.0874	1.1051	1.0899	1.0994	1.0957	1.0879	1.0972	1.0872	1.158	0.8963	0.7697	1.0629	1.0596	1.0643	1.0567	1.0666	1.0531	1.044	1.0621	1.011	1.0873	0.9569	1.0356	1.0311	0.9953	0.993	1.0789	0.9967	1.0442	1.0226	1.0354	0.9844	1.0974	0.9235
1345.05	1.1127	0.7873	1.1218	1.1609	1.166	1.1754	1.1685	1.181	1.1826	1.1842	1.1539	1.2351	0.9475	0.9664	1.1216	1.0909	1.1091	1.0939	1.1022	1.0997	1.0901	1.099	1.0917	1.1654	0.8985	0.7708	1.0684	1.0606	1.0643	1.059	1.0688	1.0523	1.0466	1.0624	1.0171	1.0862	0.9525	1.0365	1.0309	0.997	0.9929	1.0794	0.9982	1.0444	1.0256	1.0376	0.9877	1.101	0.9222
1356.08	1.1147	0.7845	1.1133	1.1558	1.1575	1.1719	1.1618	1.1749	1.1759	1.1823	1.1525	1.2304	0.9427	0.9507	1.11	1.082	1.1016	1.0861	1.0981	1.0958	1.0877	1.0963	1.0938	1.1595	0.8921	0.7675	1.0603	1.0539	1.0597	1.055	1.0642	1.0476	1.0408	1.0562	1.0149	1.0778	0.9427	1.0318	1.0237	0.9902	0.9888	1.0719	0.9955	1.0396	1.0184	1.0336	0.9835	1.0884	0.9106
1367.12	1.0946	0.7836	1.1245	1.1647	1.164	1.1797	1.1714	1.1863	1.1877	1.198	1.1701	1.2412	0.9542	0.9537	1.1175	1.0889	1.1085	1.0925	1.1066	1.1029	1.0969	1.104	1.1039	1.1707	0.904	0.768	1.0663	1.0618	1.0691	1.0638	1.0694	1.0539	1.0474	1.0642	1.0175	1.0864	0.9557	1.0398	1.0295	0.9947	0.9951	1.077	0.999	1.0443	1.0223	1.0385	0.9887	1.0972	0.9197
1378.15	1.0762	0.7809	1.1217	1.162	1.1578	1.1774	1.1684	1.1843	1.1831	1.1981	1.1759	1.2434	0.9538	0.9479	1.1176	1.0852	1.1074	1.0932	1.1054	1.1038	1.0991	1.1046	1.1072	1.173	0.9093	0.7642	1.0617	1.0625	1.0694	1.0608	1.0699	1.0558	1.0483	1.0667	1.0233	1.0854	0.9548	1.0368	1.0288	0.9947	0.9945	1.0786	0.9974	1.0461	1.0258	1.0405	0.986	1.0976	0.9205
1389.18	1.1038	0.78	1.1314	1.1775	1.1703	1.1929	1.1823	1.198	1.1953	1.206	1.1876	1.2483	0.958	0.9543	1.1241	1.0947	1.1172	1.1046	1.1195	1.116	1.1122	1.1217	1.1229	1.1842	0.9067	0.7647	1.068	1.072	1.078	1.0669	1.0787	1.0658	1.0609	1.078	1.0374	1.0977	0.9639	1.0432	1.0379	1.0033	1.0001	1.0846	1.0044	1.0512	1.0334	1.0475	0.9945	1.1075	0.9227
1400.22	1.0939	0.7778	1.1298	1.1738	1.1654	1.19	1.1787	1.1931	1.1875	1.2003	1.1856	1.2406	0.9617	0.9473	1.122	1.0946	1.1187	1.109	1.1198	1.1187	1.1117	1.1201	1.121	1.1863	0.9069	0.7634	1.0733	1.0732	1.0827	1.072	1.0828	1.0676	1.0568	1.078	1.0391	1.0898	0.9607	1.0465	1.0364	1.0041	0.9996	1.0854	1.0065	1.0572	1.0346	1.0472	0.9981	1.1042	0.9262
1411.27	1.1051	0.7765	1.1325	1.1734	1.1652	1.1905	1.1789	1.1941	1.1868	1.2015	1.1905	1.242	0.9562	0.9411	1.1221	1.0896	1.1157	1.1046	1.1198	1.1176	1.1121	1.1189	1.1253	1.1871	0.9111	0.7631	1.0727	1.0726	1.0812	1.07	1.0804	1.0681	1.0584	1.0767	1.0318	1.0921	0.962	1.0472	1.0374	1.0027	0.9992	1.0829	1.0022	1.0531	1.0361	1.0473	0.9991	1.1035	0.9279
1422.3	1.0836	0.7744	1.1352	1.1818	1.1716	1.1993	1.1874	1.2031	1.1937	1.2066	1.2029	1.2486	0.9552	0.9379	1.1266	1.0963	1.1238	1.1148	1.1273	1.1258	1.1223	1.129	1.1361	1.1907	0.9082	0.7601	1.0733	1.078	1.0902	1.0788	1.0899	1.0769	1.0658	1.0859	1.0439	1.0985	0.9683	1.0507	1.0424	1.0057	1.0034	1.0886	1.0085	1.0581	1.0409	1.0525	1.0011	1.1125	0.9298
1433.33	1.0892	0.7745	1.1446	1.1885	1.1743	1.2024	1.1894	1.204	1.1934	1.2055	1.2049	1.2447	0.9626	0.9471	1.1351	1.1019	1.1327	1.1208	1.1318	1.132	1.1249	1.1343	1.1383	1.1978	0.92	0.7609	1.0867	1.085	1.0959	1.0878	1.0968	1.0825	1.0734	1.0952	1.0471	1.1048	0.9783	1.0569	1.0493	1.0127	1.0106	1.0961	1.016	1.0645	1.0469	1.057	1.0114	1.1169	0.9387
1444.38	1.0947	0.773	1.147	1.1945	1.1777	1.2055	1.1942	1.2074	1.1962	1.205	1.2067	1.2462	0.9651	0.9469	1.1374	1.1035	1.133	1.1217	1.1342	1.1368	1.1267	1.1347	1.1423	1.1974	0.9253	0.76	1.0891	1.09	1.0957	1.0902	1.0996	1.0869	1.0799	1.0974	1.0515	1.1058	0.9815	1.0604	1.0522	1.0179	1.0137	1.0955	1.0168	1.0678	1.0487	1.0596	1.0113	1.1193	0.9405
1455.42	1.0904	0.7725	1.1526	1.1959	1.1781	1.2063	1.1962	1.2103	1.1967	1.2091	1.2169	1.2481	0.9689	0.9503	1.1415	1.1074	1.1368	1.1256	1.1397	1.1401	1.1323	1.1395	1.147	1.2028	0.9299	0.7578	1.0949	1.0943	1.1026	1.0955	1.1043	1.0939	1.0866	1.1065	1.0604	1.1113	0.9837	1.0648	1.0615	1.0228	1.0188	1.101	1.025	1.0735	1.0525	1.0641	1.0171	1.123	0.9347
1466.47	1.092	0.7681	1.1444	1.1891	1.1719	1.2012	1.1905	1.2062	1.1927	1.2078	1.2111	1.2384	0.9548	0.9359	1.1308	1.0988	1.1301	1.1196	1.1318	1.1383	1.1269	1.1412	1.1462	1.1906	0.917	0.7575	1.0898	1.0894	1.1046	1.0952	1.1023	1.0926	1.0794	1.1005	1.0628	1.0973	0.9719	1.0602	1.0542	1.0191	1.0114	1.0996	1.0199	1.0716	1.048	1.0618	1.0161	1.1168	0.9206
1477.5	1.0819	0.7665	1.1492	1.1908	1.1748	1.2021	1.1895	1.2006	1.1887	1.1991	1.2067	1.2389	0.9571	0.9356	1.1333	1.1009	1.1303	1.1208	1.1329	1.1393	1.1273	1.1383	1.1449	1.192	0.9201	0.7552	1.0944	1.0939	1.1092	1.0982	1.1072	1.0975	1.0835	1.1012	1.0613	1.0952	0.9769	1.067	1.0596	1.0244	1.0148	1.1036	1.0247	1.0739	1.0518	1.0625	1.0163	1.119	0.922
1488.55	1.0729	0.7659	1.1472	1.1907	1.1722	1.1995	1.1882	1.1975	1.1828	1.1957	1.206	1.2374	0.9488	0.9231	1.1314	1.0984	1.1305	1.1183	1.1299	1.1385	1.1267	1.1315	1.1453	1.1916	0.9072	0.754	1.0963	1.0972	1.1092	1.0979	1.1037	1.1005	1.0834	1.1006	1.0587	1.0903	0.9689	1.063	1.0585	1.0239	1.0154	1.1022	1.0213	1.0726	1.0496	1.0616	1.0138	1.1133	0.9129
1499.58	1.0592	0.7621	1.1316	1.1818	1.1603	1.1897	1.1776	1.1929	1.1733	1.1908	1.1999	1.2324	0.9262	0.8981	1.1174	1.0818	1.1203	1.1087	1.123	1.132	1.1195	1.1252	1.1376	1.1735	0.8888	0.7504	1.0817	1.0865	1.1046	1.0896	1.0967	1.0924	1.077	1.0918	1.0518	1.0733	0.9418	1.0533	1.0476	1.0174	1.0069	1.0969	1.0157	1.0698	1.0455	1.0588	1.0084	1.1042	0.8943
1510.63	1.0683	0.7605	1.1369	1.1888	1.1657	1.1936	1.1834	1.1966	1.1775	1.1952	1.2056	1.2266	0.9516	0.8927	1.123	1.0875	1.1289	1.1187	1.1311	1.1414	1.1255	1.1323	1.1485	1.1819	0.9098	0.7505	1.087	1.0943	1.1159	1.0972	1.1032	1.1014	1.0815	1.0988	1.0672	1.0747	0.9673	1.0679	1.0626	1.0278	1.0154	1.1055	1.0247	1.0775	1.0535	1.0675	1.0187	1.1169	0.9136
1521.67	1.0753	0.7604	1.1459	1.1844	1.1642	1.1947	1.1828	1.1987	1.1793	1.2029	1.2189	1.2332	0.9509	0.8947	1.1247	1.0898	1.1244	1.1162	1.1306	1.1465	1.1286	1.1366	1.1516	1.1855	0.9176	0.7493	1.0922	1.0964	1.1187	1.098	1.1071	1.1071	1.0851	1.1038	1.0722	1.0799	0.9679	1.073	1.0624	1.0281	1.0176	1.1079	1.0282	1.0795	1.0561	1.0693	1.0248	1.1161	0.9154
1532.72	1.0826	0.7594	1.1584	1.1981	1.1744	1.2073	1.1937	1.2074	1.185	1.2066	1.2263	1.2417	0.9539	0.8938	1.1375	1.1005	1.1345	1.1239	1.1396	1.1507	1.1351	1.1422	1.1592	1.204	0.9247	0.7496	1.104	1.1045	1.1245	1.1087	1.1157	1.1132	1.0968	1.1142	1.0839	1.0867	0.982	1.0862	1.0766	1.0401	1.0284	1.1199	1.0339	1.0884	1.0659	1.0818	1.0314	1.1247	0.9222
1543.75	1.0647	0.758	1.1471	1.1889	1.1646	1.1993	1.1848	1.2003	1.1816	1.2015	1.2188	1.2305	0.9479	0.8838	1.1296	1.0939	1.1286	1.1213	1.1325	1.1488	1.1359	1.1382	1.1557	1.1952	0.9208	0.747	1.0957	1.1028	1.124	1.1035	1.1105	1.1131	1.0937	1.1087	1.0886	1.0792	0.98	1.0862	1.0766	1.0381	1.0288	1.1187	1.0361	1.0913	1.0684	1.081	1.0352	1.1238	0.9254
1554.78	1.0723	0.7567	1.1529	1.1971	1.1718	1.207	1.1928	1.2065	1.1845	1.2007	1.2233	1.2324	0.9609	0.8772	1.1327	1.0984	1.1335	1.124	1.1366	1.1494	1.1353	1.1456	1.162	1.1999	0.9201	0.7457	1.1014	1.1073	1.1279	1.1089	1.1178	1.1194	1.0982	1.1125	1.0897	1.0795	0.9792	1.0899	1.0807	1.0453	1.0334	1.1253	1.0426	1.1011	1.0782	1.0908	1.0408	1.1317	0.929
1565.83	1.0722	0.756	1.1525	1.1936	1.1705	1.2046	1.1919	1.2062	1.1817	1.2003	1.2204	1.2261	0.9529	0.8699	1.1334	1.0964	1.1316	1.1215	1.1344	1.1491	1.1338	1.1447	1.1611	1.1977	0.9182	0.7448	1.1033	1.1082	1.129	1.111	1.1174	1.1191	1.0977	1.1116	1.0913	1.0739	0.9776	1.0919	1.0804	1.05	1.0378	1.1286	1.0459	1.1053	1.0795	1.0935	1.0445	1.1306	0.9293
1576.87	1.0683	0.7522	1.1485	1.1892	1.1646	1.2005	1.1879	1.1974	1.1741	1.2014	1.2211	1.2187	0.9387	0.8616	1.1293	1.0935	1.1267	1.1192	1.1273	1.1443	1.1303	1.1348	1.1575	1.1915	0.9218	0.7434	1.0994	1.1045	1.1311	1.1068	1.1145	1.117	1.0924	1.1053	1.087	1.0666	0.9785	1.0992	1.0838	1.0561	1.0431	1.1311	1.0465	1.1023	1.0772	1.0907	1.0398	1.1191	0.9235
[truncated: 105 more rows]
[truncated: 47 more columns]

## Sheet: Readme
	Plate Order for the experiment:
	Plate-1: 'S.aureus (RN4220)', ]#,
	Plate-2: 'E. coli (MG1655)',
	Plate-3: 'P. aeruginosa (PAO1)',
	Plate-4: 'E. coli (Clinical Isolate-#14 Resistant)'
	Plate-5: 'E. coli (Clinical Isolate-#28 Sensitive)'
