# Supplementary material for: Rapid ultrasensitive detection platform for antimicrobial susceptibility testing
Source: PLoS Biol. 2019 May 30;17(5):e3000291. doi: 10.1371/journal.pbio.3000291 (PMC6559665; doi:10.1371/journal.pbio.3000291)
Supplement: S6 Data — MIC, minimum inhibitory concentration. (XLSM) [file pbio.3000291.s012.xlsm]

## Sheet: Plate_1
Time (min)	1	2	3	4	5	6	7	8	9	10	11	12	13	14	15	16	17	18	19	20	21	22	23	24	25	26	27	28	29	30	31	32	33	34	35	36	37	38	39	40	41	42	43	44	45	46	47	48	49
0	0.0483	0.0477	0.0475	0.0479	0.0472	0.0473	0.0466	0.0465	0.0468	0.0478	0.0472	0.0468	0.0481	0.0472	0.0478	0.0471	0.0475	0.0477	0.0467	0.0475	0.0476	0.047	0.0477	0.0468	0.048	0.0471	0.0477	0.048	0.0483	0.0469	0.0465	0.0467	0.0473	0.0465	0.0474	0.0468	0.048	0.0471	0.0477	0.0478	0.0478	0.0469	0.0467	0.0475	0.0475	0.0471	0.0474	0.0469	0.047
19.22	0.0484	0.0475	0.0475	0.0479	0.0473	0.0472	0.0467	0.0466	0.0469	0.0479	0.0472	0.0468	0.0481	0.0471	0.0476	0.047	0.0473	0.0476	0.0466	0.0474	0.0475	0.047	0.0476	0.0466	0.0479	0.0471	0.0476	0.0479	0.0482	0.0467	0.0463	0.0466	0.0473	0.0465	0.0473	0.0466	0.0478	0.0469	0.0474	0.0475	0.0477	0.0468	0.0467	0.0472	0.0473	0.047	0.0473	0.0469	0.0469
38.47	0.0484	0.0473	0.0471	0.0478	0.0471	0.0472	0.0466	0.0463	0.0467	0.0477	0.0471	0.0468	0.0479	0.0469	0.0475	0.0468	0.0472	0.0474	0.0466	0.0474	0.0474	0.0469	0.0475	0.0465	0.0477	0.0469	0.0473	0.0479	0.048	0.0467	0.0464	0.0465	0.0471	0.0462	0.0471	0.0466	0.0475	0.0468	0.0474	0.0473	0.0475	0.0467	0.0464	0.047	0.0473	0.0468	0.0471	0.0467	0.0468
57.7	0.0484	0.0474	0.0473	0.0478	0.0471	0.0472	0.0466	0.0464	0.0467	0.0477	0.047	0.0468	0.0479	0.0469	0.0476	0.0468	0.0472	0.0473	0.0465	0.0474	0.0474	0.0468	0.0475	0.0465	0.0477	0.047	0.0473	0.0478	0.0481	0.0466	0.0464	0.0464	0.0471	0.0463	0.0471	0.0464	0.0475	0.0467	0.0472	0.0473	0.0475	0.0467	0.0463	0.047	0.0473	0.0468	0.0472	0.0468	0.0468
76.95	0.0483	0.0474	0.0477	0.0479	0.0471	0.0472	0.0465	0.0465	0.0467	0.0477	0.047	0.0467	0.0479	0.0469	0.0474	0.0468	0.0473	0.0473	0.0465	0.0472	0.0475	0.0469	0.0474	0.0465	0.0478	0.0469	0.0474	0.0478	0.048	0.0466	0.0463	0.0465	0.0471	0.0463	0.0472	0.0465	0.0476	0.0467	0.0473	0.0474	0.0475	0.0466	0.0464	0.0471	0.0471	0.0468	0.0472	0.0466	0.0468
96.18	0.0484	0.0473	0.0472	0.0479	0.047	0.0472	0.0467	0.0463	0.0467	0.0477	0.0471	0.0468	0.0479	0.0469	0.0475	0.0468	0.0472	0.0475	0.0465	0.0473	0.0474	0.0469	0.0476	0.0465	0.0478	0.0469	0.0474	0.0477	0.0481	0.0465	0.0463	0.0464	0.0471	0.0462	0.0472	0.0465	0.0476	0.0467	0.0473	0.0473	0.0474	0.0468	0.0465	0.0471	0.0472	0.0469	0.0471	0.0467	0.0468
115.43	0.0484	0.0473	0.0473	0.0478	0.0471	0.0471	0.0467	0.0465	0.0468	0.0477	0.047	0.047	0.0479	0.0469	0.0477	0.0468	0.0473	0.0475	0.0465	0.0473	0.0475	0.0469	0.0475	0.0466	0.0478	0.0469	0.0477	0.0478	0.0481	0.0467	0.0463	0.0466	0.0471	0.0463	0.0471	0.0466	0.0477	0.0468	0.0473	0.0473	0.0476	0.0467	0.0465	0.0471	0.0471	0.0468	0.0472	0.0466	0.0469
134.68	0.0484	0.0474	0.0473	0.0478	0.0472	0.0471	0.0466	0.0465	0.0467	0.0478	0.0472	0.0469	0.0479	0.0469	0.0475	0.0468	0.0473	0.0475	0.0464	0.0474	0.0475	0.0468	0.0475	0.0465	0.0478	0.0469	0.0476	0.0478	0.0481	0.0466	0.0464	0.0465	0.0472	0.0463	0.0472	0.0466	0.0477	0.0466	0.0473	0.0474	0.0475	0.0467	0.0465	0.0471	0.0472	0.0468	0.0471	0.0467	0.0468
153.92	0.0483	0.0473	0.0472	0.0478	0.0471	0.0472	0.0467	0.0465	0.0468	0.0478	0.0472	0.0468	0.0479	0.047	0.0476	0.0467	0.0472	0.0475	0.0465	0.0474	0.0475	0.047	0.0475	0.0465	0.0478	0.0469	0.0474	0.0478	0.0481	0.0466	0.0463	0.0465	0.047	0.0463	0.0471	0.0465	0.0477	0.0467	0.0473	0.0474	0.0475	0.0467	0.0464	0.047	0.0472	0.0468	0.0472	0.0467	0.0468
173.17	0.0484	0.0475	0.0476	0.0478	0.0472	0.0473	0.0468	0.0466	0.0468	0.0478	0.0471	0.047	0.0479	0.0469	0.0475	0.0468	0.0471	0.0475	0.0465	0.0474	0.0475	0.047	0.0475	0.0466	0.0478	0.0469	0.0474	0.0478	0.048	0.0466	0.0464	0.0465	0.0472	0.0464	0.0472	0.0466	0.0478	0.0468	0.0473	0.0475	0.0476	0.0466	0.0465	0.0472	0.0472	0.0468	0.0472	0.0467	0.0468
192.42	0.0485	0.0473	0.0473	0.0479	0.0472	0.0472	0.0468	0.0467	0.0469	0.0478	0.0473	0.0469	0.0479	0.047	0.0476	0.0469	0.0474	0.0474	0.0465	0.0473	0.0476	0.047	0.0477	0.0466	0.0478	0.0469	0.0475	0.0478	0.0482	0.0467	0.0463	0.0466	0.0472	0.0463	0.0473	0.0467	0.0478	0.0469	0.0474	0.0474	0.0476	0.0468	0.0464	0.0471	0.0473	0.0469	0.0473	0.0467	0.0468
211.67	0.0484	0.0474	0.0471	0.048	0.0472	0.0472	0.0467	0.0467	0.0469	0.0479	0.0473	0.0471	0.048	0.0471	0.0476	0.0468	0.0473	0.0474	0.0467	0.0475	0.0476	0.047	0.0477	0.0467	0.0478	0.0468	0.0474	0.0479	0.0481	0.0466	0.0464	0.0466	0.0472	0.0463	0.0473	0.0467	0.0476	0.0467	0.0474	0.0474	0.0476	0.0467	0.0466	0.0473	0.0473	0.047	0.0473	0.0468	0.0468
230.92	0.0486	0.0474	0.0473	0.0479	0.0472	0.0473	0.0468	0.0468	0.0471	0.048	0.0475	0.0472	0.048	0.047	0.0477	0.047	0.0475	0.0476	0.0467	0.0478	0.0478	0.0472	0.0477	0.0468	0.0479	0.047	0.0477	0.0479	0.0482	0.0468	0.0465	0.0467	0.0475	0.0466	0.0474	0.0469	0.0478	0.0469	0.0474	0.0475	0.0477	0.047	0.0467	0.0475	0.0476	0.047	0.0475	0.047	0.0469
250.15	0.0484	0.0475	0.0473	0.048	0.0473	0.0473	0.0468	0.0471	0.0471	0.0482	0.0476	0.0474	0.048	0.047	0.0476	0.0469	0.0474	0.0478	0.0469	0.0479	0.0478	0.0474	0.0479	0.0469	0.0479	0.047	0.0474	0.048	0.0481	0.0467	0.0464	0.047	0.0476	0.0468	0.0476	0.0471	0.0477	0.0468	0.0475	0.0474	0.0476	0.047	0.047	0.0476	0.0477	0.0472	0.0475	0.0472	0.0469
269.4	0.0483	0.0473	0.0471	0.0478	0.0471	0.0473	0.0466	0.047	0.0474	0.0485	0.0479	0.0475	0.0478	0.047	0.0475	0.0468	0.0471	0.0476	0.047	0.0481	0.0479	0.0476	0.0481	0.0469	0.0477	0.0468	0.0478	0.0478	0.0481	0.0466	0.0463	0.0469	0.0477	0.047	0.0478	0.0472	0.0476	0.0467	0.0473	0.0473	0.0475	0.0468	0.0471	0.0476	0.0477	0.0473	0.0477	0.0473	0.0468
288.67	0.0485	0.0474	0.0473	0.048	0.0473	0.0473	0.0469	0.0476	0.0478	0.0489	0.0485	0.0482	0.048	0.047	0.0477	0.0469	0.0474	0.0479	0.0476	0.0487	0.0486	0.0483	0.0485	0.0476	0.0479	0.0469	0.0475	0.0479	0.0482	0.0467	0.0464	0.0475	0.0484	0.0477	0.0483	0.0479	0.0478	0.0469	0.0474	0.0475	0.0477	0.0472	0.0476	0.0483	0.0484	0.0479	0.0482	0.0478	0.0469
307.92	0.0484	0.0474	0.0473	0.0479	0.0471	0.0473	0.0468	0.0483	0.0485	0.0498	0.0494	0.0492	0.0479	0.0471	0.0475	0.0469	0.0473	0.048	0.0482	0.0502	0.0492	0.049	0.0493	0.0485	0.0479	0.047	0.0476	0.0479	0.0482	0.0466	0.0463	0.0479	0.0493	0.0487	0.0491	0.0489	0.0479	0.0468	0.0475	0.0474	0.0476	0.0473	0.0484	0.0493	0.0493	0.0486	0.0491	0.0485	0.0468
327.17	0.0484	0.0474	0.0473	0.0478	0.0473	0.0473	0.0467	0.0495	0.0499	0.0513	0.0511	0.0507	0.048	0.047	0.0477	0.0469	0.0474	0.0484	0.05	0.059	0.0507	0.0507	0.051	0.0499	0.0479	0.047	0.0477	0.0478	0.0481	0.0467	0.0465	0.0489	0.0509	0.0505	0.0508	0.0508	0.0477	0.0468	0.0474	0.0475	0.0477	0.0477	0.0498	0.051	0.0509	0.0499	0.0506	0.0498	0.0468
346.4	0.0485	0.0475	0.0474	0.0479	0.0472	0.0474	0.0468	0.0515	0.0523	0.0541	0.0543	0.0538	0.0481	0.0471	0.0477	0.0471	0.0475	0.0491	0.0527	0.0545	0.0535	0.0538	0.0538	0.0526	0.0479	0.047	0.0476	0.0478	0.0482	0.0467	0.0464	0.0505	0.0539	0.0539	0.0537	0.0544	0.0478	0.0468	0.0475	0.0476	0.0477	0.0483	0.0524	0.0539	0.0538	0.0524	0.0533	0.0523	0.0469
365.67	0.0484	0.0474	0.0472	0.0479	0.0471	0.0473	0.0468	0.055	0.0566	0.0592	0.0599	0.0591	0.048	0.0469	0.0476	0.0469	0.0473	0.0499	0.0577	0.0592	0.0581	0.0589	0.0593	0.0579	0.048	0.0469	0.0475	0.0479	0.0481	0.0465	0.0464	0.0533	0.0591	0.0591	0.0587	0.0608	0.0476	0.0467	0.0475	0.0474	0.0476	0.0492	0.0567	0.0587	0.0587	0.0568	0.0583	0.0569	0.0468
384.92	0.0485	0.0474	0.0473	0.0479	0.0472	0.0473	0.0468	0.0609	0.0648	0.0683	0.0705	0.0683	0.048	0.047	0.0477	0.0471	0.0474	0.0516	0.066	0.067	0.0662	0.0679	0.0681	0.0675	0.0479	0.047	0.0475	0.048	0.0482	0.0467	0.0465	0.0583	0.0675	0.0671	0.0673	0.072	0.0477	0.0468	0.0474	0.0475	0.0477	0.0508	0.0639	0.0667	0.0672	0.0646	0.067	0.0655	0.0469
404.17	0.0485	0.0474	0.0473	0.0479	0.0473	0.0473	0.0469	0.0706	0.0783	0.0838	0.0877	0.083	0.048	0.0471	0.0477	0.047	0.0474	0.0545	0.0785	0.0787	0.0783	0.0813	0.0818	0.0835	0.0479	0.047	0.0476	0.0479	0.0482	0.0467	0.0465	0.0661	0.0806	0.0804	0.0816	0.0886	0.0478	0.0468	0.0474	0.0475	0.0476	0.0534	0.0748	0.0792	0.0802	0.0773	0.0802	0.0793	0.0469
423.42	0.0485	0.0475	0.0473	0.048	0.0472	0.0474	0.047	0.0839	0.0982	0.1061	0.1119	0.105	0.048	0.0471	0.0477	0.047	0.0474	0.0584	0.0952	0.0958	0.0965	0.1006	0.1018	0.106	0.048	0.047	0.0476	0.048	0.0483	0.0468	0.0466	0.0776	0.0994	0.0975	0.1016	0.1121	0.0477	0.0467	0.0475	0.0475	0.0478	0.0573	0.0913	0.0979	0.0983	0.0959	0.0996	0.0982	0.047
442.65	0.0485	0.0475	0.0474	0.0479	0.0473	0.0474	0.047	0.104	0.1275	0.1375	0.1437	0.1364	0.0481	0.0471	0.0478	0.047	0.0473	0.065	0.1187	0.1216	0.1222	0.1282	0.1314	0.1367	0.048	0.0471	0.0479	0.048	0.0483	0.0468	0.0466	0.0941	0.1266	0.1225	0.1295	0.1455	0.0478	0.0468	0.0474	0.0475	0.0477	0.0633	0.1148	0.1245	0.1248	0.1221	0.1263	0.1262	0.047
461.92	0.0485	0.0488	0.0474	0.048	0.0473	0.0473	0.047	0.1285	0.1633	0.176	0.1809	0.1726	0.0481	0.0471	0.0477	0.047	0.0474	0.0741	0.1487	0.1545	0.1554	0.163	0.1691	0.1735	0.0479	0.0471	0.0476	0.048	0.0481	0.0467	0.0466	0.1156	0.1595	0.1528	0.1639	0.1839	0.0478	0.0469	0.0475	0.0475	0.0478	0.0711	0.1443	0.1597	0.1586	0.155	0.1604	0.159	0.047
481.15	0.0485	0.0474	0.0473	0.0479	0.0471	0.0473	0.0469	0.1593	0.2049	0.2187	0.2215	0.2129	0.048	0.047	0.0476	0.0468	0.0474	0.0866	0.1859	0.1931	0.1962	0.2045	0.2127	0.2149	0.0478	0.0469	0.0474	0.0478	0.0482	0.0466	0.0465	0.1427	0.1988	0.1902	0.2027	0.2236	0.0477	0.0467	0.0473	0.0474	0.0476	0.0822	0.1803	0.1994	0.1974	0.194	0.202	0.1974	0.0468
500.42	0.0486	0.0486	0.0474	0.0479	0.0472	0.0473	0.0471	0.1942	0.243	0.2545	0.2586	0.2506	0.048	0.0471	0.0477	0.047	0.0474	0.1027	0.22	0.2271	0.2332	0.2409	0.2525	0.2517	0.048	0.047	0.0474	0.0479	0.0482	0.0468	0.0466	0.1752	0.2327	0.2269	0.2357	0.2591	0.0476	0.0468	0.0473	0.0475	0.0476	0.0968	0.2147	0.2349	0.2333	0.2281	0.2401	0.2353	0.0471
519.67	0.0485	0.0474	0.0474	0.048	0.0473	0.0474	0.0473	0.2292	0.2786	0.2897	0.2926	0.2854	0.048	0.0472	0.0478	0.047	0.0475	0.1228	0.2538	0.2606	0.2678	0.2736	0.2856	0.2864	0.048	0.047	0.0474	0.0479	0.0482	0.0467	0.0467	0.2094	0.2675	0.2616	0.2695	0.2907	0.0478	0.0469	0.0475	0.0476	0.0477	0.1158	0.2462	0.268	0.2663	0.2614	0.2732	0.2696	0.0469
538.92	0.0485	0.0475	0.0473	0.048	0.0473	0.0473	0.0473	0.2627	0.3094	0.322	0.3228	0.3169	0.0479	0.047	0.0478	0.047	0.0474	0.1472	0.2855	0.2913	0.3006	0.3046	0.3214	0.316	0.048	0.047	0.0474	0.0479	0.0482	0.0467	0.0466	0.2393	0.3004	0.2942	0.2996	0.3203	0.0478	0.0469	0.0475	0.0475	0.0476	0.1387	0.2788	0.3022	0.2999	0.2946	0.3075	0.3038	0.047
558.17	0.0486	0.0475	0.0475	0.0481	0.0473	0.0474	0.0476	0.2941	0.3328	0.3454	0.3461	0.3415	0.048	0.0471	0.0478	0.0471	0.0475	0.1732	0.3135	0.3188	0.3273	0.3297	0.3491	0.3397	0.048	0.0471	0.0478	0.048	0.0483	0.0468	0.0468	0.2693	0.328	0.3227	0.3247	0.3438	0.0478	0.0469	0.0476	0.0475	0.0477	0.1638	0.3066	0.3279	0.3256	0.3209	0.3338	0.3285	0.047
577.42	0.0486	0.0475	0.0473	0.048	0.0473	0.0474	0.0476	0.3127	0.3606	0.3696	0.3724	0.3638	0.0481	0.047	0.0477	0.047	0.0473	0.1992	0.3387	0.3448	0.3533	0.3542	0.3767	0.3647	0.0479	0.047	0.0475	0.048	0.0481	0.0467	0.0467	0.3003	0.3551	0.349	0.3503	0.3654	0.0478	0.0469	0.0476	0.0476	0.0478	0.1903	0.3322	0.3524	0.3502	0.3459	0.3582	0.3514	0.0469
596.67	0.0486	0.0476	0.0474	0.048	0.0475	0.0474	0.0478	0.3362	0.3872	0.3975	0.3975	0.3889	0.0481	0.0471	0.0478	0.047	0.0476	0.2232	0.365	0.3703	0.3794	0.3817	0.4019	0.3906	0.0481	0.0471	0.0475	0.048	0.0482	0.0468	0.0469	0.3267	0.3813	0.3744	0.3778	0.3937	0.0478	0.047	0.0476	0.0475	0.0478	0.2154	0.3573	0.3767	0.3758	0.3713	0.3827	0.3775	0.047
615.9	0.0485	0.0475	0.0475	0.048	0.0473	0.0474	0.0479	0.3597	0.4118	0.4216	0.4199	0.4113	0.0481	0.0471	0.0478	0.0471	0.0476	0.2459	0.3949	0.3996	0.4043	0.4052	0.427	0.4144	0.048	0.047	0.0474	0.048	0.0481	0.0468	0.0469	0.349	0.4092	0.4009	0.4016	0.4218	0.0479	0.0469	0.0476	0.0475	0.0478	0.2413	0.3871	0.4029	0.4023	0.3969	0.4102	0.4047	0.047
635.17	0.0485	0.0474	0.0473	0.0479	0.0472	0.0473	0.0482	0.388	0.4147	0.4352	0.4325	0.4282	0.048	0.047	0.0476	0.047	0.0473	0.269	0.4062	0.4216	0.4284	0.4274	0.4478	0.4302	0.0478	0.0469	0.0473	0.0478	0.0482	0.0467	0.0469	0.3716	0.4163	0.4263	0.422	0.4369	0.0478	0.0469	0.0474	0.0474	0.0476	0.2683	0.4063	0.42	0.4265	0.4196	0.4312	0.4302	0.0469
654.42	0.0486	0.0475	0.0474	0.0481	0.0473	0.0475	0.0484	0.4008	0.4402	0.4488	0.4526	0.4464	0.0482	0.0472	0.0478	0.0471	0.0475	0.2905	0.4258	0.4484	0.4405	0.4408	0.4621	0.4475	0.0481	0.047	0.0475	0.0481	0.0483	0.0469	0.0472	0.3964	0.4417	0.4439	0.445	0.4515	0.0478	0.0469	0.0475	0.0476	0.0477	0.2904	0.4244	0.4423	0.4415	0.4406	0.4484	0.4406	0.047
673.67	0.0487	0.0477	0.0474	0.0482	0.0475	0.0475	0.049	0.4185	0.4567	0.4671	0.4677	0.4619	0.0481	0.0472	0.0477	0.0471	0.0475	0.3094	0.4451	0.4653	0.4572	0.4604	0.4728	0.4666	0.048	0.0472	0.0476	0.0481	0.0483	0.0469	0.0474	0.4124	0.4635	0.4637	0.4551	0.4674	0.0478	0.0469	0.0475	0.0476	0.0477	0.3086	0.4461	0.4591	0.4619	0.4636	0.4683	0.449	0.0471
692.9	0.0487	0.0476	0.0475	0.048	0.0474	0.0476	0.0493	0.434	0.4741	0.4856	0.4843	0.4797	0.0481	0.0471	0.0477	0.0471	0.0476	0.3295	0.4601	0.4855	0.4776	0.4808	0.4965	0.4869	0.048	0.0471	0.0475	0.048	0.0483	0.0468	0.0474	0.4252	0.4786	0.4817	0.4727	0.4803	0.048	0.047	0.0475	0.0476	0.0478	0.3279	0.4587	0.4782	0.4794	0.4809	0.4906	0.4629	0.0471
712.15	0.0486	0.0476	0.0474	0.0481	0.0474	0.0474	0.0497	0.4487	0.4888	0.5047	0.5	0.4933	0.0481	0.0471	0.0478	0.0471	0.0475	0.3478	0.4794	0.4959	0.4966	0.4899	0.5127	0.4993	0.0481	0.0472	0.0475	0.048	0.0483	0.0468	0.0475	0.4403	0.4926	0.4947	0.488	0.4947	0.0479	0.047	0.0476	0.0476	0.0478	0.3485	0.4764	0.4935	0.4857	0.4877	0.498	0.48	0.047
731.4	0.0488	0.0477	0.0476	0.0482	0.0474	0.0476	0.0503	0.4652	0.5055	0.5214	0.5143	0.5055	0.0482	0.0473	0.0478	0.0471	0.0476	0.3673	0.4954	0.5088	0.4944	0.5083	0.5212	0.5148	0.0481	0.0472	0.0476	0.0481	0.0483	0.0469	0.0477	0.4581	0.5073	0.4997	0.4976	0.5075	0.0478	0.047	0.0476	0.0476	0.0478	0.3667	0.4949	0.5039	0.5	0.497	0.5102	0.4944	0.0472
750.67	0.0486	0.0476	0.0474	0.048	0.0474	0.0475	0.0509	0.4814	0.5223	0.5426	0.5316	0.5194	0.0482	0.0472	0.0477	0.0471	0.0475	0.3816	0.5134	0.5234	0.5098	0.5208	0.5374	0.5359	0.048	0.047	0.0475	0.048	0.0483	0.0469	0.0477	0.4744	0.522	0.517	0.5201	0.5215	0.0479	0.0469	0.0475	0.0476	0.0476	0.3834	0.5133	0.5246	0.5199	0.5184	0.5254	0.5173	0.047
769.92	0.0486	0.0476	0.0475	0.048	0.0474	0.0474	0.0517	0.4972	0.5404	0.5616	0.5488	0.537	0.0481	0.0471	0.0478	0.0471	0.0475	0.3928	0.531	0.5432	0.5264	0.5321	0.5551	0.5484	0.0479	0.0471	0.0475	0.048	0.0484	0.0467	0.048	0.4861	0.539	0.5327	0.5395	0.5434	0.0479	0.0469	0.0476	0.0476	0.0476	0.3944	0.5286	0.5418	0.5358	0.5328	0.5522	0.5348	0.0469
789.18	0.0487	0.0476	0.0476	0.0482	0.0474	0.0475	0.0529	0.5105	0.5592	0.5801	0.5705	0.5558	0.0482	0.0472	0.0479	0.0471	0.0475	0.4034	0.5449	0.5612	0.5439	0.5577	0.5757	0.5729	0.0481	0.0472	0.0476	0.0481	0.0483	0.047	0.0485	0.4991	0.554	0.5549	0.5559	0.5616	0.0479	0.047	0.0475	0.0476	0.0478	0.4051	0.5433	0.5628	0.5573	0.5573	0.5586	0.5579	0.0471
808.43	0.0488	0.0477	0.0476	0.0482	0.0474	0.0475	0.0543	0.5224	0.5757	0.6019	0.5886	0.5767	0.0482	0.0473	0.0479	0.0471	0.0476	0.4141	0.5642	0.5836	0.5689	0.5766	0.5919	0.5956	0.0481	0.0473	0.0475	0.0481	0.0483	0.0469	0.0487	0.51	0.5708	0.5717	0.5764	0.591	0.0479	0.0471	0.0476	0.0476	0.0478	0.4172	0.5574	0.5858	0.5778	0.5795	0.5806	0.5829	0.0471
827.67	0.0487	0.0476	0.0475	0.048	0.0473	0.0475	0.0558	0.5353	0.5994	0.6242	0.6104	0.5942	0.0482	0.0472	0.0478	0.0471	0.0475	0.4269	0.579	0.6057	0.5874	0.5966	0.6129	0.6157	0.0481	0.0471	0.0475	0.048	0.0483	0.0468	0.049	0.5247	0.589	0.5923	0.6002	0.6068	0.0479	0.047	0.0475	0.0476	0.0477	0.4294	0.5719	0.6094	0.6	0.6018	0.6059	0.602	0.0471
846.92	0.0487	0.0476	0.0475	0.0481	0.0474	0.0475	0.0572	0.549	0.6129	0.6398	0.6279	0.6135	0.0482	0.0472	0.0478	0.047	0.0476	0.4341	0.596	0.6267	0.6053	0.615	0.6345	0.6304	0.0481	0.0471	0.0476	0.048	0.0482	0.0468	0.0497	0.5332	0.6084	0.6131	0.6226	0.6229	0.048	0.0469	0.0476	0.0475	0.0477	0.4392	0.5855	0.6302	0.621	0.6235	0.6268	0.6204	0.0471
866.18	0.0488	0.0477	0.0475	0.0482	0.0474	0.0475	0.0594	0.5596	0.6328	0.6573	0.6457	0.631	0.0482	0.0471	0.0478	0.0472	0.0476	0.4452	0.6129	0.6482	0.6261	0.6368	0.6531	0.6466	0.0481	0.0472	0.0476	0.048	0.0483	0.0468	0.0503	0.5445	0.6285	0.6348	0.6439	0.6415	0.0478	0.0469	0.0476	0.0476	0.0478	0.4494	0.6031	0.6499	0.6419	0.6446	0.6462	0.6368	0.047
885.45	0.0488	0.0477	0.0476	0.0482	0.0475	0.0476	0.0612	0.5709	0.6546	0.6738	0.6606	0.6486	0.0481	0.0471	0.0479	0.0472	0.0478	0.4529	0.624	0.6673	0.6445	0.6555	0.6682	0.6635	0.0482	0.0472	0.0476	0.0481	0.0484	0.0469	0.0512	0.5537	0.6483	0.6526	0.6617	0.6586	0.048	0.047	0.0477	0.0476	0.048	0.4592	0.6178	0.6677	0.6596	0.6628	0.6618	0.6545	0.0471
904.68	0.0487	0.0476	0.0476	0.0482	0.0474	0.0475	0.0626	0.5836	0.6726	0.6906	0.6769	0.6651	0.0481	0.0471	0.0478	0.0471	0.0475	0.4615	0.6403	0.6854	0.6633	0.6751	0.6848	0.6809	0.0481	0.0471	0.0476	0.048	0.0483	0.0468	0.052	0.568	0.6661	0.6704	0.681	0.6756	0.0478	0.0468	0.0475	0.0475	0.0477	0.4668	0.6315	0.684	0.6771	0.6812	0.6793	0.6724	0.0471
923.95	0.0487	0.0476	0.0475	0.0481	0.0475	0.0475	0.0645	0.5937	0.6882	0.7059	0.6924	0.6819	0.048	0.0471	0.0478	0.0471	0.0476	0.4702	0.6563	0.7045	0.6821	0.6953	0.7026	0.6963	0.0481	0.047	0.0475	0.0481	0.0483	0.0468	0.0529	0.5755	0.6857	0.6886	0.7008	0.6942	0.0478	0.0469	0.0476	0.0476	0.0478	0.4763	0.6465	0.7004	0.6945	0.701	0.6988	0.691	0.047
943.22	0.0488	0.0477	0.0475	0.0482	0.0475	0.0477	0.0659	0.6076	0.7028	0.7207	0.7072	0.6999	0.0482	0.0472	0.0479	0.0471	0.0476	0.4798	0.673	0.7223	0.6998	0.7129	0.7198	0.7144	0.0481	0.0472	0.0475	0.0481	0.0483	0.0469	0.0545	0.5857	0.7006	0.7073	0.7187	0.7121	0.048	0.047	0.0476	0.0477	0.0478	0.485	0.664	0.7186	0.7116	0.7199	0.7172	0.7102	0.0471
962.47	0.0488	0.0476	0.0475	0.0482	0.0475	0.0475	0.0672	0.6126	0.7218	0.7375	0.724	0.7161	0.0482	0.0473	0.0479	0.0471	0.0477	0.4875	0.6823	0.7416	0.7185	0.7323	0.7365	0.7306	0.0481	0.0471	0.0476	0.0481	0.0483	0.0469	0.0563	0.594	0.7181	0.725	0.7374	0.7301	0.048	0.0471	0.0477	0.0476	0.0478	0.4939	0.6805	0.7344	0.7278	0.7379	0.7353	0.728	0.0471
981.72	0.0488	0.0477	0.0475	0.0481	0.0474	0.0475	0.0679	0.6252	0.739	0.7524	0.7389	0.7326	0.0482	0.0472	0.0478	0.0471	0.0477	0.494	0.703	0.7579	0.7367	0.7511	0.7532	0.7477	0.0481	0.0472	0.0474	0.048	0.0483	0.0468	0.0585	0.6078	0.7352	0.7407	0.7549	0.7476	0.0478	0.0469	0.0475	0.0476	0.0478	0.4998	0.6954	0.7516	0.744	0.7552	0.7531	0.7458	0.047
1000.97	0.0488	0.0478	0.0477	0.0482	0.0475	0.0477	0.0688	0.6335	0.7561	0.7687	0.7551	0.7532	0.0482	0.0472	0.048	0.0472	0.0478	0.5027	0.7192	0.7755	0.7546	0.7697	0.771	0.7679	0.0482	0.0471	0.0475	0.0481	0.0484	0.0469	0.0611	0.6165	0.7523	0.7588	0.7733	0.7677	0.0479	0.047	0.0477	0.0477	0.0478	0.51	0.7089	0.7673	0.7612	0.7741	0.7721	0.7653	0.0472
1020.22	0.0488	0.0477	0.0475	0.0482	0.0475	0.0475	0.0692	0.6463	0.7722	0.7829	0.7693	0.7707	0.0483	0.0473	0.0478	0.0471	0.0479	0.5109	0.7394	0.7936	0.7698	0.7854	0.7859	0.7825	0.0481	0.0471	0.0476	0.048	0.0483	0.0469	0.0644	0.6195	0.7679	0.7741	0.7893	0.7832	0.0479	0.0469	0.0475	0.0476	0.0478	0.5183	0.7224	0.7824	0.7773	0.7911	0.7882	0.7817	0.047
1039.48	0.0489	0.0478	0.0477	0.0483	0.0476	0.0476	0.0693	0.6512	0.7872	0.7962	0.7833	0.7879	0.0483	0.0473	0.0479	0.0473	0.0481	0.5175	0.7511	0.8065	0.786	0.8014	0.8013	0.7987	0.0482	0.0472	0.0476	0.0482	0.0485	0.047	0.0687	0.6291	0.7826	0.7888	0.804	0.7966	0.048	0.0471	0.0477	0.0477	0.0479	0.5253	0.7406	0.7976	0.791	0.8059	0.8036	0.7947	0.0472
1058.73	0.0489	0.0477	0.0477	0.0483	0.0477	0.0477	0.0688	0.66	0.802	0.807	0.7946	0.8034	0.0483	0.0473	0.0479	0.0473	0.0481	0.5244	0.7607	0.8204	0.8002	0.8153	0.8153	0.8134	0.0483	0.0474	0.0477	0.0482	0.0485	0.047	0.0734	0.636	0.7963	0.8021	0.8166	0.8107	0.0481	0.0471	0.0477	0.0478	0.0479	0.5318	0.753	0.8108	0.8046	0.8207	0.8164	0.8084	0.0473
1077.98	0.0488	0.0478	0.0476	0.0482	0.0474	0.0476	0.0686	0.6698	0.8146	0.8184	0.8055	0.8179	0.0483	0.0472	0.0479	0.0472	0.0481	0.53	0.7741	0.8322	0.8134	0.8272	0.8264	0.8258	0.0483	0.0473	0.0476	0.0482	0.0483	0.047	0.0791	0.649	0.8091	0.814	0.8287	0.8213	0.048	0.0471	0.0476	0.0477	0.0478	0.5382	0.765	0.823	0.8184	0.8344	0.8285	0.8206	0.0472
1097.23	0.0488	0.0477	0.0476	0.0481	0.0475	0.0477	0.0688	0.68	0.8267	0.8266	0.8159	0.832	0.0483	0.0473	0.048	0.0471	0.048	0.5363	0.7873	0.8443	0.8263	0.8398	0.839	0.8378	0.0482	0.0473	0.0476	0.0481	0.0484	0.047	0.086	0.6576	0.8212	0.8243	0.8396	0.8297	0.048	0.0472	0.0477	0.0478	0.048	0.543	0.7761	0.8362	0.8299	0.8453	0.8398	0.8293	0.0472
1116.5	0.0489	0.0477	0.0476	0.0482	0.0476	0.0477	0.0688	0.687	0.8371	0.8371	0.8249	0.8436	0.0483	0.0473	0.0481	0.0471	0.0482	0.5394	0.7975	0.8552	0.8374	0.8499	0.849	0.8471	0.0481	0.0472	0.0477	0.0481	0.0484	0.047	0.0942	0.6623	0.8309	0.8373	0.8492	0.8353	0.0481	0.0471	0.0477	0.0477	0.0478	0.5492	0.7871	0.8479	0.8405	0.8577	0.8499	0.8367	0.0472
1135.75	0.0488	0.0477	0.0476	0.0483	0.0476	0.0476	0.0685	0.6958	0.8499	0.8472	0.8334	0.8546	0.0483	0.0473	0.048	0.0472	0.0482	0.5448	0.806	0.8646	0.8477	0.8594	0.8575	0.8574	0.0481	0.0472	0.0477	0.0481	0.0484	0.047	0.1035	0.6666	0.8398	0.8445	0.8562	0.842	0.048	0.0471	0.0478	0.0477	0.0479	0.5542	0.7979	0.8573	0.8489	0.8666	0.8566	0.843	0.0472
1155	0.0488	0.048	0.0476	0.0483	0.0475	0.0476	0.0685	0.702	0.8596	0.8524	0.841	0.8655	0.0483	0.0474	0.048	0.0472	0.0484	0.5486	0.8131	0.8736	0.8567	0.8653	0.8656	0.8645	0.0482	0.0472	0.0476	0.0482	0.0484	0.0471	0.1132	0.6749	0.8491	0.8519	0.862	0.8462	0.0481	0.0471	0.0477	0.0477	0.0479	0.5592	0.8052	0.8669	0.8581	0.8738	0.8628	0.8476	0.0472
1174.25	0.0488	0.0477	0.0476	0.0482	0.0474	0.0476	0.0691	0.7085	0.8687	0.8624	0.8465	0.8732	0.0482	0.0473	0.0478	0.0471	0.0484	0.5536	0.8213	0.884	0.8655	0.8717	0.8723	0.8703	0.0482	0.0473	0.0476	0.0481	0.0484	0.0469	0.1234	0.6823	0.8585	0.8617	0.8687	0.8488	0.0481	0.0472	0.0477	0.0477	0.0479	0.5657	0.8174	0.8771	0.8669	0.8814	0.8683	0.8526	0.0471
1193.52	0.0489	0.0478	0.0476	0.0483	0.0476	0.0477	0.07	0.715	0.8791	0.8698	0.8513	0.8769	0.0484	0.0473	0.048	0.0474	0.0487	0.5566	0.8296	0.8901	0.8733	0.8781	0.8786	0.8737	0.0483	0.0473	0.0476	0.0482	0.0485	0.047	0.1327	0.6874	0.866	0.8672	0.8725	0.8524	0.048	0.0471	0.0476	0.0478	0.0479	0.5696	0.8247	0.8843	0.8732	0.8876	0.8713	0.8573	0.0472
1212.77	0.0487	0.0477	0.0476	0.0482	0.0475	0.0476	0.0704	0.7209	0.886	0.8753	0.8561	0.887	0.0482	0.0473	0.0479	0.0472	0.0486	0.5607	0.835	0.8964	0.8805	0.8833	0.8847	0.8786	0.0481	0.047	0.0475	0.048	0.0483	0.0469	0.1429	0.6916	0.8745	0.8725	0.8764	0.8554	0.048	0.047	0.0476	0.0476	0.0478	0.5718	0.8303	0.8922	0.8806	0.894	0.8767	0.8611	0.0471
1232.02	0.0489	0.0478	0.0476	0.0482	0.0475	0.0477	0.0714	0.7253	0.893	0.8802	0.8613	0.8913	0.0483	0.0474	0.048	0.0472	0.0488	0.5645	0.8431	0.9013	0.8857	0.8875	0.8882	0.8837	0.0483	0.0472	0.0476	0.0481	0.0484	0.047	0.1506	0.6968	0.8803	0.8776	0.8795	0.8591	0.048	0.0471	0.0477	0.0477	0.0478	0.5763	0.8402	0.8964	0.8841	0.8979	0.8764	0.863	0.0472
1251.27	0.0489	0.0478	0.0477	0.0483	0.0476	0.0476	0.0726	0.7317	0.9006	0.8846	0.8642	0.8935	0.0482	0.0473	0.0479	0.0471	0.049	0.5683	0.848	0.9054	0.8903	0.89	0.8928	0.884	0.0483	0.0472	0.0476	0.0482	0.0485	0.047	0.1592	0.7018	0.886	0.8806	0.8817	0.8597	0.048	0.0471	0.0476	0.0476	0.0478	0.581	0.8462	0.9021	0.8899	0.9039	0.8785	0.8651	0.0472
1270.53	0.0488	0.0479	0.0477	0.0482	0.0476	0.0477	0.0732	0.7352	0.9054	0.8886	0.8684	0.896	0.0483	0.0473	0.048	0.0471	0.0491	0.5695	0.8529	0.9105	0.8968	0.8954	0.8979	0.8895	0.0482	0.0472	0.0476	0.0481	0.0484	0.047	0.1663	0.7052	0.8924	0.8856	0.8871	0.8624	0.0478	0.047	0.0476	0.0477	0.0478	0.5828	0.8517	0.9072	0.8951	0.9063	0.884	0.8684	0.0472
1289.78	0.0488	0.0478	0.0476	0.0482	0.0476	0.0477	0.0745	0.7405	0.9124	0.8916	0.8686	0.8968	0.0483	0.0473	0.0479	0.0472	0.0493	0.5732	0.8603	0.9156	0.9004	0.8981	0.901	0.8914	0.0482	0.0472	0.0476	0.0481	0.0484	0.047	0.1714	0.7104	0.8997	0.8882	0.8888	0.8636	0.0481	0.0471	0.0478	0.0479	0.0478	0.584	0.8582	0.9119	0.898	0.9099	0.8858	0.8716	0.0473
1309.05	0.0489	0.0478	0.0477	0.0482	0.0476	0.0477	0.0754	0.7438	0.9194	0.8947	0.8692	0.8991	0.0482	0.0473	0.0479	0.0473	0.0495	0.5735	0.864	0.919	0.9038	0.9004	0.9049	0.8944	0.0483	0.0473	0.0477	0.0482	0.0485	0.047	0.1778	0.7155	0.9055	0.8927	0.8917	0.8646	0.0479	0.0471	0.0477	0.0476	0.0479	0.5879	0.8656	0.9155	0.9028	0.9136	0.8883	0.8729	0.0473
1328.3	0.0489	0.0478	0.0477	0.0482	0.0476	0.0477	0.0771	0.7484	0.9242	0.8981	0.8707	0.8983	0.0483	0.0473	0.0481	0.0471	0.0497	0.5749	0.8687	0.9244	0.9083	0.9029	0.9088	0.8946	0.0483	0.0472	0.0477	0.0481	0.0485	0.047	0.1827	0.7189	0.9102	0.8956	0.8943	0.8635	0.0481	0.0471	0.0477	0.0477	0.048	0.5889	0.8714	0.9201	0.9064	0.9179	0.8909	0.8743	0.0472
1347.57	0.0489	0.0478	0.0476	0.0482	0.0476	0.0477	0.0776	0.749	0.9264	0.8973	0.87	0.8991	0.0483	0.0474	0.048	0.0473	0.0499	0.5767	0.8729	0.9244	0.9092	0.9035	0.9086	0.8925	0.0483	0.0473	0.0477	0.0482	0.0485	0.047	0.1857	0.7214	0.9121	0.8964	0.8947	0.8608	0.0482	0.0471	0.0478	0.0478	0.048	0.5918	0.876	0.9211	0.9069	0.9187	0.8882	0.8727	0.0473
1366.82	0.0489	0.0478	0.0477	0.0483	0.0476	0.0477	0.0785	0.7533	0.9315	0.8998	0.8691	0.8963	0.0483	0.0473	0.0481	0.0473	0.0501	0.5786	0.8757	0.9268	0.911	0.9048	0.9111	0.8932	0.0482	0.0472	0.0477	0.0482	0.0484	0.0471	0.1876	0.7251	0.9186	0.8994	0.8964	0.8619	0.0479	0.047	0.0477	0.0477	0.0479	0.5948	0.8832	0.9237	0.9093	0.9216	0.8898	0.8722	0.0473
1386.05	0.0489	0.0478	0.0477	0.0483	0.0475	0.0478	0.0791	0.7531	0.9331	0.9002	0.8684	0.8962	0.0484	0.0474	0.048	0.0473	0.0504	0.5768	0.8793	0.9297	0.914	0.9061	0.9141	0.8931	0.0483	0.0473	0.0476	0.0482	0.0485	0.0471	0.1892	0.7259	0.9222	0.9	0.8982	0.8614	0.048	0.0471	0.0477	0.0477	0.048	0.5956	0.8854	0.9269	0.9126	0.9226	0.8927	0.8735	0.0472
1405.3	0.049	0.0478	0.0477	0.0484	0.0476	0.0478	0.0806	0.756	0.9391	0.9052	0.8739	0.8958	0.0484	0.0475	0.0481	0.0473	0.0508	0.5785	0.8863	0.9355	0.9173	0.9095	0.9176	0.8947	0.0485	0.0473	0.0477	0.0482	0.0485	0.047	0.1916	0.7295	0.9271	0.9032	0.9006	0.8607	0.0482	0.0472	0.0478	0.0478	0.0481	0.5957	0.8934	0.9326	0.9142	0.9251	0.8928	0.8747	0.0474
1424.55	0.0489	0.0478	0.0476	0.0483	0.0476	0.0478	0.0807	0.7562	0.942	0.9048	0.8727	0.8914	0.0484	0.0474	0.048	0.0472	0.051	0.5774	0.8874	0.9346	0.9171	0.9086	0.9173	0.893	0.0483	0.0473	0.0476	0.0481	0.0484	0.047	0.1925	0.7319	0.9305	0.9057	0.9016	0.8588	0.048	0.0471	0.0477	0.0478	0.048	0.5991	0.8966	0.9325	0.9154	0.9261	0.8921	0.8731	0.0472
[truncated: 47 more columns]

## Sheet: Plate_2
Time (min)	1	2	3	4	5	6	7	8	9	10	11	12	13	14	15	16	17	18	19	20	21	22	23	24	25	26	27	28	29	30	31	32	33	34	35	36	37	38	39	40	41	42	43	44	45	46	47	48	49
0	0.0477	0.0472	0.047	0.0484	0.0482	0.0473	0.0472	0.0475	0.047	0.0475	0.0476	0.0466	0.0482	0.0481	0.0475	0.0483	0.0476	0.0474	0.0472	0.048	0.0481	0.047	0.0468	0.0468	0.0482	0.0468	0.048	0.0476	0.0481	0.0467	0.0466	0.0471	0.0468	0.0465	0.0474	0.0471	0.048	0.0474	0.048	0.0471	0.0474	0.0479	0.0475	0.0474	0.0479	0.0474	0.0479	0.0477	0.0474
19.23	0.0477	0.047	0.0468	0.0483	0.048	0.0471	0.0472	0.0474	0.0469	0.0475	0.0476	0.0465	0.0481	0.0479	0.0474	0.0493	0.0475	0.0473	0.0472	0.0479	0.0479	0.0467	0.0468	0.0466	0.048	0.0465	0.0478	0.0473	0.0481	0.0465	0.0466	0.0469	0.0466	0.0464	0.0472	0.0468	0.0477	0.0471	0.0477	0.0469	0.0472	0.0476	0.0473	0.0473	0.0477	0.0473	0.0476	0.0476	0.0473
38.48	0.0475	0.0471	0.0468	0.0483	0.048	0.0472	0.047	0.0473	0.0468	0.0474	0.0476	0.0464	0.048	0.048	0.0473	0.0477	0.0475	0.0471	0.047	0.0478	0.0479	0.0468	0.0467	0.0466	0.0479	0.0466	0.0478	0.0474	0.048	0.0465	0.0464	0.0469	0.0465	0.0462	0.047	0.0468	0.0478	0.0471	0.0477	0.0469	0.047	0.0475	0.0473	0.0471	0.0476	0.0471	0.0474	0.0472	0.0473
57.72	0.0476	0.047	0.0468	0.0483	0.048	0.047	0.0471	0.0474	0.0469	0.0475	0.0476	0.0465	0.0479	0.0479	0.0473	0.0478	0.0473	0.0471	0.047	0.0479	0.0478	0.0468	0.0468	0.0467	0.0479	0.0464	0.0478	0.0472	0.048	0.0464	0.0464	0.0468	0.0465	0.0463	0.0471	0.0468	0.0477	0.047	0.0476	0.0467	0.0471	0.0475	0.0472	0.0472	0.0476	0.0472	0.0475	0.0471	0.0472
76.97	0.0475	0.047	0.0467	0.0483	0.0479	0.047	0.0469	0.0473	0.0468	0.0474	0.0476	0.0464	0.0479	0.0478	0.0474	0.0493	0.0474	0.047	0.0469	0.0478	0.0478	0.0467	0.0467	0.0467	0.0479	0.0464	0.0476	0.0472	0.0479	0.0463	0.0462	0.0468	0.0465	0.0462	0.0469	0.0467	0.0477	0.0469	0.0476	0.0467	0.047	0.0475	0.0471	0.047	0.0474	0.0472	0.0474	0.0471	0.0471
96.22	0.0477	0.0471	0.0469	0.0483	0.048	0.0472	0.0471	0.0475	0.0469	0.0476	0.0476	0.0464	0.048	0.048	0.0475	0.0477	0.0475	0.0473	0.0471	0.048	0.048	0.0469	0.0468	0.0467	0.048	0.0465	0.0478	0.0474	0.048	0.0465	0.0464	0.0468	0.0465	0.0463	0.0471	0.0467	0.0477	0.047	0.0476	0.0468	0.0472	0.0474	0.0472	0.0471	0.0476	0.0472	0.0475	0.0471	0.0473
115.47	0.0476	0.0471	0.0468	0.0483	0.048	0.0471	0.0471	0.0474	0.0469	0.0473	0.0476	0.0464	0.048	0.0479	0.0473	0.0474	0.0475	0.0472	0.047	0.0478	0.0478	0.0467	0.0468	0.0468	0.048	0.0464	0.0477	0.0473	0.0479	0.0464	0.0464	0.0468	0.0466	0.0462	0.0469	0.0469	0.0477	0.0471	0.0477	0.0467	0.0473	0.0475	0.0473	0.0472	0.0475	0.0471	0.0475	0.0472	0.0472
134.7	0.0477	0.0471	0.0468	0.0485	0.0481	0.0472	0.0471	0.0476	0.047	0.0476	0.0478	0.0465	0.0481	0.048	0.0474	0.0477	0.0475	0.0472	0.0471	0.0479	0.0479	0.0468	0.0469	0.0467	0.048	0.0466	0.0477	0.0474	0.048	0.0465	0.0466	0.0468	0.0466	0.0463	0.0472	0.0468	0.0477	0.0471	0.0477	0.0469	0.0471	0.0477	0.0472	0.0472	0.0476	0.0473	0.0476	0.0474	0.0472
153.95	0.0477	0.0471	0.0468	0.0483	0.048	0.0472	0.0472	0.0475	0.0469	0.0476	0.0477	0.0464	0.0481	0.0479	0.0476	0.0476	0.0476	0.0471	0.047	0.048	0.0479	0.0468	0.0468	0.0467	0.048	0.0465	0.0478	0.0472	0.048	0.0464	0.0467	0.0467	0.0466	0.0464	0.047	0.0467	0.0478	0.047	0.0476	0.0468	0.0473	0.0475	0.0473	0.0472	0.0477	0.0472	0.0475	0.0473	0.0472
173.2	0.0477	0.0471	0.0468	0.0483	0.048	0.0471	0.047	0.0476	0.047	0.0476	0.0477	0.0466	0.0481	0.0479	0.0475	0.0476	0.0475	0.0473	0.0471	0.048	0.0479	0.0469	0.0467	0.0467	0.048	0.0465	0.0477	0.0473	0.0479	0.0464	0.0467	0.0469	0.0466	0.0462	0.0472	0.0467	0.0477	0.0471	0.0477	0.0468	0.0471	0.0476	0.0472	0.0473	0.0477	0.0472	0.0476	0.0472	0.0473
192.43	0.0478	0.0472	0.0468	0.0485	0.0481	0.0472	0.0472	0.0477	0.0471	0.0477	0.0479	0.0467	0.0481	0.0481	0.0477	0.0477	0.0475	0.0473	0.0473	0.0482	0.0481	0.0469	0.047	0.0469	0.048	0.0465	0.0478	0.0475	0.0481	0.0465	0.0467	0.0469	0.0466	0.0464	0.0473	0.047	0.0478	0.0472	0.0476	0.0469	0.0472	0.0476	0.0474	0.0474	0.0477	0.0473	0.0478	0.0474	0.0474
211.68	0.0477	0.0471	0.0468	0.0484	0.0481	0.0472	0.0471	0.0476	0.047	0.0477	0.0477	0.0467	0.0481	0.048	0.0477	0.05	0.0474	0.0473	0.0472	0.0481	0.048	0.0469	0.047	0.0468	0.0481	0.0465	0.0477	0.0472	0.0481	0.0464	0.0467	0.0469	0.0467	0.0464	0.0471	0.0469	0.0479	0.0471	0.0476	0.0469	0.0474	0.0476	0.0474	0.0472	0.0477	0.0472	0.0478	0.0474	0.0473
230.93	0.0478	0.047	0.0468	0.0484	0.0481	0.0472	0.0472	0.0478	0.0472	0.0478	0.048	0.0467	0.0481	0.0481	0.0477	0.0491	0.0476	0.0474	0.0473	0.0482	0.0481	0.047	0.047	0.047	0.0481	0.0465	0.0478	0.0473	0.0481	0.0464	0.0467	0.047	0.0467	0.0464	0.0472	0.047	0.0476	0.047	0.0477	0.0468	0.0472	0.0476	0.0475	0.0475	0.0479	0.0473	0.0478	0.0476	0.0472
250.18	0.0478	0.0471	0.0467	0.0484	0.0481	0.0472	0.047	0.0478	0.0473	0.0479	0.048	0.0468	0.0482	0.0479	0.0476	0.0481	0.0476	0.0473	0.0473	0.0483	0.0482	0.0472	0.0472	0.047	0.0481	0.0466	0.0478	0.0473	0.048	0.0464	0.0465	0.047	0.0468	0.0465	0.0474	0.0471	0.0477	0.0469	0.0476	0.0469	0.0472	0.0476	0.0474	0.0476	0.0478	0.0474	0.0477	0.0477	0.0472
269.43	0.0479	0.0471	0.047	0.0484	0.0483	0.0473	0.0472	0.0479	0.0475	0.0482	0.0484	0.0471	0.0483	0.0481	0.0477	0.0495	0.0477	0.0476	0.0477	0.0487	0.0487	0.0475	0.0476	0.0474	0.0482	0.0466	0.0477	0.0474	0.0481	0.0466	0.0465	0.0472	0.0471	0.0468	0.0477	0.0475	0.0479	0.0471	0.0478	0.047	0.0473	0.0478	0.0479	0.048	0.0481	0.0477	0.0482	0.0482	0.0474
288.68	0.0478	0.0472	0.0468	0.0485	0.0481	0.0472	0.0472	0.0482	0.0479	0.0486	0.0488	0.0474	0.0481	0.0481	0.0477	0.0479	0.0476	0.0475	0.0479	0.0492	0.0491	0.0478	0.0479	0.0477	0.0481	0.0466	0.0477	0.0474	0.0479	0.0465	0.0465	0.0474	0.0476	0.0471	0.0481	0.0479	0.0478	0.047	0.0478	0.0469	0.0472	0.0479	0.0485	0.0485	0.0485	0.048	0.0485	0.0486	0.0473
307.93	0.0477	0.0471	0.0468	0.0485	0.0482	0.0473	0.0472	0.0486	0.0486	0.0492	0.0497	0.0478	0.0482	0.0479	0.0477	0.0477	0.0475	0.0476	0.0486	0.0502	0.0499	0.0486	0.0487	0.0485	0.0481	0.0465	0.0477	0.0472	0.0479	0.0464	0.0463	0.0477	0.0482	0.0478	0.0487	0.0487	0.0477	0.0469	0.0477	0.0469	0.0471	0.0481	0.0492	0.0494	0.0491	0.0486	0.049	0.0494	0.0473
327.18	0.0479	0.0472	0.047	0.0486	0.0482	0.0473	0.0472	0.0493	0.05	0.0507	0.0511	0.049	0.0482	0.0482	0.0478	0.0491	0.0477	0.0481	0.0499	0.052	0.0515	0.0501	0.0501	0.0498	0.0481	0.0467	0.0479	0.0475	0.0482	0.0466	0.0465	0.0485	0.0496	0.0492	0.0501	0.0503	0.0479	0.0471	0.0479	0.0469	0.0472	0.0484	0.0507	0.0511	0.0504	0.0499	0.0502	0.0514	0.0474
346.43	0.0478	0.0472	0.0469	0.0484	0.0481	0.0472	0.0472	0.0506	0.0521	0.053	0.0536	0.0508	0.0481	0.048	0.0476	0.0485	0.0475	0.0485	0.0518	0.0548	0.0541	0.0526	0.0523	0.0521	0.0482	0.0467	0.0478	0.0472	0.0481	0.0465	0.0463	0.0494	0.0517	0.0512	0.0524	0.053	0.0477	0.0471	0.0479	0.0469	0.0473	0.049	0.0533	0.0541	0.0524	0.0518	0.0521	0.0544	0.0472
365.68	0.0478	0.0472	0.047	0.0486	0.0483	0.0473	0.0473	0.0528	0.0564	0.0573	0.0584	0.0543	0.0482	0.0482	0.0478	0.0477	0.0477	0.0494	0.0556	0.0602	0.0591	0.0573	0.0569	0.0564	0.0482	0.0467	0.0478	0.0475	0.0481	0.0464	0.0465	0.0513	0.0561	0.0552	0.0569	0.0579	0.0477	0.047	0.0478	0.0469	0.0472	0.0497	0.058	0.0592	0.0562	0.0556	0.0557	0.0602	0.0474
384.93	0.0478	0.0472	0.0469	0.0485	0.0482	0.0474	0.0472	0.0563	0.064	0.065	0.0669	0.0604	0.0481	0.0481	0.0477	0.0478	0.0476	0.051	0.0621	0.069	0.068	0.0662	0.0645	0.0636	0.0482	0.0467	0.0478	0.0474	0.0481	0.0465	0.0464	0.0543	0.064	0.0623	0.0642	0.067	0.0478	0.0472	0.0477	0.047	0.0472	0.0515	0.0659	0.0674	0.063	0.0623	0.0621	0.0698	0.0474
404.18	0.0478	0.0471	0.047	0.0485	0.0481	0.0473	0.0473	0.0626	0.0766	0.0777	0.0806	0.0708	0.0482	0.0481	0.0475	0.0478	0.0476	0.0529	0.0722	0.0829	0.0821	0.0799	0.0769	0.0757	0.0482	0.0466	0.0478	0.0474	0.048	0.0464	0.0464	0.0596	0.0768	0.0736	0.0761	0.082	0.0478	0.0471	0.0477	0.0469	0.0472	0.054	0.078	0.0805	0.0744	0.0726	0.0723	0.0845	0.0473
423.43	0.0478	0.0472	0.0469	0.0485	0.0481	0.0473	0.0472	0.0724	0.0965	0.0973	0.102	0.0878	0.0481	0.048	0.0476	0.0478	0.0476	0.0565	0.0879	0.1041	0.1038	0.1004	0.096	0.0949	0.0481	0.0465	0.0478	0.0473	0.0481	0.0465	0.0465	0.0671	0.0958	0.0906	0.094	0.1039	0.0479	0.0471	0.0477	0.047	0.0472	0.0582	0.0955	0.0999	0.092	0.0883	0.0886	0.1072	0.0474
442.68	0.0479	0.0472	0.047	0.0485	0.0482	0.0472	0.0472	0.0879	0.1255	0.1261	0.1337	0.1134	0.0481	0.0481	0.0476	0.0477	0.0477	0.0621	0.1092	0.1331	0.133	0.1291	0.1235	0.1237	0.0481	0.0466	0.0477	0.0474	0.0481	0.0466	0.0464	0.078	0.1223	0.1144	0.1211	0.1363	0.0476	0.047	0.0477	0.0468	0.0472	0.0646	0.1198	0.1264	0.1169	0.1115	0.1127	0.1393	0.0474
461.93	0.0479	0.0472	0.047	0.0485	0.0482	0.0472	0.0473	0.1089	0.1598	0.1608	0.1711	0.1463	0.0482	0.0481	0.0477	0.0477	0.0476	0.0695	0.1361	0.1685	0.1684	0.1638	0.1589	0.1589	0.0481	0.0466	0.0478	0.0483	0.0481	0.0464	0.0464	0.0929	0.1548	0.1458	0.1561	0.1738	0.048	0.0473	0.0477	0.0468	0.0472	0.0742	0.151	0.1597	0.1487	0.143	0.1458	0.1741	0.0474
481.18	0.0479	0.0473	0.0469	0.0485	0.0482	0.0474	0.0473	0.1367	0.1987	0.199	0.2121	0.1828	0.0483	0.0481	0.0477	0.0478	0.0477	0.0793	0.1699	0.2099	0.2094	0.2061	0.2	0.1965	0.0483	0.0466	0.0478	0.0484	0.048	0.0465	0.0464	0.1126	0.1943	0.1846	0.1961	0.2142	0.0479	0.0472	0.0478	0.047	0.0473	0.087	0.1881	0.1994	0.187	0.1826	0.1874	0.2123	0.0475
500.43	0.0478	0.0472	0.0469	0.0485	0.0481	0.0472	0.0473	0.1682	0.2384	0.2379	0.253	0.2207	0.0481	0.0481	0.0476	0.0477	0.0477	0.0918	0.2077	0.2492	0.2483	0.2482	0.2415	0.2349	0.0482	0.0466	0.0477	0.0489	0.048	0.0465	0.0464	0.1395	0.2338	0.2248	0.236	0.2525	0.0479	0.047	0.0477	0.0469	0.0472	0.1037	0.226	0.2381	0.2249	0.2237	0.2302	0.2483	0.0474
519.68	0.048	0.0471	0.0469	0.0485	0.0482	0.0474	0.0473	0.2024	0.2742	0.2743	0.2901	0.2598	0.0482	0.0481	0.0476	0.0477	0.0476	0.1082	0.2433	0.2837	0.2818	0.2855	0.2783	0.2715	0.0482	0.0465	0.0478	0.0498	0.0481	0.0465	0.0465	0.1679	0.2691	0.2617	0.2732	0.2892	0.0477	0.0471	0.0477	0.0469	0.0472	0.1248	0.2595	0.2713	0.2593	0.2598	0.2679	0.2822	0.0475
538.93	0.048	0.0473	0.047	0.0485	0.0482	0.0474	0.0474	0.2373	0.3052	0.3039	0.3194	0.294	0.0483	0.0481	0.0476	0.0478	0.0475	0.128	0.2763	0.3146	0.311	0.3194	0.3111	0.3028	0.0482	0.0466	0.0479	0.0507	0.0481	0.0465	0.0464	0.1997	0.3024	0.2943	0.3052	0.3182	0.0478	0.0471	0.0477	0.0468	0.0472	0.1498	0.2915	0.3026	0.2905	0.2915	0.3006	0.3086	0.0475
558.18	0.048	0.0472	0.047	0.0486	0.0482	0.0474	0.0474	0.2705	0.3293	0.3277	0.3437	0.319	0.0482	0.0482	0.0476	0.0478	0.0477	0.1494	0.3052	0.3399	0.3366	0.3457	0.3374	0.3265	0.0483	0.0467	0.0479	0.0513	0.0481	0.0465	0.0465	0.2316	0.3316	0.3233	0.3341	0.344	0.048	0.0472	0.0477	0.047	0.0473	0.176	0.3184	0.3288	0.3158	0.3192	0.3263	0.3317	0.0474
577.43	0.0481	0.0474	0.0471	0.0486	0.0483	0.0474	0.0475	0.2988	0.3513	0.3501	0.3689	0.3426	0.0483	0.0483	0.0477	0.048	0.0478	0.1713	0.3309	0.3635	0.3596	0.3695	0.3619	0.3503	0.0483	0.0467	0.0479	0.0522	0.0482	0.0466	0.0467	0.2626	0.3583	0.3497	0.3606	0.3713	0.0479	0.0473	0.0478	0.047	0.0474	0.2044	0.3438	0.3532	0.3397	0.3444	0.351	0.3544	0.0477
596.68	0.048	0.0472	0.047	0.0485	0.0481	0.0472	0.0474	0.3213	0.3763	0.3732	0.3923	0.3695	0.0481	0.0481	0.0477	0.0477	0.0477	0.1941	0.3557	0.389	0.3847	0.397	0.3874	0.3765	0.0483	0.0467	0.0478	0.0528	0.0482	0.0464	0.0465	0.2945	0.3853	0.3772	0.3903	0.3968	0.0478	0.0471	0.0478	0.0468	0.0472	0.2307	0.3686	0.3774	0.3651	0.3685	0.3772	0.3768	0.0474
615.93	0.048	0.0473	0.047	0.0485	0.0482	0.0473	0.0474	0.3467	0.3988	0.3958	0.4166	0.3926	0.0483	0.0481	0.0477	0.0477	0.0476	0.2144	0.382	0.4106	0.4072	0.4193	0.4082	0.4023	0.0482	0.0465	0.0479	0.0532	0.0481	0.0466	0.0466	0.3157	0.4125	0.4027	0.415	0.4252	0.0478	0.047	0.0478	0.0469	0.0475	0.2572	0.3932	0.399	0.3869	0.3931	0.399	0.4018	0.0475
635.18	0.048	0.0473	0.047	0.0485	0.0481	0.0472	0.0474	0.3726	0.4164	0.4128	0.4366	0.415	0.0482	0.048	0.0477	0.0477	0.0476	0.238	0.4027	0.4313	0.428	0.4384	0.4253	0.4242	0.0482	0.0466	0.0479	0.0537	0.0481	0.0465	0.0465	0.3389	0.4285	0.4253	0.4368	0.4494	0.0478	0.0471	0.0477	0.0468	0.0473	0.2823	0.4139	0.4186	0.4086	0.415	0.4196	0.4238	0.0474
654.43	0.048	0.0473	0.047	0.0486	0.0482	0.0473	0.0475	0.3902	0.4336	0.4355	0.463	0.4368	0.0481	0.0481	0.0476	0.0478	0.0476	0.258	0.4201	0.4443	0.4395	0.4591	0.4418	0.4463	0.0483	0.0466	0.0478	0.0538	0.0481	0.0466	0.0464	0.3604	0.4509	0.4474	0.4573	0.468	0.048	0.0471	0.0478	0.047	0.0473	0.3066	0.4307	0.4348	0.4282	0.4353	0.4397	0.4437	0.0474
673.68	0.048	0.0474	0.047	0.0486	0.0482	0.0474	0.0476	0.4004	0.4523	0.4566	0.4852	0.4524	0.0482	0.0481	0.0476	0.0479	0.0476	0.279	0.437	0.461	0.459	0.4722	0.4568	0.4626	0.0483	0.0465	0.0478	0.0539	0.0481	0.0466	0.0466	0.38	0.4635	0.4665	0.472	0.484	0.0479	0.047	0.0478	0.047	0.0474	0.3264	0.4481	0.448	0.4427	0.447	0.4575	0.4656	0.0476
692.93	0.0481	0.0474	0.0471	0.0487	0.0482	0.0474	0.0476	0.414	0.4691	0.4749	0.5038	0.465	0.0482	0.0482	0.0477	0.0477	0.0476	0.2938	0.4536	0.4871	0.4817	0.4867	0.4695	0.4749	0.0483	0.0466	0.0479	0.0539	0.0482	0.0466	0.0466	0.3964	0.4766	0.4843	0.4846	0.4997	0.0479	0.0473	0.0478	0.0469	0.0474	0.3466	0.4653	0.4704	0.463	0.463	0.4737	0.4873	0.0476
712.17	0.048	0.0474	0.0471	0.0486	0.0483	0.0474	0.0476	0.4264	0.4844	0.4898	0.5199	0.4821	0.0483	0.0481	0.0476	0.0478	0.0476	0.3109	0.4709	0.5047	0.5023	0.5045	0.4821	0.4948	0.0483	0.0468	0.0479	0.0539	0.0482	0.0467	0.0466	0.409	0.4898	0.4966	0.4971	0.5157	0.0479	0.0472	0.0478	0.047	0.0473	0.3645	0.4827	0.4896	0.4893	0.4789	0.4922	0.5059	0.0475
731.43	0.0482	0.0475	0.0471	0.0487	0.0483	0.0475	0.0478	0.4416	0.5025	0.5054	0.5372	0.4947	0.0483	0.0482	0.0478	0.0479	0.0478	0.3302	0.4869	0.5222	0.5206	0.5209	0.4996	0.5062	0.0484	0.0468	0.048	0.0537	0.0482	0.0466	0.0468	0.4228	0.5035	0.5109	0.5097	0.5286	0.048	0.0473	0.0478	0.0469	0.0475	0.3832	0.4985	0.5092	0.5096	0.497	0.5096	0.5239	0.0476
750.68	0.0481	0.0474	0.0472	0.0487	0.0482	0.0474	0.0479	0.4547	0.5154	0.5193	0.5516	0.5106	0.0484	0.0482	0.0477	0.0479	0.0478	0.3463	0.5027	0.5393	0.5344	0.534	0.51	0.523	0.0484	0.0467	0.048	0.0535	0.0482	0.0466	0.0466	0.4364	0.5181	0.5267	0.5234	0.5443	0.0481	0.0474	0.0479	0.047	0.0473	0.3949	0.512	0.5249	0.5239	0.5216	0.5248	0.5405	0.0475
769.95	0.0481	0.0474	0.0472	0.0486	0.0482	0.0473	0.0479	0.4668	0.5281	0.5361	0.5682	0.527	0.0483	0.0481	0.0477	0.0478	0.0477	0.356	0.5153	0.5555	0.5486	0.5469	0.5258	0.5408	0.0483	0.0467	0.0479	0.0534	0.0482	0.0465	0.0466	0.4487	0.5318	0.5394	0.5394	0.5633	0.048	0.0472	0.0478	0.0469	0.0475	0.4029	0.5253	0.5391	0.5388	0.5405	0.5395	0.5578	0.0475
789.2	0.0481	0.0474	0.0471	0.0487	0.0483	0.0475	0.048	0.48	0.5427	0.5533	0.5872	0.5394	0.0484	0.0483	0.0477	0.0478	0.0477	0.3676	0.528	0.5705	0.5647	0.5617	0.5439	0.5578	0.0484	0.0466	0.0479	0.0531	0.0481	0.0465	0.0466	0.4625	0.5502	0.5591	0.5567	0.5837	0.048	0.0472	0.0479	0.047	0.0473	0.4152	0.5385	0.556	0.5555	0.5591	0.5551	0.5785	0.0476
808.45	0.0481	0.0474	0.0471	0.0486	0.0483	0.0474	0.0481	0.4902	0.553	0.5671	0.6047	0.5612	0.0483	0.0482	0.0477	0.0481	0.0477	0.3758	0.5398	0.5847	0.5816	0.5787	0.5612	0.5762	0.0484	0.0467	0.048	0.0531	0.0482	0.0466	0.0466	0.4743	0.5661	0.5762	0.5761	0.6035	0.0479	0.0472	0.0479	0.0469	0.0474	0.4259	0.5506	0.5701	0.5733	0.5807	0.5727	0.5975	0.0475
827.68	0.0481	0.0473	0.0471	0.0487	0.0483	0.0475	0.0481	0.5011	0.5634	0.582	0.624	0.5844	0.0483	0.0482	0.0476	0.0479	0.0477	0.3864	0.5526	0.5996	0.6011	0.5973	0.5753	0.5986	0.0484	0.0466	0.0479	0.0528	0.0481	0.0465	0.0466	0.4856	0.5842	0.5963	0.5946	0.6243	0.048	0.0472	0.0478	0.0469	0.0473	0.4359	0.5622	0.5835	0.5911	0.5988	0.5905	0.6172	0.0476
846.95	0.0481	0.0473	0.0472	0.0486	0.0482	0.0475	0.0483	0.5118	0.5742	0.5956	0.641	0.6014	0.0484	0.0482	0.0478	0.0478	0.0477	0.397	0.5632	0.6149	0.6175	0.6152	0.5956	0.6213	0.0484	0.0467	0.048	0.0526	0.0482	0.0465	0.0465	0.4974	0.5998	0.6175	0.612	0.6455	0.0481	0.0473	0.0479	0.047	0.0473	0.4464	0.5735	0.5981	0.6077	0.618	0.6082	0.6356	0.0475
866.2	0.0482	0.0474	0.0471	0.0486	0.0482	0.0474	0.0483	0.5227	0.585	0.6095	0.6594	0.628	0.0482	0.0482	0.0477	0.0478	0.0477	0.4052	0.5758	0.6266	0.6345	0.6317	0.6136	0.6395	0.0483	0.0466	0.0479	0.0525	0.0482	0.0466	0.0466	0.5076	0.6168	0.641	0.6329	0.6633	0.048	0.0472	0.0478	0.047	0.0473	0.4544	0.5845	0.6108	0.6241	0.6337	0.6264	0.6546	0.0476
885.47	0.0482	0.0474	0.0472	0.0488	0.0484	0.0476	0.0484	0.5347	0.5969	0.6279	0.6782	0.6478	0.0485	0.0483	0.0478	0.0478	0.0478	0.4136	0.5882	0.6419	0.6517	0.6501	0.6327	0.6537	0.0484	0.0468	0.0479	0.0523	0.0482	0.0466	0.0466	0.5187	0.6313	0.6598	0.6537	0.6804	0.0479	0.0472	0.0478	0.0468	0.0473	0.4654	0.5968	0.6253	0.64	0.6522	0.645	0.6681	0.0476
904.72	0.0481	0.0474	0.0471	0.0486	0.0484	0.0475	0.0485	0.5444	0.6079	0.6403	0.6916	0.6646	0.0486	0.0482	0.0477	0.0477	0.0476	0.4214	0.599	0.6549	0.6663	0.6657	0.65	0.6702	0.0484	0.0467	0.048	0.0521	0.0481	0.0466	0.0466	0.529	0.647	0.6761	0.6727	0.695	0.048	0.0472	0.0478	0.0469	0.0473	0.4759	0.6081	0.6396	0.6557	0.669	0.6654	0.6805	0.0476
923.98	0.0482	0.0474	0.0472	0.0488	0.0483	0.0474	0.0486	0.5542	0.6226	0.6525	0.7044	0.6798	0.0484	0.0482	0.0477	0.0478	0.0477	0.429	0.6119	0.6684	0.6797	0.6814	0.667	0.6834	0.0484	0.0468	0.048	0.0518	0.0482	0.0466	0.0466	0.5389	0.6584	0.6909	0.6907	0.7109	0.0481	0.0473	0.0478	0.047	0.0473	0.4838	0.6218	0.6531	0.6692	0.6838	0.6826	0.6973	0.0476
943.23	0.0482	0.0475	0.0472	0.0486	0.0483	0.0475	0.0487	0.5636	0.6337	0.6644	0.7173	0.6987	0.0484	0.0482	0.0477	0.0478	0.0477	0.4369	0.624	0.6804	0.6922	0.6977	0.6845	0.7007	0.0484	0.0468	0.048	0.0516	0.0482	0.0466	0.0466	0.5473	0.6686	0.7077	0.7091	0.7291	0.0479	0.0472	0.0478	0.047	0.0473	0.4922	0.6326	0.6641	0.6822	0.6984	0.7007	0.7121	0.0476
962.48	0.0481	0.0473	0.047	0.0486	0.0482	0.0474	0.0488	0.5717	0.6464	0.6772	0.7306	0.7162	0.0483	0.0482	0.0476	0.0477	0.0476	0.4432	0.634	0.6915	0.704	0.7128	0.702	0.7175	0.0483	0.0466	0.0478	0.0515	0.0482	0.0465	0.0466	0.5566	0.6825	0.7229	0.7263	0.7451	0.0478	0.0471	0.0477	0.0469	0.0472	0.5003	0.6426	0.6774	0.6946	0.7131	0.7182	0.7275	0.0475
981.73	0.0482	0.0474	0.0471	0.0486	0.0483	0.0475	0.0492	0.5824	0.6584	0.6894	0.7423	0.7329	0.0484	0.0482	0.0477	0.0479	0.0477	0.4499	0.6452	0.7049	0.7154	0.7271	0.7172	0.7305	0.0484	0.0468	0.048	0.0514	0.0482	0.0466	0.0467	0.5674	0.6965	0.7365	0.7425	0.7621	0.048	0.0472	0.0479	0.047	0.0474	0.5086	0.6551	0.6901	0.7079	0.7261	0.7339	0.7412	0.0476
1000.98	0.0483	0.0475	0.0473	0.0487	0.0485	0.0475	0.0493	0.5915	0.672	0.7038	0.7573	0.7527	0.0484	0.0483	0.0478	0.0478	0.0476	0.4563	0.6568	0.717	0.727	0.7421	0.7333	0.7475	0.0484	0.0467	0.0479	0.0513	0.0482	0.0467	0.0467	0.5753	0.7109	0.7497	0.7588	0.7796	0.0481	0.0472	0.0478	0.0469	0.0474	0.5157	0.6656	0.7002	0.7196	0.7393	0.749	0.7566	0.0476
1020.25	0.0481	0.0474	0.0471	0.0487	0.0483	0.0474	0.0495	0.6016	0.6867	0.7174	0.7696	0.7702	0.0483	0.0482	0.0477	0.0478	0.0476	0.4653	0.6667	0.7289	0.7402	0.7561	0.7492	0.7646	0.0484	0.0467	0.0479	0.0511	0.0481	0.0465	0.0466	0.5847	0.7238	0.7627	0.7732	0.7942	0.0479	0.0472	0.0478	0.047	0.0473	0.5261	0.6768	0.7121	0.7322	0.7522	0.7638	0.773	0.0476
1039.5	0.0482	0.0474	0.0471	0.0486	0.0482	0.0475	0.0498	0.6102	0.6971	0.7263	0.7803	0.7874	0.0482	0.0482	0.0476	0.0478	0.0477	0.4682	0.6765	0.7374	0.7485	0.7664	0.7626	0.7791	0.0485	0.0467	0.0479	0.051	0.0481	0.0465	0.0467	0.5915	0.7367	0.7727	0.7856	0.8097	0.0481	0.0473	0.048	0.0469	0.0474	0.5299	0.687	0.7222	0.7417	0.7617	0.777	0.7859	0.0476
1058.75	0.0482	0.0475	0.0471	0.0487	0.0484	0.0474	0.0501	0.6186	0.7103	0.7396	0.7947	0.8072	0.0483	0.0483	0.0476	0.0479	0.0477	0.475	0.6886	0.7498	0.7614	0.7801	0.7763	0.7955	0.0485	0.0467	0.048	0.0508	0.0482	0.0467	0.0467	0.5998	0.7501	0.7855	0.801	0.8282	0.0481	0.0473	0.0479	0.047	0.0473	0.5387	0.6979	0.7337	0.7558	0.7758	0.7924	0.8032	0.0476
1078.02	0.0482	0.0475	0.0471	0.0488	0.0483	0.0475	0.0505	0.6258	0.7226	0.752	0.8062	0.821	0.0484	0.0483	0.0477	0.0478	0.0477	0.4801	0.6981	0.7594	0.772	0.7925	0.79	0.8075	0.0485	0.0468	0.048	0.0508	0.0483	0.0466	0.0467	0.6087	0.7617	0.7973	0.8142	0.839	0.048	0.0474	0.048	0.047	0.0473	0.5444	0.7084	0.7448	0.7679	0.7871	0.8067	0.8156	0.0477
1097.27	0.0482	0.0475	0.0473	0.0486	0.0483	0.0475	0.0508	0.6343	0.7342	0.7622	0.8189	0.8366	0.0485	0.0483	0.0479	0.0481	0.0478	0.4839	0.7082	0.7711	0.7829	0.8027	0.8009	0.8205	0.0485	0.0468	0.0479	0.0508	0.0482	0.0466	0.0468	0.6154	0.773	0.8076	0.8275	0.8524	0.0481	0.0473	0.0479	0.047	0.0474	0.5506	0.7179	0.7555	0.7802	0.7991	0.8188	0.8289	0.0477
1116.52	0.0482	0.0474	0.0471	0.0486	0.0483	0.0474	0.0511	0.6401	0.7423	0.7736	0.8297	0.8535	0.0484	0.0482	0.0477	0.0479	0.0478	0.4879	0.7183	0.7793	0.7918	0.8157	0.8142	0.8356	0.0485	0.0466	0.0479	0.0505	0.0481	0.0466	0.0467	0.6197	0.7808	0.8182	0.8386	0.8695	0.0481	0.0474	0.0479	0.047	0.0473	0.5568	0.7289	0.7657	0.7901	0.8112	0.8321	0.8451	0.0475
1135.78	0.0483	0.0475	0.0472	0.0488	0.0484	0.0475	0.0518	0.6485	0.7551	0.7853	0.8408	0.8706	0.0485	0.0484	0.0479	0.0479	0.048	0.4927	0.727	0.7894	0.8037	0.8266	0.8264	0.8515	0.0484	0.0468	0.048	0.0506	0.0483	0.0467	0.0468	0.6275	0.7914	0.8298	0.8502	0.8833	0.0482	0.0474	0.048	0.0471	0.0474	0.5643	0.7385	0.7764	0.8019	0.8221	0.8439	0.8602	0.0477
1155.02	0.0482	0.0476	0.0472	0.0489	0.0483	0.0476	0.0524	0.6545	0.7633	0.7949	0.8534	0.8872	0.0486	0.0484	0.0478	0.048	0.0479	0.4949	0.7338	0.7984	0.8133	0.8367	0.8393	0.8671	0.0486	0.0468	0.048	0.0507	0.0484	0.0468	0.0469	0.6359	0.8022	0.84	0.8625	0.8936	0.048	0.0474	0.048	0.0471	0.0475	0.5683	0.745	0.7852	0.8131	0.833	0.8557	0.8754	0.0477
1174.27	0.0482	0.0475	0.0471	0.0487	0.0484	0.0475	0.0536	0.665	0.7763	0.8087	0.8667	0.9	0.0485	0.0483	0.0478	0.0479	0.0478	0.4997	0.7459	0.8105	0.8243	0.8474	0.8489	0.8766	0.0485	0.0469	0.0481	0.0504	0.0482	0.0466	0.0468	0.6392	0.8099	0.8499	0.8716	0.9049	0.0481	0.0473	0.0479	0.0471	0.0474	0.5735	0.7552	0.796	0.823	0.8426	0.8663	0.8889	0.0476
1193.53	0.0482	0.0475	0.0472	0.0487	0.0484	0.0475	0.0549	0.6672	0.7804	0.815	0.8735	0.9138	0.0484	0.0483	0.0477	0.0479	0.0477	0.4991	0.751	0.8162	0.8331	0.8533	0.8584	0.8882	0.0485	0.0468	0.048	0.0503	0.0482	0.0467	0.0468	0.6448	0.8182	0.8568	0.8775	0.9125	0.0481	0.0473	0.0479	0.047	0.0473	0.5769	0.76	0.8036	0.8314	0.8508	0.8742	0.8992	0.0476
1212.78	0.0483	0.0475	0.0473	0.0488	0.0484	0.0475	0.0567	0.6744	0.7893	0.8263	0.8841	0.926	0.0485	0.0483	0.0478	0.048	0.0478	0.5009	0.7589	0.8273	0.8415	0.862	0.8684	0.8982	0.0485	0.0468	0.048	0.0504	0.0483	0.0467	0.0469	0.6526	0.826	0.8656	0.8869	0.9208	0.0481	0.0474	0.0479	0.047	0.0474	0.582	0.77	0.8155	0.8416	0.8604	0.8838	0.9095	0.0477
1232.03	0.0482	0.0476	0.0472	0.0488	0.0484	0.0476	0.0589	0.6817	0.8002	0.8365	0.8954	0.9347	0.0486	0.0483	0.0478	0.048	0.0477	0.5015	0.7657	0.836	0.8507	0.8676	0.8746	0.9061	0.0486	0.0468	0.048	0.0502	0.0482	0.0467	0.0469	0.6578	0.8341	0.8737	0.894	0.9265	0.0481	0.0474	0.048	0.0471	0.0475	0.5851	0.7776	0.8255	0.8492	0.8682	0.8916	0.9178	0.0477
1251.28	0.0482	0.0475	0.0472	0.0487	0.0483	0.0475	0.0616	0.6871	0.8073	0.8456	0.9028	0.9439	0.0484	0.0482	0.0478	0.0479	0.0478	0.5037	0.7729	0.8441	0.856	0.8746	0.8819	0.9138	0.0485	0.0467	0.048	0.0502	0.0482	0.0466	0.0468	0.6615	0.8405	0.8806	0.9014	0.9345	0.0482	0.0474	0.048	0.0471	0.0475	0.5904	0.7857	0.8344	0.8564	0.8752	0.8986	0.9287	0.0477
1270.55	0.0483	0.0475	0.0472	0.0488	0.0484	0.0475	0.0647	0.6941	0.8156	0.8523	0.9095	0.953	0.0485	0.0483	0.0478	0.0479	0.0478	0.5022	0.7788	0.8546	0.8651	0.8793	0.8887	0.9212	0.0486	0.0468	0.048	0.05	0.0483	0.0467	0.0469	0.6661	0.8475	0.8841	0.9069	0.9412	0.0481	0.0473	0.0479	0.047	0.0474	0.5922	0.791	0.8429	0.8639	0.8815	0.9045	0.9366	0.0477
1289.82	0.0485	0.0477	0.0474	0.0488	0.0485	0.0477	0.0685	0.698	0.8212	0.8603	0.9154	0.9619	0.0485	0.0484	0.0479	0.048	0.0479	0.502	0.7845	0.8597	0.8701	0.8843	0.895	0.9308	0.0486	0.0469	0.0481	0.0502	0.0484	0.0468	0.047	0.6679	0.8535	0.8923	0.912	0.9486	0.0482	0.0474	0.048	0.0471	0.0476	0.5946	0.7995	0.8511	0.868	0.8871	0.91	0.9426	0.0478
1309.08	0.0483	0.0475	0.0473	0.0488	0.0484	0.0477	0.0722	0.7035	0.8329	0.8705	0.9251	0.9662	0.0486	0.0484	0.048	0.048	0.0479	0.5055	0.7924	0.8666	0.877	0.8887	0.9006	0.9346	0.0487	0.0468	0.0481	0.0501	0.0483	0.0468	0.0469	0.6746	0.8632	0.8984	0.9173	0.9506	0.0481	0.0474	0.048	0.0472	0.0476	0.6018	0.8063	0.8594	0.875	0.894	0.9156	0.9465	0.0477
1328.33	0.0483	0.0476	0.0473	0.0488	0.0485	0.0476	0.0764	0.7091	0.8408	0.876	0.9297	0.9739	0.0485	0.0484	0.0479	0.048	0.0478	0.5046	0.7974	0.8733	0.8825	0.8932	0.9055	0.9397	0.0487	0.0468	0.048	0.0501	0.0482	0.0467	0.047	0.6767	0.8675	0.9032	0.9227	0.9566	0.0481	0.0474	0.048	0.0471	0.0474	0.6035	0.8144	0.8671	0.8796	0.8974	0.9201	0.9546	0.0477
1347.58	0.0483	0.0477	0.0473	0.0489	0.0485	0.0477	0.0807	0.7108	0.8451	0.8803	0.9349	0.9798	0.0485	0.0484	0.0479	0.0482	0.0479	0.5055	0.805	0.8796	0.8875	0.8943	0.9088	0.941	0.0486	0.0468	0.048	0.0501	0.0484	0.0469	0.0471	0.6792	0.8727	0.9072	0.9247	0.9592	0.0482	0.0474	0.0481	0.0471	0.0474	0.6064	0.8198	0.8726	0.8835	0.9013	0.9239	0.9547	0.0477
1366.83	0.0483	0.0476	0.0472	0.0488	0.0484	0.0476	0.0851	0.7164	0.8523	0.8862	0.9395	0.9836	0.0485	0.0484	0.0479	0.048	0.0479	0.5074	0.8086	0.8825	0.8885	0.8972	0.9115	0.9463	0.0485	0.0469	0.048	0.05	0.0483	0.0467	0.0468	0.6802	0.8763	0.9116	0.9277	0.9624	0.0481	0.0473	0.048	0.0471	0.0475	0.609	0.827	0.8777	0.8863	0.9044	0.9274	0.9637	0.0478
1386.07	0.0485	0.0476	0.0473	0.0488	0.0484	0.0476	0.0893	0.7164	0.8596	0.8913	0.9451	0.9893	0.0484	0.0483	0.0479	0.048	0.0478	0.5031	0.815	0.8898	0.8947	0.9008	0.9155	0.9484	0.0485	0.0469	0.0481	0.0499	0.0482	0.0467	0.0471	0.6832	0.8841	0.9167	0.9301	0.9634	0.0482	0.0473	0.0479	0.0472	0.0475	0.6089	0.8316	0.8838	0.8914	0.9083	0.9306	0.9651	0.0477
1405.33	0.0486	0.0475	0.0472	0.0488	0.0484	0.0476	0.0945	0.7242	0.8672	0.8964	0.9493	0.9944	0.0485	0.0484	0.0479	0.048	0.0478	0.5039	0.8195	0.8935	0.8977	0.9041	0.9189	0.9541	0.0485	0.0467	0.048	0.0499	0.0485	0.0467	0.0471	0.691	0.8905	0.9213	0.9324	0.9634	0.0481	0.0475	0.048	0.0471	0.0474	0.6152	0.8398	0.8909	0.8966	0.9139	0.9346	0.9663	0.0477
1424.58	0.0485	0.0476	0.0472	0.0487	0.0484	0.0476	0.0996	0.7263	0.8741	0.9029	0.9536	0.9972	0.0485	0.0482	0.0478	0.0479	0.0477	0.5052	0.8256	0.8972	0.9018	0.9058	0.9218	0.9557	0.0486	0.0469	0.0479	0.0498	0.0482	0.0467	0.0469	0.69	0.8961	0.9253	0.9354	0.9722	0.0481	0.0472	0.048	0.047	0.0475	0.6167	0.8457	0.8949	0.8987	0.9152	0.9367	0.9743	0.0477
[truncated: 47 more columns]

## Sheet: Plate_3
Time (min)	1	2	3	4	5	6	7	8	9	10	11	12	13	14	15	16	17	18	19	20	21	22	23	24	25	26	27	28	29	30	31	32	33	34	35	36	37	38	39	40	41	42	43	44	45	46	47	48	49
0	0.0485	0.0475	0.0473	0.048	0.0471	0.0472	0.0468	0.0467	0.0465	0.0478	0.0473	0.0469	0.0504	0.0473	0.0478	0.0471	0.0477	0.0476	0.0468	0.0474	0.0475	0.047	0.0478	0.0468	0.0482	0.0474	0.0476	0.048	0.0482	0.0471	0.0465	0.0468	0.0473	0.0465	0.0473	0.0466	0.0481	0.0469	0.0478	0.0474	0.0477	0.0463	0.0476	0.0472	0.0475	0.047	0.0474	0.0469	0.0472
19.25	0.0484	0.0473	0.0474	0.0479	0.0469	0.047	0.0465	0.0464	0.0464	0.0477	0.047	0.0468	0.05	0.047	0.0475	0.0468	0.0473	0.0473	0.0465	0.0472	0.0473	0.0467	0.0475	0.0466	0.048	0.0471	0.0473	0.0478	0.048	0.047	0.0464	0.0464	0.0472	0.0464	0.0471	0.0464	0.0478	0.0466	0.0475	0.0474	0.0474	0.046	0.0472	0.0468	0.0474	0.0474	0.0473	0.0467	0.047
38.48	0.0485	0.0474	0.0471	0.0479	0.0469	0.0471	0.0466	0.0466	0.0465	0.0478	0.0471	0.0469	0.0501	0.0471	0.0476	0.0469	0.0474	0.0474	0.0465	0.0472	0.0474	0.0468	0.0477	0.0467	0.0479	0.047	0.0474	0.0477	0.048	0.047	0.0464	0.0465	0.0473	0.0463	0.0473	0.0465	0.0479	0.0468	0.0476	0.0474	0.0474	0.0463	0.0472	0.0469	0.0473	0.0469	0.0473	0.0468	0.0471
57.72	0.0486	0.0473	0.0471	0.048	0.047	0.0472	0.0467	0.0466	0.0466	0.0477	0.0471	0.0469	0.0502	0.0472	0.0476	0.047	0.0474	0.0474	0.0466	0.0472	0.0475	0.0468	0.0477	0.0466	0.048	0.047	0.0473	0.0477	0.0479	0.0469	0.0463	0.0465	0.0472	0.0463	0.0472	0.0465	0.048	0.0467	0.0474	0.0475	0.0475	0.0461	0.0473	0.0469	0.0473	0.0469	0.0472	0.0467	0.0471
76.97	0.0486	0.0473	0.0473	0.048	0.0469	0.0471	0.0468	0.0466	0.0465	0.0477	0.0472	0.047	0.0502	0.0472	0.0476	0.0469	0.0474	0.0475	0.0467	0.0473	0.0474	0.0468	0.0477	0.0466	0.048	0.0471	0.0473	0.0478	0.048	0.047	0.0464	0.0464	0.0472	0.0463	0.0472	0.0465	0.0479	0.0468	0.0476	0.0475	0.0475	0.0462	0.0474	0.0469	0.0473	0.0469	0.0473	0.0468	0.0471
96.22	0.0488	0.0474	0.0473	0.048	0.047	0.0472	0.0469	0.0466	0.0467	0.0479	0.0473	0.047	0.0502	0.0472	0.0477	0.047	0.0475	0.0475	0.0466	0.0474	0.0474	0.0468	0.0478	0.0467	0.0481	0.0471	0.0474	0.0479	0.0481	0.0471	0.0465	0.0466	0.0473	0.0464	0.0473	0.0464	0.0479	0.0468	0.0475	0.0475	0.0475	0.0463	0.0473	0.0469	0.0473	0.0469	0.0473	0.0468	0.0471
115.47	0.0516	0.0473	0.0471	0.048	0.0469	0.0471	0.0468	0.0466	0.0466	0.0478	0.0471	0.0469	0.05	0.0472	0.0477	0.0469	0.0475	0.0474	0.0466	0.0473	0.0474	0.0467	0.0477	0.0467	0.0479	0.0469	0.0474	0.0477	0.048	0.047	0.0464	0.0465	0.0472	0.0463	0.0472	0.0464	0.0479	0.0468	0.0476	0.0473	0.0475	0.0461	0.0473	0.047	0.0474	0.0469	0.0472	0.0468	0.047
134.72	0.0514	0.0473	0.0477	0.048	0.0469	0.047	0.0467	0.0466	0.0464	0.0478	0.0471	0.0469	0.05	0.0471	0.0476	0.0469	0.0475	0.0474	0.0464	0.0472	0.0474	0.0467	0.0478	0.0466	0.048	0.0469	0.0473	0.0476	0.0479	0.0468	0.0463	0.0465	0.0472	0.0463	0.047	0.0463	0.0478	0.0466	0.0474	0.0473	0.0474	0.046	0.0472	0.0467	0.0473	0.0468	0.0474	0.0467	0.0469
153.95	0.0503	0.0474	0.0475	0.0481	0.0471	0.0472	0.0468	0.0471	0.0466	0.0478	0.0472	0.0471	0.0502	0.0473	0.0477	0.047	0.0475	0.0475	0.0467	0.0473	0.0474	0.0469	0.0478	0.0468	0.0481	0.047	0.0474	0.0478	0.048	0.0469	0.0463	0.0465	0.0472	0.0463	0.0472	0.0465	0.0479	0.0468	0.0476	0.0474	0.0475	0.0462	0.0474	0.0469	0.0474	0.0469	0.0473	0.0469	0.0471
173.2	0.0557	0.0474	0.0473	0.048	0.0468	0.0471	0.0467	0.0468	0.0466	0.0479	0.0472	0.047	0.0501	0.0473	0.0477	0.047	0.0475	0.0475	0.0466	0.0473	0.0475	0.0468	0.0478	0.0468	0.048	0.047	0.0473	0.0477	0.048	0.0469	0.0464	0.0464	0.0472	0.0463	0.0471	0.0465	0.0479	0.0468	0.0476	0.0475	0.0475	0.0462	0.0473	0.0469	0.0474	0.0467	0.0473	0.0469	0.0471
192.43	0.0512	0.0476	0.0473	0.0481	0.0472	0.0472	0.0468	0.0467	0.0466	0.0479	0.0473	0.0472	0.0501	0.0472	0.0477	0.047	0.0475	0.0475	0.0465	0.0473	0.0475	0.0469	0.048	0.047	0.048	0.0471	0.0475	0.0478	0.0479	0.047	0.0464	0.0467	0.0473	0.0464	0.0473	0.0466	0.048	0.0467	0.0476	0.0474	0.0476	0.0463	0.0474	0.047	0.0474	0.047	0.0476	0.0471	0.0472
211.7	0.0488	0.0474	0.0472	0.048	0.0469	0.0471	0.0467	0.0466	0.0467	0.0478	0.0473	0.0473	0.0502	0.047	0.0476	0.047	0.0474	0.0474	0.0465	0.0472	0.0474	0.0469	0.048	0.047	0.048	0.0471	0.0474	0.0478	0.0481	0.047	0.0464	0.0465	0.0474	0.0464	0.0473	0.0467	0.048	0.0469	0.0477	0.0475	0.0476	0.0463	0.0475	0.0468	0.0475	0.0471	0.0477	0.047	0.0472
230.93	0.0513	0.0475	0.0473	0.0479	0.047	0.0472	0.0468	0.0466	0.0465	0.0479	0.0473	0.0475	0.0503	0.0472	0.0478	0.047	0.0475	0.0475	0.0467	0.0474	0.0474	0.0471	0.0483	0.0472	0.0482	0.0472	0.0474	0.0479	0.0481	0.0471	0.0464	0.0464	0.0473	0.0463	0.0473	0.047	0.0479	0.0468	0.0476	0.0474	0.0476	0.0462	0.0474	0.0472	0.0474	0.047	0.0478	0.0474	0.0472
250.18	0.055	0.0476	0.0472	0.048	0.0471	0.0473	0.0469	0.0466	0.0467	0.0479	0.0473	0.0479	0.0502	0.0473	0.0478	0.0472	0.0477	0.0475	0.0467	0.0474	0.0475	0.0471	0.0489	0.0477	0.0482	0.0472	0.0474	0.0479	0.048	0.047	0.0464	0.0466	0.0473	0.0463	0.0474	0.0473	0.048	0.0469	0.0477	0.0475	0.0477	0.0462	0.0473	0.0468	0.0476	0.0471	0.0482	0.0477	0.0472
269.45	0.0489	0.0474	0.0472	0.048	0.0469	0.0472	0.0467	0.0465	0.0466	0.0479	0.0472	0.0483	0.0501	0.0471	0.0477	0.047	0.0476	0.0474	0.0467	0.0473	0.0474	0.047	0.0495	0.0484	0.0481	0.0471	0.0473	0.0477	0.0479	0.0469	0.0463	0.0464	0.0472	0.0463	0.0473	0.0479	0.0479	0.0467	0.0475	0.0474	0.0474	0.0461	0.0473	0.0469	0.0474	0.0472	0.0489	0.0483	0.0472
288.7	0.0509	0.0475	0.0472	0.048	0.0471	0.0472	0.0469	0.0468	0.0467	0.0481	0.0473	0.0496	0.0502	0.0472	0.0478	0.0471	0.0476	0.0475	0.0468	0.0474	0.0476	0.0473	0.0509	0.0499	0.0482	0.0472	0.0474	0.0478	0.048	0.0471	0.0464	0.0466	0.0473	0.0464	0.0473	0.0493	0.048	0.0469	0.0477	0.0476	0.0476	0.0463	0.0473	0.0468	0.0476	0.0473	0.0501	0.0498	0.0472
307.95	0.0565	0.0475	0.0473	0.0481	0.0471	0.0472	0.0468	0.0466	0.0466	0.0479	0.0473	0.0518	0.0502	0.0472	0.0477	0.0471	0.0476	0.0475	0.0466	0.0473	0.0474	0.0474	0.0533	0.0525	0.0481	0.0472	0.0474	0.0478	0.0481	0.0469	0.0464	0.0465	0.0472	0.0463	0.0473	0.0514	0.0479	0.0469	0.0476	0.0474	0.0475	0.0462	0.0474	0.0469	0.0474	0.0475	0.0521	0.0522	0.0472
327.18	0.0517	0.0475	0.0472	0.048	0.047	0.0472	0.0468	0.0467	0.0466	0.048	0.0472	0.0561	0.0502	0.0473	0.0477	0.0471	0.0476	0.0475	0.0469	0.0473	0.0475	0.0476	0.0582	0.0572	0.0481	0.047	0.0474	0.0478	0.0482	0.0471	0.0464	0.0465	0.0472	0.0464	0.0472	0.0556	0.048	0.0468	0.0476	0.0475	0.0476	0.0463	0.0472	0.0468	0.0472	0.0478	0.0562	0.0569	0.0473
346.43	0.0542	0.0476	0.0473	0.0481	0.047	0.0472	0.0468	0.0468	0.0467	0.0479	0.0472	0.0642	0.0501	0.0472	0.0477	0.0471	0.0476	0.0474	0.0467	0.0473	0.0475	0.048	0.0667	0.066	0.0482	0.0469	0.0474	0.0478	0.0481	0.047	0.0465	0.0466	0.0473	0.0464	0.0472	0.0635	0.048	0.0468	0.0476	0.0475	0.0476	0.0463	0.0474	0.0469	0.0473	0.0482	0.0635	0.0656	0.0472
365.68	0.0543	0.0475	0.0473	0.0481	0.047	0.0472	0.0468	0.0467	0.0466	0.0479	0.0472	0.0792	0.0502	0.0473	0.0478	0.0472	0.0478	0.0475	0.0467	0.0473	0.0475	0.0486	0.0802	0.0821	0.0482	0.0472	0.0474	0.0479	0.048	0.0471	0.0465	0.0467	0.0472	0.0465	0.0472	0.0777	0.048	0.0468	0.0477	0.0475	0.0476	0.0463	0.0474	0.0468	0.0474	0.0487	0.0747	0.081	0.0472
384.95	0.049	0.0476	0.0475	0.0481	0.0472	0.0474	0.0469	0.0467	0.0468	0.048	0.0473	0.1031	0.0503	0.0474	0.0479	0.0472	0.0477	0.0476	0.0469	0.0474	0.0476	0.0492	0.1006	0.1064	0.0484	0.0473	0.0476	0.048	0.0482	0.0471	0.0466	0.0466	0.0474	0.0468	0.0474	0.1009	0.0481	0.0469	0.0476	0.0476	0.0476	0.0463	0.0476	0.047	0.0476	0.0494	0.0911	0.1046	0.0474
404.18	0.0562	0.0475	0.0476	0.048	0.047	0.0472	0.0468	0.0466	0.0466	0.0479	0.0472	0.1319	0.0502	0.0471	0.0477	0.0471	0.0476	0.0475	0.0467	0.0473	0.0474	0.0499	0.1294	0.1361	0.0482	0.0471	0.0474	0.0477	0.048	0.047	0.0464	0.0465	0.0473	0.0468	0.0473	0.1301	0.0481	0.0468	0.0476	0.0475	0.0475	0.0462	0.0472	0.047	0.0475	0.0501	0.115	0.1336	0.0471
423.43	0.0497	0.0476	0.0479	0.0481	0.047	0.0473	0.0469	0.0466	0.0467	0.0479	0.0473	0.1626	0.0501	0.0473	0.0478	0.0471	0.0476	0.0475	0.0466	0.0473	0.0475	0.0513	0.1659	0.1679	0.0482	0.0472	0.0474	0.0478	0.0481	0.047	0.0464	0.0466	0.0473	0.0472	0.0472	0.1631	0.048	0.0469	0.0476	0.0474	0.0476	0.0463	0.0473	0.047	0.0476	0.0513	0.1462	0.1659	0.0473
442.68	0.049	0.0476	0.0473	0.0482	0.0471	0.0474	0.0469	0.0467	0.0468	0.0484	0.0473	0.1971	0.0503	0.0474	0.0477	0.0471	0.0476	0.0475	0.0467	0.0475	0.0476	0.0528	0.2103	0.2056	0.0483	0.0471	0.0476	0.048	0.0481	0.0472	0.0465	0.0466	0.0473	0.0481	0.0473	0.1993	0.0479	0.0468	0.0477	0.0475	0.0476	0.047	0.0474	0.047	0.0476	0.0526	0.1865	0.2021	0.0472
461.95	0.0491	0.0476	0.0474	0.0482	0.0471	0.0474	0.047	0.0468	0.0468	0.0486	0.0474	0.2441	0.0504	0.0473	0.0479	0.0471	0.0477	0.0476	0.0468	0.0474	0.0475	0.0552	0.2669	0.26	0.0482	0.0472	0.0475	0.048	0.0481	0.0472	0.0465	0.0467	0.0474	0.0497	0.0474	0.2483	0.0481	0.0469	0.0478	0.0476	0.0477	0.0464	0.0474	0.0471	0.0477	0.0543	0.2313	0.2506	0.0474
481.18	0.0489	0.0475	0.0473	0.048	0.047	0.0472	0.0469	0.0467	0.0466	0.0491	0.0473	0.3014	0.0502	0.0473	0.0476	0.0471	0.0476	0.0474	0.0466	0.0473	0.0475	0.058	0.3195	0.3252	0.0482	0.0471	0.0474	0.0478	0.048	0.0469	0.0464	0.0465	0.0472	0.0526	0.0473	0.3232	0.048	0.0468	0.0476	0.0476	0.0475	0.0463	0.0474	0.0469	0.0476	0.0558	0.2826	0.325	0.0474
500.43	0.0489	0.0477	0.0473	0.0481	0.047	0.0472	0.0469	0.0467	0.0467	0.0504	0.0473	0.3759	0.0503	0.0472	0.0477	0.047	0.0476	0.0476	0.0466	0.0474	0.0476	0.062	0.3635	0.3787	0.0483	0.0473	0.0475	0.0479	0.0481	0.0472	0.0465	0.0466	0.0473	0.0581	0.0472	0.3814	0.048	0.0468	0.0478	0.0475	0.0476	0.0463	0.0475	0.0471	0.0476	0.0583	0.3336	0.378	0.0472
519.7	0.049	0.0476	0.0473	0.0481	0.0471	0.0472	0.0469	0.0468	0.0468	0.0526	0.0472	0.4419	0.0502	0.0473	0.0477	0.0471	0.0477	0.0475	0.0466	0.0473	0.0475	0.0682	0.4115	0.4186	0.0481	0.0472	0.0474	0.0479	0.0481	0.0471	0.0464	0.0466	0.0472	0.0676	0.0473	0.4271	0.048	0.0469	0.0475	0.0474	0.0476	0.0462	0.0474	0.047	0.0475	0.0612	0.3747	0.4227	0.0473
538.95	0.0491	0.0477	0.0475	0.0482	0.0471	0.0473	0.0469	0.0469	0.0468	0.0571	0.0474	0.4935	0.0503	0.0474	0.0479	0.0473	0.0478	0.0476	0.0468	0.0474	0.0476	0.0775	0.4249	0.4679	0.0484	0.0473	0.0475	0.048	0.0481	0.0472	0.0465	0.0467	0.0474	0.0834	0.0474	0.4713	0.0481	0.0469	0.0477	0.0475	0.0477	0.0462	0.0475	0.0471	0.0477	0.0653	0.3938	0.4716	0.0474
558.2	0.049	0.0477	0.0475	0.0482	0.0471	0.0473	0.047	0.0468	0.0468	0.0653	0.0472	0.5215	0.0502	0.0473	0.0478	0.0473	0.0476	0.0475	0.0467	0.0474	0.0474	0.0911	0.4418	0.4853	0.0483	0.0473	0.0475	0.0479	0.0481	0.047	0.0465	0.0465	0.0474	0.1068	0.0473	0.4881	0.0481	0.047	0.0477	0.0475	0.0476	0.0464	0.0475	0.0471	0.0476	0.0692	0.4062	0.4957	0.0474
577.45	0.0491	0.0477	0.0474	0.0481	0.047	0.0474	0.047	0.047	0.0468	0.0804	0.0473	0.5458	0.0503	0.0472	0.0477	0.0471	0.0477	0.0477	0.0468	0.0474	0.0476	0.11	0.4611	0.4981	0.0483	0.0471	0.0475	0.048	0.0482	0.0472	0.0466	0.0467	0.0474	0.1386	0.0474	0.5007	0.048	0.0469	0.0476	0.0477	0.0476	0.0465	0.0474	0.047	0.0477	0.0741	0.4276	0.5119	0.0474
596.7	0.0491	0.0477	0.0475	0.0482	0.0471	0.0472	0.0471	0.0472	0.0467	0.1042	0.0474	0.5696	0.0504	0.0474	0.0479	0.0472	0.0478	0.0475	0.0468	0.0474	0.0476	0.1351	0.4812	0.5133	0.0483	0.0473	0.0475	0.0479	0.0481	0.0471	0.0465	0.0467	0.0473	0.1762	0.0473	0.5128	0.0483	0.0469	0.0477	0.0477	0.0477	0.0465	0.0474	0.0471	0.0476	0.0797	0.4444	0.5284	0.0474
615.93	0.0491	0.0478	0.0475	0.0482	0.0472	0.0474	0.047	0.0475	0.0469	0.1345	0.0473	0.5882	0.0504	0.0473	0.0479	0.0471	0.0477	0.0475	0.0466	0.0474	0.0476	0.1644	0.5005	0.5219	0.0484	0.0473	0.0476	0.0479	0.0482	0.0471	0.0465	0.0468	0.0474	0.214	0.0473	0.5238	0.0481	0.0469	0.0477	0.0478	0.0477	0.0463	0.0474	0.047	0.0475	0.0855	0.4718	0.5433	0.0474
635.18	0.0492	0.0478	0.0474	0.0483	0.0472	0.0474	0.047	0.0478	0.0468	0.167	0.0474	0.6057	0.0505	0.0475	0.048	0.0473	0.0478	0.0477	0.0469	0.0476	0.0476	0.1973	0.5189	0.5335	0.0484	0.0474	0.0476	0.048	0.0482	0.0471	0.0465	0.0467	0.0474	0.2545	0.0473	0.5365	0.0481	0.047	0.0476	0.0477	0.0476	0.0464	0.0475	0.047	0.0474	0.0937	0.4957	0.5593	0.0476
654.45	0.0492	0.0479	0.0476	0.0483	0.0473	0.0474	0.0471	0.0485	0.0469	0.2028	0.0474	0.6236	0.0504	0.0474	0.0478	0.0473	0.0477	0.0476	0.0468	0.0476	0.0476	0.2341	0.5318	0.545	0.0485	0.0474	0.0476	0.048	0.0482	0.0472	0.0466	0.0467	0.0475	0.2975	0.0474	0.5475	0.0483	0.0469	0.0477	0.0476	0.0476	0.0463	0.0474	0.0471	0.0475	0.101	0.5214	0.5727	0.0475
673.68	0.0492	0.0477	0.0475	0.0483	0.0471	0.0473	0.047	0.0494	0.0468	0.243	0.0474	0.6401	0.0504	0.0474	0.0479	0.0471	0.0477	0.0477	0.0468	0.0475	0.0476	0.2691	0.543	0.5576	0.0484	0.0473	0.0475	0.0479	0.0482	0.047	0.0465	0.0466	0.0473	0.3269	0.0473	0.5605	0.0482	0.0469	0.0477	0.0475	0.0477	0.0465	0.0475	0.0472	0.0474	0.1088	0.541	0.588	0.0474
692.93	0.0493	0.0479	0.0476	0.0483	0.0472	0.0474	0.047	0.0532	0.0468	0.2865	0.0474	0.6547	0.0504	0.0473	0.0479	0.0472	0.0479	0.0476	0.0469	0.0476	0.0477	0.3017	0.5506	0.5698	0.0485	0.0473	0.0476	0.048	0.0483	0.0472	0.0466	0.0468	0.0475	0.3625	0.0474	0.5701	0.0482	0.047	0.0478	0.0476	0.0477	0.0464	0.0474	0.0471	0.0475	0.1141	0.5546	0.6007	0.0476
712.18	0.0491	0.0477	0.0475	0.0482	0.0472	0.0473	0.0469	0.0542	0.0467	0.3263	0.0473	0.6714	0.0505	0.0474	0.0478	0.0472	0.0477	0.0475	0.0467	0.0474	0.0477	0.3376	0.5563	0.5854	0.0484	0.0473	0.0475	0.048	0.0482	0.0471	0.0465	0.0467	0.0473	0.3917	0.0473	0.5858	0.0481	0.0469	0.0477	0.0475	0.0477	0.0464	0.0475	0.0471	0.0474	0.1174	0.5654	0.6209	0.0474
731.43	0.0492	0.0478	0.0476	0.0483	0.0471	0.0474	0.0471	0.0567	0.0468	0.3603	0.0473	0.686	0.0504	0.0473	0.0479	0.0472	0.0478	0.0476	0.0469	0.0475	0.0477	0.3647	0.5626	0.6026	0.0485	0.0473	0.0476	0.0479	0.0482	0.0471	0.0466	0.0467	0.0474	0.4203	0.0474	0.6016	0.0481	0.047	0.0477	0.0475	0.0477	0.0464	0.0475	0.047	0.0475	0.1199	0.5744	0.6383	0.0474
750.68	0.0492	0.0478	0.0475	0.0483	0.0472	0.0473	0.047	0.0626	0.0468	0.3945	0.0473	0.7008	0.0504	0.0474	0.0478	0.0473	0.0477	0.0476	0.0468	0.0476	0.0477	0.3837	0.5701	0.6225	0.0484	0.0473	0.0476	0.0479	0.0482	0.0471	0.0465	0.0467	0.0474	0.442	0.0474	0.6195	0.0482	0.047	0.0477	0.0476	0.0477	0.0463	0.0475	0.0471	0.0474	0.122	0.583	0.6587	0.0475
769.95	0.0494	0.0479	0.0479	0.0483	0.0472	0.0475	0.047	0.0701	0.0469	0.4061	0.0473	0.7199	0.0506	0.0474	0.0479	0.0473	0.0478	0.0477	0.0468	0.0475	0.0477	0.4016	0.5767	0.6444	0.0485	0.0473	0.0476	0.048	0.0482	0.0471	0.0465	0.0468	0.0474	0.4567	0.0474	0.6441	0.0481	0.0479	0.0477	0.0476	0.0477	0.0465	0.0475	0.0471	0.0474	0.1228	0.5917	0.6825	0.0475
789.2	0.0493	0.0478	0.0476	0.0483	0.0471	0.0473	0.047	0.0805	0.0468	0.4167	0.0473	0.7331	0.0505	0.0474	0.0479	0.0472	0.0478	0.0477	0.0468	0.0475	0.0476	0.4171	0.5841	0.6618	0.0484	0.0473	0.0477	0.048	0.0482	0.047	0.0465	0.0467	0.0474	0.4684	0.0473	0.6618	0.0482	0.0469	0.0477	0.0475	0.0477	0.0465	0.0475	0.0471	0.0474	0.1223	0.5989	0.6997	0.0476
808.45	0.0493	0.0477	0.0475	0.0481	0.0471	0.0474	0.0469	0.0966	0.0467	0.4261	0.0472	0.7513	0.0503	0.0475	0.0479	0.0472	0.0477	0.0476	0.0467	0.0475	0.0476	0.4347	0.5929	0.6786	0.0484	0.0473	0.0475	0.0479	0.0482	0.047	0.0466	0.0467	0.0474	0.4846	0.0472	0.6814	0.0482	0.0469	0.0476	0.0475	0.0476	0.0465	0.0473	0.0471	0.0474	0.1231	0.6084	0.7161	0.0474
827.7	0.0494	0.0479	0.0476	0.0484	0.0472	0.0474	0.0471	0.1192	0.0468	0.4372	0.0474	0.7688	0.0505	0.0475	0.0479	0.0473	0.0478	0.0476	0.0469	0.0475	0.0476	0.4529	0.6001	0.695	0.0485	0.0473	0.0475	0.0479	0.0482	0.0471	0.0466	0.0467	0.0474	0.4962	0.0474	0.6989	0.0483	0.0478	0.0476	0.0476	0.0477	0.0465	0.0474	0.0471	0.0474	0.1223	0.6173	0.7291	0.0476
846.97	0.0493	0.0478	0.0475	0.0482	0.0471	0.0473	0.047	0.1394	0.0467	0.4489	0.0473	0.7847	0.0503	0.0474	0.0479	0.0472	0.0476	0.0476	0.0467	0.0474	0.0475	0.4672	0.6086	0.7101	0.0485	0.0471	0.0475	0.0479	0.0481	0.047	0.0465	0.0466	0.0473	0.5085	0.0474	0.7151	0.0482	0.0468	0.0475	0.0474	0.0476	0.0493	0.0475	0.047	0.0473	0.1209	0.6259	0.7443	0.0474
866.22	0.0493	0.0478	0.0475	0.0483	0.0471	0.0474	0.047	0.1659	0.0469	0.46	0.0473	0.7993	0.0505	0.0475	0.0478	0.0472	0.0477	0.0476	0.0467	0.0474	0.0475	0.4806	0.6147	0.7243	0.0485	0.0473	0.0475	0.0479	0.0481	0.047	0.0465	0.0466	0.0473	0.5219	0.0473	0.7321	0.0481	0.0469	0.0478	0.0475	0.0475	0.0464	0.0476	0.0471	0.0475	0.1198	0.634	0.7634	0.0474
885.47	0.0493	0.0478	0.0476	0.0483	0.0472	0.0474	0.0469	0.1959	0.0467	0.4737	0.0473	0.8159	0.0504	0.0473	0.0478	0.0472	0.0477	0.0476	0.0468	0.0474	0.0476	0.4981	0.622	0.7445	0.0484	0.0473	0.0476	0.0479	0.0482	0.047	0.0464	0.0466	0.0473	0.5353	0.0473	0.7533	0.0482	0.0469	0.0477	0.0475	0.0476	0.0464	0.0473	0.047	0.0474	0.1177	0.6408	0.7847	0.0475
904.72	0.0494	0.0479	0.0475	0.0483	0.0471	0.0474	0.047	0.2292	0.0468	0.4863	0.0473	0.8303	0.0505	0.0475	0.048	0.0473	0.0477	0.0476	0.0468	0.0476	0.0476	0.5157	0.6287	0.7622	0.0486	0.0474	0.0476	0.048	0.0482	0.047	0.0465	0.0467	0.0474	0.5474	0.0474	0.7733	0.0482	0.0471	0.0477	0.0475	0.0476	0.0496	0.0474	0.0471	0.0475	0.1151	0.6475	0.8049	0.0476
923.98	0.0494	0.0479	0.0476	0.0484	0.0473	0.0475	0.0471	0.262	0.0469	0.4977	0.0474	0.8475	0.0506	0.0476	0.0478	0.0472	0.0477	0.0476	0.0469	0.0475	0.0477	0.5342	0.6342	0.7815	0.0486	0.0474	0.0476	0.048	0.0482	0.0471	0.0465	0.0467	0.0474	0.5605	0.0474	0.7947	0.0483	0.047	0.0478	0.0477	0.0478	0.0505	0.0476	0.0472	0.0475	0.1109	0.6534	0.8251	0.0477
943.23	0.0495	0.048	0.0476	0.0484	0.0473	0.0474	0.047	0.2926	0.0469	0.5158	0.0474	0.8654	0.0506	0.0475	0.0479	0.0472	0.0477	0.0477	0.0468	0.0474	0.0476	0.5546	0.6413	0.8013	0.0485	0.0474	0.0476	0.048	0.0482	0.0471	0.0466	0.0467	0.0474	0.5767	0.0474	0.8145	0.0483	0.047	0.0478	0.0476	0.0477	0.0466	0.0476	0.0471	0.0475	0.1111	0.6597	0.8421	0.0476
962.5	0.0494	0.0479	0.0475	0.0483	0.0472	0.0475	0.047	0.3152	0.0469	0.5266	0.0474	0.8822	0.0505	0.0474	0.0478	0.0472	0.0478	0.0476	0.0468	0.0474	0.0477	0.5715	0.6442	0.8205	0.0485	0.0473	0.0475	0.0479	0.0482	0.0471	0.0465	0.0467	0.0474	0.5904	0.0473	0.8347	0.0482	0.0483	0.0477	0.0476	0.0476	0.0467	0.0475	0.0471	0.0475	0.1078	0.6621	0.8604	0.0475
981.75	0.0495	0.0479	0.0476	0.0483	0.0472	0.0474	0.047	0.3348	0.0468	0.5479	0.0473	0.8992	0.0505	0.0474	0.048	0.0472	0.0477	0.0476	0.0467	0.0475	0.0476	0.5961	0.65	0.838	0.0486	0.0474	0.0475	0.048	0.0482	0.0471	0.0465	0.0465	0.0473	0.6101	0.0473	0.8511	0.0483	0.047	0.0477	0.0475	0.0476	0.0468	0.0475	0.0471	0.0475	0.1058	0.666	0.8756	0.0476
1001	0.0495	0.048	0.0476	0.0484	0.0472	0.0475	0.0471	0.3482	0.0468	0.5643	0.0474	0.9134	0.0507	0.0476	0.048	0.0472	0.0479	0.0478	0.047	0.0475	0.0477	0.6203	0.6535	0.8556	0.0487	0.0474	0.0476	0.0481	0.0483	0.0472	0.0465	0.0468	0.0475	0.6277	0.0475	0.8715	0.0483	0.047	0.0478	0.0476	0.0477	0.0469	0.0475	0.0471	0.0475	0.1022	0.6681	0.8931	0.0477
1020.25	0.0495	0.048	0.0477	0.0483	0.0472	0.0475	0.0471	0.3565	0.0468	0.5917	0.0475	0.932	0.0506	0.0476	0.048	0.0473	0.0479	0.0476	0.0468	0.0476	0.0478	0.6423	0.657	0.8749	0.0486	0.0474	0.0476	0.0481	0.0482	0.0472	0.0466	0.0468	0.0475	0.6467	0.0475	0.8918	0.0483	0.047	0.0478	0.0477	0.0477	0.0472	0.0475	0.0471	0.0475	0.1002	0.671	0.9137	0.0477
1039.5	0.0495	0.0479	0.0477	0.0484	0.0473	0.0475	0.0471	0.3622	0.0469	0.6088	0.0475	0.9483	0.0505	0.0475	0.0479	0.0473	0.0478	0.0476	0.0468	0.0476	0.0476	0.6638	0.6602	0.8896	0.0486	0.0474	0.0476	0.048	0.0481	0.0472	0.0466	0.0467	0.0474	0.6653	0.0473	0.9049	0.0484	0.0471	0.0477	0.0477	0.0478	0.0474	0.0475	0.0471	0.0475	0.0982	0.6755	0.9258	0.0477
1058.77	0.0495	0.048	0.0477	0.0484	0.0473	0.0475	0.0471	0.3568	0.0469	0.6303	0.0474	0.9625	0.0505	0.0475	0.0479	0.0473	0.0477	0.0476	0.0468	0.0475	0.0476	0.6829	0.6643	0.9027	0.0486	0.0473	0.0476	0.048	0.0482	0.0471	0.0465	0.0467	0.0473	0.6823	0.0474	0.9178	0.0482	0.047	0.0478	0.0476	0.0477	0.0478	0.0475	0.0472	0.0474	0.0953	0.6768	0.939	0.0477
1078.02	0.0495	0.0479	0.0476	0.0484	0.0472	0.0475	0.0471	0.3582	0.0469	0.6546	0.0475	0.9752	0.0507	0.0476	0.0481	0.0474	0.0479	0.0478	0.0469	0.0476	0.0477	0.7037	0.6679	0.9146	0.0486	0.0474	0.0476	0.048	0.0483	0.0471	0.0466	0.0467	0.0474	0.7006	0.0476	0.9291	0.0483	0.0471	0.0478	0.0477	0.0478	0.0479	0.0476	0.0472	0.0476	0.0917	0.6808	0.9497	0.0477
1097.28	0.0495	0.0479	0.0477	0.0483	0.0472	0.0475	0.047	0.3542	0.0468	0.6735	0.0474	0.9845	0.0506	0.0476	0.048	0.0473	0.0478	0.0476	0.0468	0.0475	0.0476	0.7195	0.67	0.922	0.0486	0.0475	0.0476	0.048	0.0482	0.0471	0.0466	0.0467	0.0474	0.7159	0.0475	0.9384	0.0483	0.047	0.0478	0.0477	0.0478	0.0482	0.0475	0.0473	0.0476	0.0882	0.6831	0.9573	0.0477
1116.52	0.0496	0.048	0.0477	0.0484	0.0472	0.0475	0.0471	0.3634	0.0469	0.6969	0.0475	0.9967	0.0505	0.0476	0.0479	0.0474	0.0479	0.0478	0.0469	0.0474	0.0477	0.7372	0.6746	0.9346	0.0488	0.0474	0.0476	0.0481	0.0483	0.0472	0.0465	0.0468	0.0475	0.7318	0.0475	0.9486	0.0483	0.0471	0.0479	0.0477	0.0478	0.0487	0.0475	0.0472	0.0476	0.0853	0.6873	0.9666	0.0477
1135.78	0.0501	0.0479	0.0477	0.0484	0.0472	0.0474	0.0471	0.3737	0.0469	0.718	0.0475	1.0057	0.0507	0.0476	0.048	0.0473	0.0478	0.0476	0.0469	0.0475	0.0478	0.755	0.6781	0.9473	0.0486	0.0474	0.0476	0.0481	0.0483	0.0471	0.0467	0.0467	0.0474	0.7514	0.0475	0.9615	0.0484	0.0471	0.0478	0.0477	0.0478	0.0491	0.0476	0.0471	0.0475	0.0833	0.6899	0.9802	0.0478
1155.03	0.0497	0.0481	0.0477	0.0484	0.0473	0.0475	0.0471	0.3866	0.0469	0.7348	0.0475	1.0115	0.0506	0.0475	0.048	0.0473	0.0479	0.0477	0.0469	0.0476	0.0477	0.772	0.6808	0.9532	0.0486	0.0474	0.0477	0.0481	0.0483	0.0472	0.0466	0.0468	0.0474	0.7652	0.0475	0.9656	0.0484	0.0471	0.048	0.0477	0.0479	0.0498	0.0475	0.0471	0.0475	0.0814	0.6918	0.984	0.0477
1174.28	0.0501	0.048	0.0477	0.0485	0.0473	0.0475	0.0471	0.3948	0.0469	0.7524	0.0475	1.016	0.0507	0.0476	0.0481	0.0474	0.0479	0.0478	0.0469	0.0476	0.0478	0.7894	0.6827	0.9581	0.0487	0.0475	0.0476	0.048	0.0483	0.0472	0.0467	0.0469	0.0474	0.7783	0.0476	0.9732	0.0484	0.0471	0.0479	0.0476	0.0478	0.0508	0.0475	0.0471	0.0475	0.0802	0.6933	0.9898	0.0477
1193.55	0.0502	0.0479	0.0477	0.0484	0.0473	0.0475	0.0471	0.4043	0.0469	0.7695	0.0475	1.0242	0.0506	0.0475	0.048	0.0474	0.0478	0.0477	0.0469	0.0476	0.0477	0.8061	0.6854	0.9667	0.0487	0.0475	0.0476	0.0481	0.0483	0.0471	0.0466	0.0468	0.0475	0.7904	0.0474	0.9793	0.0484	0.047	0.0478	0.0477	0.0478	0.052	0.0476	0.0472	0.0476	0.0791	0.6963	0.9954	0.0476
1212.78	0.0501	0.048	0.0477	0.0484	0.0473	0.0475	0.0472	0.4102	0.0469	0.7899	0.0475	1.0312	0.0505	0.0476	0.0479	0.0474	0.0478	0.0477	0.0469	0.0476	0.0478	0.8223	0.687	0.975	0.0487	0.0474	0.0477	0.048	0.0483	0.0472	0.0465	0.0467	0.0474	0.8082	0.0475	0.9873	0.0483	0.0471	0.0479	0.0477	0.0479	0.0535	0.0477	0.0471	0.0476	0.0779	0.699	1.0054	0.0477
1232.05	0.0509	0.048	0.0477	0.0485	0.0473	0.0476	0.0472	0.4151	0.0469	0.8015	0.0476	1.036	0.0507	0.0476	0.048	0.0473	0.0478	0.0478	0.0469	0.0476	0.0477	0.835	0.6894	0.9816	0.0487	0.0475	0.0476	0.0481	0.0483	0.0471	0.0467	0.0468	0.0476	0.8181	0.0476	0.991	0.0484	0.0472	0.0479	0.0477	0.0478	0.0547	0.0476	0.0473	0.0475	0.0771	0.7022	1.01	0.0478
1251.3	0.0497	0.048	0.0478	0.0485	0.0474	0.0476	0.0473	0.4158	0.0469	0.82	0.0476	1.0395	0.0506	0.0476	0.048	0.0473	0.0478	0.0477	0.0469	0.0476	0.0477	0.8496	0.6897	0.9845	0.0488	0.0475	0.0478	0.0481	0.0484	0.0472	0.0468	0.0468	0.0476	0.8286	0.0475	0.9928	0.0485	0.0471	0.0477	0.0478	0.0479	0.0564	0.0477	0.0473	0.0476	0.0768	0.7026	1.0121	0.0478
1270.57	0.0497	0.0481	0.0478	0.0485	0.0474	0.0476	0.0472	0.4147	0.047	0.8275	0.0476	1.0466	0.0506	0.0476	0.0481	0.0473	0.0478	0.0476	0.0469	0.0476	0.0478	0.862	0.6921	0.995	0.0487	0.0475	0.0478	0.0481	0.0482	0.0472	0.0467	0.0467	0.0475	0.8401	0.0476	1.004	0.0483	0.047	0.0478	0.0477	0.0478	0.0584	0.0476	0.0472	0.0475	0.0756	0.7055	1.0222	0.0477
1289.82	0.0497	0.048	0.0477	0.0485	0.0472	0.0475	0.0471	0.4184	0.047	0.8374	0.0476	1.0495	0.0506	0.0476	0.0481	0.0474	0.048	0.0478	0.0469	0.0475	0.0477	0.8763	0.6957	1.0003	0.0487	0.0474	0.0477	0.0481	0.0483	0.047	0.0466	0.0468	0.0475	0.8492	0.0476	1.0051	0.0483	0.047	0.0477	0.0476	0.0477	0.06	0.0474	0.0471	0.0476	0.0746	0.7069	1.0239	0.0478
1309.08	0.0504	0.048	0.0477	0.0485	0.0474	0.0475	0.0472	0.4248	0.0469	0.8399	0.0476	1.052	0.0507	0.0476	0.048	0.0473	0.0479	0.0477	0.047	0.0475	0.0477	0.8881	0.6955	1.0031	0.0488	0.0475	0.0477	0.0481	0.0483	0.0472	0.0466	0.0469	0.0475	0.8522	0.0476	1.0097	0.0484	0.0471	0.0478	0.0477	0.0478	0.0613	0.0476	0.0472	0.0475	0.0744	0.7073	1.0274	0.0477
1328.33	0.0505	0.0481	0.0477	0.0485	0.0473	0.0477	0.0473	0.4271	0.047	0.8425	0.0476	1.0572	0.0508	0.0477	0.0481	0.0474	0.048	0.0478	0.047	0.0477	0.0478	0.8955	0.6954	1.009	0.0488	0.0476	0.0477	0.0481	0.0483	0.0473	0.0467	0.0468	0.0476	0.8616	0.0476	1.0125	0.0484	0.0472	0.0479	0.0478	0.0479	0.0641	0.0477	0.0474	0.0476	0.0738	0.7078	1.0316	0.0478
1347.6	0.0507	0.0481	0.0478	0.0484	0.0474	0.0477	0.0472	0.4258	0.047	0.8531	0.0476	1.0614	0.0507	0.0478	0.0481	0.0475	0.048	0.0479	0.047	0.0477	0.0477	0.904	0.6964	1.0103	0.0488	0.0475	0.0477	0.0481	0.0484	0.0473	0.0469	0.0468	0.0475	0.8671	0.0476	1.0118	0.0485	0.0472	0.048	0.0477	0.0479	0.0663	0.0477	0.0484	0.0476	0.0737	0.7103	1.0326	0.0478
1366.83	0.0498	0.0481	0.0478	0.0485	0.0473	0.0475	0.0471	0.4211	0.047	0.8557	0.0476	1.0669	0.0506	0.0476	0.048	0.0472	0.0479	0.0477	0.0469	0.0476	0.0477	0.9084	0.6974	1.0194	0.0488	0.0475	0.0477	0.0481	0.0482	0.0471	0.0466	0.0468	0.0475	0.8722	0.0476	1.0223	0.0484	0.0472	0.0478	0.0478	0.0478	0.0691	0.0477	0.0473	0.0476	0.0729	0.7112	1.0397	0.0477
1386.08	0.0506	0.0481	0.0478	0.0486	0.0474	0.0478	0.0472	0.4168	0.047	0.8638	0.0476	1.0708	0.0506	0.0477	0.0482	0.0474	0.0479	0.0478	0.0469	0.0476	0.0478	0.916	0.6989	1.0247	0.0489	0.0475	0.0478	0.0482	0.0484	0.0473	0.0467	0.0469	0.0476	0.8723	0.0476	1.0207	0.0485	0.0472	0.0479	0.0477	0.0478	0.0702	0.0476	0.0473	0.0476	0.0723	0.712	1.0423	0.0478
1405.33	0.0499	0.0481	0.0478	0.0485	0.0473	0.0477	0.0472	0.4086	0.047	0.8633	0.0476	1.072	0.0507	0.0476	0.0481	0.0474	0.048	0.0478	0.047	0.0477	0.0478	0.9204	0.6979	1.0254	0.0488	0.0476	0.0477	0.0481	0.0483	0.0472	0.0466	0.0469	0.0476	0.8788	0.0476	1.0265	0.0484	0.0472	0.0479	0.0478	0.0479	0.0707	0.0477	0.0472	0.0477	0.0719	0.7112	1.046	0.0478
1424.58	0.0499	0.0481	0.0478	0.0485	0.0474	0.0477	0.0472	0.3984	0.0471	0.8711	0.0476	1.0753	0.0506	0.0476	0.048	0.0474	0.0479	0.0478	0.047	0.0476	0.0477	0.9247	0.6989	1.0305	0.0487	0.0475	0.0477	0.0481	0.0484	0.0471	0.0467	0.0468	0.0475	0.8797	0.0476	1.0311	0.0484	0.0471	0.0478	0.0476	0.0479	0.0705	0.0476	0.0472	0.0476	0.0717	0.7128	1.0503	0.0478
[truncated: 47 more columns]

## Sheet: Plate_4
Time (min)	1	2	3	4	5	6	7	8	9	10	11	12	13	14	15	16	17	18	19	20	21	22	23	24	25	26	27	28	29	30	31	32	33	34	35	36	37	38	39	40	41	42	43	44	45	46	47	48	49
0	0.0479	0.0473	0.0468	0.0482	0.0482	0.0472	0.0471	0.0479	0.0467	0.0478	0.0475	0.0465	0.048	0.0481	0.0475	0.0475	0.0473	0.0473	0.0471	0.048	0.0479	0.0471	0.047	0.0467	0.048	0.0466	0.0478	0.0474	0.0493	0.046	0.0465	0.0465	0.0466	0.0464	0.0472	0.0467	0.0478	0.0469	0.0475	0.0469	0.0466	0.0473	0.0463	0.0472	0.0477	0.0471	0.0478	0.0473	0.047
19.25	0.0481	0.0475	0.0468	0.0483	0.0482	0.0473	0.0472	0.048	0.0468	0.0479	0.0477	0.0466	0.0481	0.0481	0.0476	0.0476	0.0473	0.0475	0.047	0.048	0.048	0.0471	0.047	0.0467	0.0479	0.0466	0.0478	0.0475	0.0492	0.0462	0.0466	0.0466	0.0467	0.0463	0.0471	0.0468	0.0478	0.047	0.0475	0.0469	0.0465	0.0474	0.0462	0.0473	0.0476	0.0471	0.0477	0.0473	0.0471
38.48	0.048	0.0474	0.0468	0.0482	0.0484	0.0473	0.0471	0.048	0.0468	0.0479	0.0475	0.0466	0.048	0.048	0.0474	0.0476	0.0473	0.0473	0.0471	0.0479	0.0478	0.047	0.0469	0.0467	0.048	0.0467	0.0478	0.0475	0.0493	0.0462	0.0465	0.0465	0.0467	0.0465	0.0472	0.0467	0.0479	0.0469	0.0475	0.047	0.0466	0.0473	0.0461	0.0472	0.0476	0.0471	0.0477	0.0473	0.047
57.73	0.0481	0.0474	0.0469	0.0482	0.0483	0.0473	0.0471	0.048	0.0467	0.0478	0.0477	0.0466	0.0481	0.0481	0.0475	0.0476	0.0474	0.0474	0.047	0.048	0.0479	0.0472	0.0469	0.0469	0.0481	0.0466	0.0477	0.0476	0.0493	0.0461	0.0465	0.0465	0.0467	0.0464	0.0472	0.0467	0.0478	0.047	0.0474	0.0469	0.0466	0.0474	0.046	0.0471	0.0475	0.0471	0.0476	0.0472	0.0471
76.97	0.048	0.0474	0.0468	0.0482	0.0482	0.0473	0.0471	0.048	0.0467	0.0479	0.0476	0.0464	0.048	0.048	0.0474	0.0476	0.0473	0.0472	0.0471	0.048	0.0478	0.0471	0.0469	0.0467	0.0479	0.0465	0.0477	0.0474	0.0492	0.046	0.0465	0.0463	0.0466	0.0463	0.0471	0.0466	0.0477	0.0469	0.0474	0.0469	0.0465	0.0474	0.0461	0.0471	0.0475	0.047	0.0476	0.0471	0.047
96.22	0.0479	0.0475	0.0469	0.0482	0.0482	0.0473	0.0471	0.048	0.0467	0.0479	0.0476	0.0464	0.048	0.0479	0.0474	0.0476	0.0473	0.0473	0.047	0.0479	0.0479	0.0471	0.0469	0.0466	0.048	0.0465	0.0477	0.0474	0.0492	0.0461	0.0464	0.0463	0.0466	0.0463	0.047	0.0466	0.0477	0.0469	0.0474	0.0467	0.0465	0.0473	0.046	0.0471	0.0476	0.047	0.0476	0.0471	0.047
115.47	0.0479	0.0475	0.0469	0.0483	0.0483	0.0472	0.0471	0.048	0.0467	0.0479	0.0477	0.0466	0.048	0.0481	0.0474	0.0476	0.0472	0.0472	0.047	0.048	0.0479	0.0471	0.0468	0.0468	0.048	0.0467	0.0477	0.0474	0.0492	0.0462	0.0465	0.0464	0.0466	0.0463	0.0471	0.0466	0.0478	0.0469	0.0473	0.0469	0.0466	0.0473	0.046	0.0472	0.0475	0.0471	0.0477	0.0472	0.047
134.72	0.048	0.0475	0.0469	0.0483	0.0483	0.0473	0.0472	0.048	0.0467	0.0479	0.0476	0.0465	0.0481	0.0481	0.0474	0.0477	0.0474	0.0472	0.047	0.0479	0.048	0.0472	0.047	0.0467	0.048	0.0466	0.0477	0.0475	0.0493	0.0462	0.0465	0.0464	0.0466	0.0464	0.047	0.0467	0.0478	0.0468	0.0475	0.0469	0.0465	0.0473	0.0461	0.0472	0.0476	0.0469	0.0476	0.0472	0.0471
153.97	0.048	0.0475	0.0469	0.0484	0.0482	0.0473	0.0471	0.048	0.0467	0.0479	0.0476	0.0465	0.0481	0.048	0.0475	0.0477	0.0472	0.0473	0.0471	0.0479	0.0479	0.0471	0.0469	0.0467	0.048	0.0466	0.0477	0.0475	0.0492	0.0461	0.0464	0.0464	0.0465	0.0463	0.0471	0.0466	0.0478	0.0469	0.0475	0.0468	0.0465	0.0473	0.046	0.0472	0.0475	0.0469	0.0476	0.0471	0.0471
173.2	0.048	0.0475	0.0469	0.0483	0.0483	0.0473	0.0471	0.048	0.0467	0.0478	0.0476	0.0465	0.0481	0.0481	0.0475	0.0476	0.0472	0.0473	0.0471	0.0479	0.0479	0.0471	0.047	0.0467	0.0481	0.0466	0.0476	0.0474	0.0493	0.0462	0.0464	0.0464	0.0467	0.0463	0.0471	0.0467	0.0478	0.0469	0.0475	0.0469	0.0466	0.0473	0.0462	0.0471	0.0477	0.047	0.0477	0.0472	0.0472
192.45	0.0481	0.0476	0.0471	0.0485	0.0485	0.0474	0.0473	0.0481	0.047	0.0481	0.0477	0.0467	0.0484	0.0483	0.0477	0.0478	0.0475	0.0474	0.0472	0.0482	0.048	0.0473	0.047	0.047	0.0482	0.0469	0.0478	0.0476	0.0495	0.0463	0.0465	0.0465	0.0468	0.0464	0.0473	0.0469	0.0479	0.0469	0.0477	0.047	0.0467	0.0475	0.0462	0.0473	0.0477	0.047	0.0478	0.0473	0.0472
211.7	0.0483	0.0478	0.0471	0.0486	0.0485	0.0475	0.0472	0.0481	0.0469	0.048	0.0478	0.0466	0.0484	0.0484	0.0478	0.0479	0.0476	0.0476	0.0473	0.0481	0.0482	0.0473	0.0472	0.047	0.0481	0.0469	0.0479	0.0477	0.0494	0.0464	0.0467	0.0465	0.0468	0.0465	0.0474	0.0468	0.048	0.0471	0.0477	0.0471	0.0468	0.0475	0.0463	0.0475	0.0478	0.0472	0.0479	0.0473	0.0473
230.95	0.0484	0.0481	0.0473	0.0487	0.0487	0.0477	0.0475	0.0484	0.047	0.0483	0.0479	0.0469	0.0487	0.0485	0.048	0.048	0.0477	0.0477	0.0472	0.0485	0.0482	0.0475	0.0472	0.0471	0.0484	0.0472	0.0482	0.0478	0.0496	0.0467	0.0469	0.0467	0.0469	0.0466	0.0474	0.0471	0.0481	0.0474	0.0478	0.0472	0.0468	0.0477	0.0462	0.0475	0.0478	0.0473	0.048	0.0475	0.0474
250.18	0.0489	0.0485	0.0479	0.0492	0.0493	0.0481	0.0481	0.0487	0.0474	0.0486	0.0482	0.0472	0.0491	0.0491	0.0486	0.0483	0.0481	0.0481	0.0477	0.0487	0.0486	0.0478	0.0476	0.0474	0.0488	0.0476	0.0489	0.0482	0.05	0.0471	0.0471	0.0469	0.0473	0.047	0.0479	0.0473	0.0486	0.0479	0.0483	0.0475	0.0473	0.0479	0.0467	0.0479	0.0482	0.0475	0.0483	0.0478	0.048
269.45	0.0496	0.0495	0.0488	0.05	0.0501	0.0489	0.0487	0.0493	0.048	0.0493	0.0486	0.0478	0.0503	0.0501	0.0496	0.0492	0.0488	0.0489	0.0484	0.0493	0.0491	0.0485	0.0481	0.0484	0.0496	0.0487	0.0503	0.0491	0.0508	0.0479	0.048	0.0475	0.0479	0.0476	0.0485	0.0478	0.0494	0.049	0.0495	0.048	0.0482	0.0486	0.0475	0.0486	0.0489	0.0482	0.0488	0.0485	0.0487
288.7	0.0511	0.0514	0.0507	0.0516	0.0519	0.0503	0.0499	0.0503	0.0493	0.0506	0.0495	0.0489	0.0524	0.052	0.0517	0.0505	0.0504	0.0501	0.0497	0.0506	0.0502	0.0495	0.0492	0.0495	0.051	0.0505	0.0526	0.0507	0.0523	0.0492	0.0494	0.0486	0.0491	0.0489	0.0496	0.0488	0.051	0.0508	0.0513	0.0495	0.0494	0.0496	0.0488	0.0498	0.0503	0.0493	0.0499	0.0496	0.0502
307.95	0.0542	0.0553	0.0546	0.0548	0.0555	0.0534	0.0525	0.0528	0.0516	0.053	0.0513	0.0511	0.0567	0.0563	0.0562	0.0533	0.0535	0.053	0.0526	0.0533	0.0524	0.0518	0.0516	0.0518	0.054	0.0543	0.057	0.0538	0.0554	0.0523	0.0524	0.0507	0.0514	0.0512	0.0522	0.0509	0.0541	0.0543	0.0553	0.0523	0.0524	0.0521	0.0514	0.0521	0.0528	0.0516	0.0519	0.0519	0.0535
327.2	0.0598	0.0621	0.0617	0.0609	0.0621	0.059	0.0569	0.057	0.0558	0.0573	0.0544	0.0551	0.0644	0.0641	0.064	0.0585	0.0591	0.0578	0.0574	0.0582	0.0566	0.0557	0.0558	0.0558	0.0597	0.0612	0.0652	0.0598	0.0613	0.058	0.0578	0.0542	0.0555	0.0557	0.0566	0.0541	0.0599	0.0611	0.0623	0.0576	0.0575	0.0563	0.0563	0.0567	0.0575	0.0555	0.0556	0.0554	0.0593
346.45	0.071	0.0762	0.0756	0.0728	0.0751	0.0699	0.0661	0.0656	0.0643	0.0655	0.0606	0.0628	0.0794	0.0791	0.0786	0.0692	0.0701	0.0674	0.0668	0.0674	0.0646	0.0635	0.064	0.064	0.0705	0.0751	0.0804	0.0709	0.0727	0.0693	0.0681	0.0614	0.0631	0.064	0.0647	0.0608	0.0712	0.0742	0.075	0.068	0.0672	0.0648	0.0654	0.0657	0.0663	0.0634	0.0629	0.0628	0.0711
365.7	0.0915	0.1003	0.0996	0.0939	0.0981	0.0895	0.0824	0.0813	0.0794	0.0801	0.0717	0.0768	0.1034	0.1035	0.1021	0.0886	0.09	0.0843	0.0835	0.0843	0.0791	0.0774	0.078	0.079	0.0904	0.0981	0.1044	0.0897	0.0923	0.088	0.0853	0.0749	0.0759	0.078	0.078	0.0728	0.0916	0.096	0.0952	0.085	0.084	0.0801	0.0809	0.0819	0.0816	0.077	0.0753	0.0753	0.0914
384.95	0.1198	0.1303	0.1299	0.1228	0.1273	0.1168	0.1085	0.1066	0.104	0.1046	0.0913	0.1003	0.1322	0.1342	0.1329	0.1155	0.1182	0.1093	0.1086	0.1087	0.1015	0.0984	0.0993	0.1032	0.1169	0.1281	0.1351	0.1159	0.1193	0.1138	0.1089	0.0952	0.0958	0.0986	0.0985	0.0929	0.118	0.1241	0.1223	0.1092	0.1081	0.1025	0.1031	0.1056	0.104	0.098	0.0957	0.0964	0.1185
404.2	0.1499	0.1611	0.161	0.1556	0.1593	0.1489	0.1398	0.1373	0.1347	0.1345	0.1203	0.1306	0.1632	0.1678	0.1679	0.1484	0.1527	0.1425	0.1413	0.1409	0.1316	0.128	0.1292	0.1336	0.1463	0.1639	0.1695	0.1487	0.1514	0.148	0.1404	0.1223	0.1229	0.1261	0.1237	0.1214	0.1476	0.1601	0.1575	0.1397	0.1399	0.1325	0.1334	0.1369	0.1337	0.1278	0.1232	0.1256	0.1477
423.45	0.1807	0.1974	0.197	0.1892	0.196	0.1852	0.1752	0.1715	0.1687	0.168	0.1529	0.1637	0.1978	0.2081	0.2082	0.1847	0.1905	0.1787	0.1797	0.1789	0.1663	0.1644	0.165	0.1679	0.1774	0.2028	0.2057	0.1838	0.1872	0.1887	0.1787	0.1557	0.1577	0.163	0.1572	0.155	0.1785	0.1977	0.1937	0.1741	0.176	0.1682	0.1679	0.1735	0.1689	0.1649	0.1553	0.1589	0.1801
442.7	0.2192	0.2395	0.2402	0.2312	0.2395	0.2273	0.2141	0.2098	0.2065	0.2052	0.1907	0.2008	0.2373	0.2534	0.2525	0.2265	0.2327	0.219	0.221	0.2246	0.2052	0.2096	0.2072	0.2067	0.2162	0.2479	0.2492	0.2235	0.2294	0.2296	0.2183	0.1924	0.1971	0.203	0.1998	0.1918	0.2172	0.2432	0.2355	0.2134	0.2182	0.2091	0.2062	0.2158	0.2077	0.2037	0.1955	0.1966	0.2201
461.95	0.2538	0.2732	0.2745	0.2723	0.2781	0.2728	0.2591	0.2551	0.2511	0.25	0.2395	0.2476	0.266	0.2929	0.3011	0.2786	0.2877	0.2746	0.2752	0.2873	0.2521	0.264	0.2595	0.2605	0.2507	0.2888	0.3005	0.2744	0.285	0.2832	0.2745	0.2352	0.2413	0.2542	0.2473	0.2392	0.2523	0.2885	0.2834	0.2618	0.2699	0.2637	0.2539	0.2671	0.258	0.2507	0.2454	0.2457	0.2542
481.2	0.2844	0.3095	0.3072	0.3068	0.3112	0.3116	0.2996	0.304	0.308	0.3009	0.2993	0.3088	0.2953	0.3142	0.3281	0.3138	0.3266	0.3232	0.329	0.3459	0.3153	0.3258	0.3191	0.3274	0.2776	0.3221	0.3356	0.3143	0.329	0.3278	0.3257	0.2886	0.3007	0.3194	0.3036	0.3025	0.2783	0.3257	0.3215	0.3056	0.3167	0.3192	0.3126	0.3226	0.3157	0.3109	0.2985	0.311	0.2818
500.45	0.3146	0.3378	0.3348	0.3395	0.3414	0.3517	0.3372	0.3418	0.3405	0.3365	0.358	0.3549	0.3173	0.3301	0.3479	0.3399	0.3564	0.3584	0.3633	0.3798	0.3656	0.3705	0.3651	0.3713	0.2962	0.3386	0.3601	0.3453	0.3581	0.3583	0.3617	0.3336	0.3518	0.3683	0.3669	0.355	0.2951	0.3443	0.3521	0.3407	0.3524	0.3627	0.35	0.3625	0.36	0.3581	0.3589	0.3628	0.2973
519.7	0.3401	0.3707	0.366	0.371	0.3695	0.3856	0.3693	0.377	0.37	0.3647	0.4083	0.4087	0.347	0.3585	0.375	0.3573	0.3797	0.3821	0.3876	0.4021	0.3906	0.3932	0.3946	0.4125	0.3174	0.3643	0.3928	0.3693	0.3854	0.3826	0.3858	0.3593	0.3784	0.3948	0.3983	0.3938	0.3195	0.3642	0.3804	0.3663	0.3791	0.4069	0.3849	0.3936	0.3866	0.3907	0.3982	0.4024	0.3173
538.95	0.3626	0.3956	0.389	0.4023	0.3987	0.4236	0.4082	0.4206	0.4076	0.3987	0.4474	0.4604	0.3613	0.3783	0.3964	0.3833	0.4125	0.4096	0.4146	0.4233	0.4128	0.4126	0.4151	0.447	0.3364	0.3878	0.421	0.4017	0.4245	0.4133	0.4169	0.3849	0.4011	0.4177	0.4242	0.4263	0.3354	0.3917	0.415	0.3995	0.4139	0.4522	0.4202	0.4249	0.4122	0.4146	0.421	0.4383	0.332
558.2	0.3793	0.4143	0.4055	0.4261	0.4194	0.4485	0.4369	0.456	0.4406	0.4271	0.4895	0.5017	0.3758	0.3997	0.4175	0.4057	0.4412	0.4359	0.4439	0.4508	0.443	0.4384	0.438	0.477	0.3485	0.4097	0.4482	0.4315	0.4588	0.4385	0.4478	0.418	0.4289	0.4461	0.4512	0.4568	0.3484	0.4119	0.4432	0.4307	0.4491	0.4901	0.4623	0.4574	0.4417	0.4427	0.4469	0.4709	0.3432
577.45	0.3893	0.4281	0.4195	0.4422	0.4362	0.4673	0.46	0.4823	0.4627	0.4499	0.5179	0.5373	0.3852	0.4123	0.4324	0.4221	0.4586	0.4586	0.4665	0.4729	0.4639	0.4578	0.457	0.5014	0.3585	0.428	0.4684	0.4559	0.4796	0.4574	0.4721	0.4432	0.4514	0.4677	0.4729	0.4815	0.3597	0.4317	0.4672	0.4557	0.4733	0.5154	0.4922	0.4801	0.4632	0.4651	0.4695	0.4994	0.3519
596.7	0.4045	0.4444	0.4351	0.4611	0.4508	0.4882	0.48	0.5086	0.4869	0.4765	0.5416	0.5704	0.3982	0.422	0.4445	0.4333	0.473	0.4764	0.484	0.4914	0.4849	0.4763	0.474	0.5212	0.3713	0.4433	0.4837	0.4757	0.499	0.4728	0.4909	0.4654	0.473	0.4883	0.4925	0.5023	0.3732	0.4497	0.4856	0.4774	0.4924	0.5366	0.5136	0.502	0.4838	0.4866	0.4919	0.5246	0.3627
615.95	0.413	0.4538	0.4439	0.4694	0.4613	0.4948	0.4907	0.5201	0.5034	0.4943	0.5613	0.5953	0.408	0.4328	0.4533	0.4394	0.4833	0.4886	0.4964	0.5066	0.4994	0.4885	0.4855	0.5326	0.381	0.4509	0.4885	0.4883	0.5114	0.4845	0.5031	0.4801	0.4869	0.5019	0.505	0.5133	0.3827	0.4566	0.4935	0.4879	0.5035	0.5456	0.5263	0.5151	0.4986	0.5022	0.506	0.5376	0.372
635.18	0.423	0.4661	0.4561	0.4834	0.4678	0.5021	0.5012	0.5369	0.5123	0.5048	0.5792	0.6217	0.4155	0.4388	0.4619	0.4499	0.4871	0.4979	0.5062	0.5177	0.5112	0.5008	0.4972	0.5477	0.3883	0.4605	0.4943	0.4991	0.5166	0.49	0.5139	0.4858	0.5008	0.5178	0.5212	0.5299	0.3903	0.4641	0.5056	0.5005	0.5122	0.5572	0.5382	0.5255	0.5098	0.5172	0.5222	0.5555	0.3793
654.45	0.4312	0.478	0.4627	0.4914	0.476	0.512	0.5082	0.5432	0.5205	0.5115	0.5889	0.6382	0.4224	0.4455	0.472	0.4561	0.4963	0.5061	0.5125	0.5234	0.5192	0.5075	0.5039	0.5567	0.3947	0.4739	0.5085	0.5093	0.5279	0.4998	0.5175	0.4909	0.5098	0.5264	0.5281	0.5385	0.3971	0.4754	0.5193	0.5135	0.5278	0.5681	0.547	0.5315	0.5175	0.5271	0.5322	0.566	0.3848
673.7	0.4371	0.4859	0.4708	0.4986	0.4829	0.5166	0.5126	0.5474	0.5238	0.5127	0.5973	0.6499	0.4268	0.4493	0.474	0.4596	0.5019	0.5087	0.5165	0.5282	0.5233	0.511	0.5093	0.563	0.3969	0.4771	0.5125	0.511	0.5348	0.5029	0.5216	0.4958	0.5166	0.533	0.5384	0.5442	0.4019	0.4759	0.5217	0.5168	0.5323	0.5726	0.5496	0.5372	0.5236	0.5353	0.5417	0.5731	0.3893
692.93	0.4464	0.4989	0.4826	0.5128	0.4929	0.5285	0.5217	0.5565	0.5308	0.5193	0.6096	0.6559	0.435	0.4584	0.487	0.4701	0.5111	0.5161	0.5231	0.5335	0.5284	0.5166	0.5174	0.5661	0.4041	0.4874	0.5265	0.5234	0.5432	0.5123	0.5281	0.5035	0.5218	0.5412	0.5474	0.5502	0.4078	0.4851	0.534	0.529	0.5387	0.5795	0.5581	0.5417	0.5299	0.5424	0.5505	0.579	0.3947
712.18	0.4524	0.5109	0.4928	0.5228	0.5001	0.5368	0.5269	0.5639	0.5382	0.5261	0.615	0.661	0.4433	0.4658	0.4977	0.4749	0.5169	0.5225	0.528	0.5378	0.534	0.5211	0.5241	0.5724	0.4125	0.4979	0.535	0.5321	0.5496	0.5171	0.5323	0.5075	0.5292	0.5485	0.5564	0.5582	0.4153	0.4967	0.5448	0.537	0.5466	0.5864	0.563	0.5465	0.535	0.549	0.5595	0.5861	0.4022
731.45	0.4544	0.5157	0.4991	0.5312	0.51	0.5414	0.5344	0.5708	0.5462	0.5303	0.6232	0.6683	0.4515	0.4735	0.5064	0.4825	0.5279	0.5281	0.5337	0.5423	0.5393	0.5251	0.5302	0.5775	0.4178	0.4997	0.5378	0.5356	0.5592	0.5242	0.5379	0.513	0.5357	0.5538	0.5635	0.5635	0.4213	0.4966	0.5471	0.5394	0.5518	0.5933	0.567	0.5521	0.5412	0.5552	0.5677	0.5935	0.4073
750.7	0.4624	0.5252	0.5081	0.5408	0.5145	0.549	0.5406	0.5765	0.5494	0.5338	0.6282	0.6772	0.4595	0.4824	0.5164	0.4911	0.5361	0.5364	0.5435	0.5502	0.5447	0.5314	0.5383	0.5851	0.4263	0.5107	0.5488	0.5442	0.5648	0.5336	0.5461	0.5205	0.5413	0.5608	0.5733	0.5726	0.4299	0.508	0.5593	0.5506	0.5588	0.6011	0.5761	0.5595	0.5462	0.5621	0.5755	0.6015	0.4154
769.95	0.4718	0.5388	0.5202	0.5533	0.5229	0.5584	0.5503	0.5842	0.5577	0.5425	0.6351	0.6846	0.4682	0.4917	0.526	0.4986	0.545	0.5443	0.5503	0.554	0.5495	0.5372	0.546	0.5925	0.4351	0.5201	0.5588	0.5547	0.5746	0.5462	0.5536	0.5288	0.5483	0.5687	0.583	0.5778	0.4389	0.5148	0.566	0.5564	0.5667	0.6094	0.5828	0.5645	0.5533	0.5687	0.584	0.6072	0.424
789.2	0.4804	0.5495	0.5318	0.5649	0.5373	0.569	0.5605	0.5945	0.5667	0.5512	0.6425	0.6891	0.4791	0.4996	0.5364	0.509	0.5557	0.5544	0.5581	0.5634	0.558	0.5428	0.5529	0.5983	0.4433	0.5263	0.5682	0.5636	0.5816	0.5555	0.5601	0.5388	0.5548	0.5764	0.5919	0.5859	0.447	0.5256	0.5786	0.5679	0.5779	0.6196	0.5909	0.5755	0.5621	0.5782	0.591	0.6138	0.4305
808.47	0.4886	0.5581	0.537	0.5702	0.5402	0.5744	0.5655	0.5982	0.5703	0.5561	0.6457	0.7002	0.4885	0.5084	0.5427	0.5175	0.5629	0.561	0.5651	0.5704	0.562	0.5479	0.5599	0.6076	0.4513	0.5361	0.5749	0.5688	0.589	0.5644	0.5682	0.5455	0.5609	0.5822	0.6007	0.5968	0.4524	0.5325	0.5858	0.5745	0.5843	0.6264	0.6	0.5841	0.57	0.5834	0.5991	0.6207	0.4372
827.7	0.498	0.5673	0.5536	0.5871	0.5545	0.587	0.5754	0.6089	0.5818	0.5666	0.6559	0.7071	0.5025	0.5171	0.5539	0.5278	0.5737	0.5719	0.5743	0.5788	0.571	0.5576	0.5674	0.6165	0.4597	0.5466	0.5869	0.5803	0.5974	0.5724	0.5759	0.5546	0.5702	0.5897	0.6118	0.6075	0.4606	0.545	0.5966	0.5851	0.5937	0.6365	0.6059	0.5883	0.5768	0.5916	0.607	0.6329	0.4451
846.97	0.5039	0.5769	0.5577	0.5927	0.5621	0.5949	0.5828	0.6141	0.5881	0.5734	0.6619	0.7196	0.5069	0.525	0.5612	0.5367	0.5828	0.5793	0.5804	0.5854	0.5783	0.564	0.5756	0.6275	0.466	0.556	0.597	0.5889	0.6064	0.5816	0.5831	0.5631	0.5768	0.5949	0.6203	0.6171	0.4676	0.5547	0.6028	0.592	0.6026	0.6422	0.6131	0.5978	0.5846	0.5991	0.6146	0.6424	0.4508
866.22	0.5231	0.594	0.5708	0.608	0.5702	0.604	0.5933	0.6232	0.597	0.5835	0.6725	0.7287	0.5203	0.5342	0.5718	0.5466	0.5917	0.5874	0.5894	0.5943	0.5853	0.5702	0.5818	0.6386	0.4759	0.5612	0.6039	0.5973	0.6136	0.5902	0.5919	0.5717	0.5832	0.6031	0.63	0.6307	0.4766	0.5605	0.6114	0.6016	0.61	0.6504	0.6223	0.607	0.592	0.6062	0.6226	0.6506	0.4569
885.48	0.5392	0.6103	0.5899	0.6194	0.5832	0.6172	0.6046	0.6338	0.6086	0.597	0.6838	0.7373	0.536	0.548	0.5832	0.5553	0.6019	0.5973	0.599	0.6018	0.5949	0.5815	0.5909	0.6495	0.4858	0.5748	0.6184	0.6077	0.6228	0.6035	0.6012	0.584	0.5926	0.6134	0.6428	0.6407	0.4896	0.571	0.6248	0.6122	0.6208	0.663	0.6338	0.6175	0.6027	0.6177	0.6313	0.6603	0.4665
904.73	0.5504	0.6279	0.598	0.6288	0.5943	0.6245	0.609	0.6404	0.6141	0.6015	0.6868	0.7417	0.5517	0.5568	0.5926	0.5643	0.6102	0.6062	0.6064	0.6091	0.6034	0.588	0.5968	0.6547	0.4986	0.5849	0.6245	0.6148	0.6328	0.6106	0.6081	0.5911	0.6002	0.6199	0.65	0.6458	0.5015	0.582	0.6323	0.6199	0.6299	0.6717	0.6401	0.6253	0.6115	0.6227	0.6379	0.6671	0.4755
923.98	0.5535	0.6313	0.6082	0.6362	0.599	0.6329	0.6188	0.6506	0.6206	0.6099	0.6994	0.7496	0.5569	0.5649	0.6016	0.5754	0.6193	0.6143	0.6159	0.6182	0.611	0.5963	0.6062	0.665	0.505	0.5945	0.6367	0.6255	0.6399	0.6202	0.6175	0.6003	0.6082	0.6268	0.66	0.6546	0.5025	0.588	0.6389	0.6272	0.6373	0.6796	0.6496	0.6355	0.6189	0.6295	0.6458	0.6748	0.4805
943.23	0.568	0.65	0.6235	0.6441	0.6117	0.642	0.6272	0.6584	0.6312	0.6208	0.7067	0.758	0.5696	0.5744	0.6088	0.5806	0.6254	0.6223	0.6218	0.6238	0.6188	0.6042	0.6143	0.6742	0.5142	0.6001	0.6392	0.628	0.6467	0.6266	0.6226	0.6073	0.6134	0.6361	0.6688	0.6676	0.5111	0.5947	0.6453	0.6335	0.643	0.6884	0.6568	0.6435	0.6262	0.6383	0.6535	0.6886	0.4843
962.5	0.5809	0.6589	0.6291	0.6555	0.6199	0.6498	0.6327	0.6662	0.6405	0.6269	0.7148	0.7649	0.5797	0.5841	0.6169	0.5889	0.6323	0.6303	0.6289	0.6324	0.6269	0.6114	0.6215	0.6834	0.5234	0.6089	0.6443	0.6365	0.6545	0.6364	0.6297	0.6168	0.6215	0.6434	0.6805	0.6782	0.5187	0.6042	0.651	0.6406	0.6512	0.6966	0.6644	0.6509	0.6335	0.645	0.6608	0.6981	0.4929
981.75	0.5925	0.67	0.6416	0.6666	0.6289	0.6565	0.6395	0.676	0.6477	0.6369	0.7224	0.7726	0.5906	0.591	0.6223	0.5947	0.6374	0.6349	0.635	0.6391	0.6332	0.617	0.6275	0.6924	0.5343	0.613	0.6514	0.6444	0.6596	0.6427	0.6375	0.6245	0.6287	0.651	0.6913	0.6885	0.5247	0.6075	0.6564	0.6466	0.6553	0.7018	0.6708	0.6572	0.6379	0.6503	0.666	0.7055	0.4966
1001	0.6105	0.683	0.6552	0.6726	0.6361	0.6642	0.6465	0.6815	0.654	0.6457	0.7302	0.7813	0.6089	0.5987	0.6298	0.6013	0.6428	0.6417	0.6396	0.6429	0.6385	0.624	0.6344	0.7045	0.5492	0.6227	0.6585	0.6483	0.6651	0.6488	0.6416	0.6296	0.634	0.6566	0.7014	0.6984	0.5429	0.6141	0.6651	0.6516	0.6623	0.7102	0.6766	0.6619	0.6448	0.6578	0.6713	0.7153	0.5142
1020.27	0.628	0.6946	0.6605	0.6815	0.6456	0.6711	0.6547	0.6898	0.6645	0.6549	0.7388	0.7889	0.6225	0.6071	0.637	0.6071	0.6507	0.6497	0.648	0.6511	0.6486	0.631	0.6399	0.7111	0.5551	0.627	0.664	0.6531	0.6744	0.6569	0.6493	0.6373	0.6411	0.6631	0.7154	0.7095	0.5455	0.6236	0.6741	0.66	0.6723	0.7211	0.6837	0.6702	0.6532	0.6635	0.6776	0.7227	0.5143
1039.52	0.6415	0.7048	0.6718	0.6923	0.6536	0.6793	0.6616	0.6984	0.6671	0.6593	0.7438	0.7966	0.6295	0.6121	0.6427	0.6133	0.6552	0.6555	0.653	0.6573	0.6524	0.6349	0.646	0.7177	0.5608	0.6348	0.6707	0.6617	0.6806	0.6643	0.6566	0.6435	0.6476	0.6687	0.7253	0.7185	0.5493	0.6271	0.678	0.6665	0.6777	0.7273	0.6915	0.6774	0.6578	0.6691	0.6841	0.7316	0.5184
1058.77	0.6512	0.7156	0.68	0.7001	0.6584	0.6875	0.6665	0.7036	0.6755	0.6677	0.7511	0.8036	0.6492	0.6238	0.6513	0.6217	0.6634	0.6654	0.6615	0.6626	0.6592	0.6419	0.654	0.7258	0.5754	0.6419	0.6765	0.6674	0.6878	0.6732	0.6636	0.6513	0.6545	0.6769	0.7375	0.7288	0.5628	0.6353	0.6834	0.6726	0.685	0.7352	0.6985	0.6836	0.6652	0.6773	0.6912	0.7362	0.531
1078.02	0.6657	0.7232	0.6888	0.7098	0.67	0.6966	0.6755	0.714	0.6852	0.6779	0.7593	0.8088	0.6549	0.6304	0.6588	0.6267	0.668	0.6725	0.6665	0.6716	0.6664	0.6492	0.6601	0.7333	0.5829	0.6502	0.6822	0.6742	0.6957	0.6784	0.6683	0.658	0.6611	0.6819	0.7467	0.7395	0.5682	0.6444	0.6917	0.6792	0.6921	0.7442	0.7045	0.6911	0.672	0.6824	0.697	0.7456	0.5347
1097.28	0.6812	0.7341	0.7006	0.7173	0.6758	0.7044	0.6831	0.7194	0.6924	0.6838	0.7664	0.8155	0.6698	0.6391	0.667	0.6349	0.6761	0.6781	0.6735	0.6785	0.6739	0.6559	0.669	0.7411	0.5938	0.6571	0.6897	0.6828	0.7015	0.6855	0.6761	0.6652	0.6675	0.6898	0.7593	0.7478	0.5753	0.6502	0.6972	0.6853	0.698	0.751	0.713	0.6968	0.6784	0.6888	0.7027	0.7543	0.5406
1116.53	0.6988	0.745	0.7146	0.7252	0.6878	0.7139	0.6917	0.7257	0.6989	0.6936	0.7732	0.8253	0.6782	0.6467	0.6763	0.6403	0.6826	0.6831	0.6778	0.6824	0.6798	0.6608	0.675	0.7487	0.6021	0.6638	0.6984	0.6867	0.7083	0.6913	0.6811	0.6703	0.674	0.6958	0.7708	0.7581	0.5857	0.6559	0.7031	0.6894	0.703	0.7596	0.72	0.7027	0.6836	0.695	0.7102	0.7608	0.5489
1135.8	0.7204	0.7627	0.7227	0.7353	0.6963	0.7236	0.698	0.7343	0.7062	0.7022	0.7799	0.8312	0.6909	0.6568	0.6836	0.6465	0.6906	0.6904	0.6855	0.6915	0.687	0.6674	0.6804	0.7572	0.6149	0.6726	0.7018	0.6936	0.7159	0.6996	0.6887	0.6765	0.6807	0.6981	0.7796	0.7647	0.5945	0.664	0.7109	0.6976	0.7102	0.766	0.7245	0.7071	0.6893	0.7	0.7123	0.768	0.5601
1155.03	0.7328	0.7687	0.7358	0.7461	0.707	0.734	0.7094	0.7454	0.7163	0.7106	0.7879	0.8368	0.7105	0.6671	0.6907	0.6535	0.6968	0.6961	0.6911	0.6988	0.6935	0.6724	0.6868	0.7669	0.6288	0.6806	0.7125	0.7022	0.7211	0.7047	0.6941	0.6848	0.6852	0.7062	0.7912	0.7748	0.6082	0.6711	0.7179	0.7043	0.7162	0.775	0.7325	0.7158	0.6948	0.7068	0.7195	0.7779	0.5695
1174.28	0.7428	0.7772	0.7422	0.7496	0.7124	0.7403	0.7155	0.7475	0.7199	0.7183	0.7947	0.8409	0.7154	0.6714	0.6948	0.6557	0.6994	0.6997	0.6964	0.7013	0.6974	0.677	0.6902	0.7743	0.635	0.6855	0.7192	0.7047	0.7272	0.7131	0.7006	0.6882	0.6902	0.7117	0.7998	0.7821	0.6151	0.6758	0.7235	0.7098	0.7209	0.7795	0.7377	0.7202	0.6976	0.7137	0.7232	0.7864	0.5746
1193.55	0.746	0.7864	0.7495	0.7576	0.7178	0.7473	0.7212	0.7546	0.7264	0.7233	0.8	0.8473	0.7228	0.6799	0.7005	0.6627	0.706	0.7058	0.699	0.7066	0.7037	0.681	0.6957	0.7813	0.6427	0.6928	0.7235	0.7117	0.7334	0.7196	0.7059	0.6938	0.6992	0.7153	0.8101	0.7901	0.6212	0.6835	0.728	0.7149	0.7272	0.7867	0.7433	0.7261	0.7046	0.7173	0.7274	0.7952	0.581
1212.8	0.7601	0.7955	0.7628	0.7666	0.7301	0.757	0.7315	0.7637	0.7342	0.732	0.8084	0.8542	0.7422	0.6911	0.7137	0.6696	0.714	0.7102	0.7056	0.7124	0.7097	0.6864	0.6989	0.7887	0.6591	0.7009	0.7323	0.7159	0.7416	0.7239	0.7101	0.7014	0.7044	0.7207	0.8219	0.7991	0.6364	0.6876	0.7347	0.7197	0.7332	0.7946	0.7499	0.7326	0.7099	0.7233	0.7319	0.8022	0.593
1232.05	0.7621	0.8085	0.773	0.7778	0.7371	0.7677	0.7392	0.7707	0.7419	0.7396	0.8161	0.8596	0.7435	0.6976	0.7163	0.6765	0.7202	0.7177	0.7112	0.7172	0.7145	0.6903	0.7059	0.8001	0.6602	0.7087	0.7375	0.7231	0.7468	0.7311	0.721	0.707	0.7095	0.7272	0.8351	0.8049	0.6408	0.6945	0.7398	0.7257	0.7374	0.7989	0.7569	0.7387	0.7135	0.7276	0.7386	0.8118	0.5971
1251.3	0.773	0.8171	0.7829	0.7822	0.7435	0.7734	0.7442	0.7738	0.748	0.747	0.8205	0.8634	0.7596	0.7074	0.7241	0.6825	0.7262	0.723	0.7164	0.7226	0.7208	0.6962	0.7096	0.8034	0.6781	0.7169	0.7414	0.7269	0.7524	0.735	0.7216	0.7119	0.7148	0.7306	0.8392	0.8114	0.666	0.7035	0.7473	0.7315	0.7446	0.8081	0.7626	0.7428	0.7197	0.7341	0.7437	0.8143	0.614
1270.57	0.7829	0.823	0.7907	0.7924	0.7542	0.7804	0.7509	0.7824	0.7565	0.7538	0.8281	0.8713	0.7714	0.712	0.7279	0.6877	0.7293	0.7231	0.7189	0.7298	0.7264	0.699	0.7157	0.8114	0.6934	0.7193	0.7477	0.7348	0.7581	0.7393	0.7282	0.7192	0.7204	0.7338	0.8411	0.8192	0.6661	0.7095	0.7515	0.7369	0.7482	0.812	0.7681	0.7495	0.7236	0.7358	0.7451	0.8223	0.6188
1289.83	0.7876	0.8331	0.8007	0.7996	0.7624	0.7903	0.7603	0.7882	0.7654	0.7647	0.8385	0.8751	0.7692	0.7244	0.7359	0.6919	0.7308	0.728	0.7213	0.7315	0.728	0.7016	0.7196	0.8184	0.7015	0.7355	0.7571	0.7394	0.7649	0.7467	0.7334	0.7219	0.7257	0.7394	0.8415	0.8239	0.6836	0.7157	0.7558	0.7421	0.7519	0.8162	0.7719	0.7495	0.7256	0.7406	0.7505	0.8286	0.6314
1309.08	0.8035	0.847	0.8111	0.8105	0.7715	0.7949	0.7642	0.7938	0.7725	0.7688	0.8418	0.8824	0.7963	0.7344	0.7468	0.698	0.7392	0.7342	0.7278	0.7361	0.7327	0.708	0.7233	0.8241	0.723	0.7462	0.767	0.7443	0.7701	0.7512	0.7388	0.7287	0.7295	0.7423	0.8477	0.8301	0.7019	0.7248	0.7614	0.7466	0.7563	0.8231	0.7782	0.7565	0.7322	0.7458	0.7554	0.834	0.6461
1328.33	0.8173	0.8584	0.8179	0.8186	0.7757	0.7978	0.7696	0.7977	0.7766	0.772	0.8482	0.8841	0.8082	0.7433	0.7538	0.7038	0.747	0.737	0.7329	0.7399	0.7379	0.7114	0.7301	0.8298	0.7396	0.7569	0.7743	0.7494	0.7769	0.7566	0.7456	0.7337	0.7358	0.7487	0.8615	0.8333	0.7147	0.7301	0.7678	0.7514	0.7622	0.8278	0.7853	0.762	0.737	0.7498	0.7606	0.8383	0.6594
1347.6	0.8163	0.8605	0.8257	0.8228	0.7808	0.8067	0.7733	0.7996	0.7811	0.7773	0.8532	0.8855	0.8006	0.7495	0.7544	0.707	0.751	0.7376	0.7348	0.7419	0.7391	0.7143	0.7332	0.8361	0.7457	0.7611	0.7766	0.7543	0.7801	0.7606	0.7476	0.7345	0.7393	0.7506	0.8711	0.836	0.7197	0.7357	0.7738	0.7559	0.7653	0.8324	0.7885	0.7642	0.7401	0.7527	0.763	0.8445	0.6698
1366.83	0.8351	0.8732	0.8316	0.8277	0.7887	0.8114	0.7797	0.8055	0.7857	0.7817	0.8551	0.8932	0.8119	0.7598	0.7612	0.715	0.758	0.7463	0.7391	0.7455	0.743	0.7202	0.7369	0.841	0.7595	0.7669	0.7795	0.7581	0.7873	0.7662	0.7526	0.7385	0.7429	0.7545	0.8825	0.8405	0.731	0.7457	0.7781	0.7589	0.7718	0.8392	0.794	0.7683	0.743	0.7558	0.7676	0.8496	0.6781
1386.08	0.8513	0.8751	0.8399	0.84	0.7992	0.8181	0.7896	0.8146	0.7945	0.7904	0.8641	0.9012	0.828	0.7656	0.7676	0.722	0.7647	0.7521	0.7452	0.7498	0.7462	0.7229	0.7407	0.8463	0.7712	0.7712	0.7849	0.7676	0.7918	0.7716	0.7578	0.746	0.7489	0.7589	0.8792	0.8441	0.749	0.7554	0.7852	0.7696	0.7802	0.8466	0.8001	0.7773	0.7497	0.7621	0.7725	0.8514	0.6912
1405.33	0.8478	0.8757	0.844	0.8411	0.798	0.8182	0.7918	0.8152	0.7957	0.792	0.8667	0.9056	0.8327	0.7678	0.7703	0.7229	0.7669	0.7554	0.7522	0.7513	0.7473	0.7262	0.741	0.8512	0.781	0.776	0.7871	0.7702	0.7964	0.7761	0.7642	0.7476	0.7546	0.7622	0.8837	0.8486	0.7494	0.755	0.7867	0.7729	0.7831	0.852	0.8067	0.7799	0.7492	0.7619	0.774	0.8546	0.6918
1424.6	0.8495	0.8805	0.8479	0.843	0.8002	0.8228	0.7943	0.8174	0.7995	0.7961	0.8687	0.9115	0.8272	0.7683	0.7698	0.721	0.7662	0.7571	0.7509	0.7543	0.7505	0.7289	0.7434	0.8585	0.787	0.777	0.7876	0.7707	0.7959	0.7763	0.7663	0.7527	0.7584	0.7661	0.8879	0.8578	0.7517	0.7578	0.7881	0.7738	0.7842	0.8555	0.8081	0.7813	0.7526	0.7639	0.7771	0.8585	0.6945
[truncated: 47 more columns]

## Sheet: Plate_5
Time (min)	1	2	3	4	5	6	7	8	9	10	11	12	13	14	15	16	17	18	19	20	21	22	23	24	25	26	27	28	29	30	31	32	33	34	35	36	37	38	39	40	41	42	43	44	45	46	47	48	49
0	0.0482	0.0474	0.047	0.0479	0.047	0.0471	0.0467	0.0465	0.0466	0.0491	0.0473	0.0469	0.048	0.047	0.0477	0.0471	0.0472	0.0474	0.0465	0.0472	0.0472	0.0467	0.0476	0.0468	0.0479	0.047	0.0472	0.0478	0.0479	0.0464	0.0465	0.0468	0.0473	0.0462	0.0472	0.0465	0.0477	0.0469	0.0473	0.0472	0.0475	0.0471	0.0465	0.0474	0.0475	0.0469	0.0475	0.0469	0.047
19.23	0.0484	0.0474	0.0469	0.0479	0.047	0.047	0.0467	0.0465	0.0466	0.049	0.0471	0.047	0.048	0.0468	0.0475	0.047	0.0472	0.0473	0.0465	0.0472	0.0473	0.0467	0.0477	0.0466	0.0478	0.0469	0.0472	0.0478	0.0479	0.0464	0.0466	0.047	0.0471	0.0462	0.0472	0.0465	0.0477	0.0469	0.0472	0.0471	0.0476	0.0469	0.0465	0.0479	0.0474	0.0468	0.0473	0.0469	0.0469
38.47	0.0485	0.0474	0.047	0.0479	0.0471	0.0471	0.0466	0.0466	0.0467	0.049	0.0472	0.047	0.048	0.0468	0.0475	0.0471	0.0472	0.0473	0.0465	0.0472	0.0474	0.0467	0.0476	0.0466	0.0479	0.047	0.0472	0.0478	0.0479	0.0463	0.0465	0.047	0.0472	0.0463	0.0472	0.0466	0.0477	0.0469	0.0472	0.0472	0.0476	0.0471	0.0465	0.0473	0.0473	0.047	0.0474	0.0468	0.0469
57.72	0.0484	0.0474	0.047	0.0478	0.0469	0.047	0.0466	0.0465	0.0465	0.049	0.0471	0.0468	0.048	0.0469	0.0475	0.0469	0.0471	0.0472	0.0464	0.0471	0.0472	0.0466	0.0476	0.0466	0.0478	0.0469	0.0473	0.0477	0.0478	0.0462	0.0465	0.0469	0.0472	0.0463	0.0471	0.0464	0.0476	0.0467	0.0471	0.0472	0.0476	0.0469	0.0464	0.0477	0.0472	0.0469	0.0473	0.0469	0.0469
76.97	0.0484	0.0473	0.047	0.0479	0.047	0.0471	0.0465	0.0465	0.0466	0.049	0.0472	0.0469	0.0479	0.0467	0.0474	0.0469	0.0472	0.0473	0.0464	0.0471	0.0472	0.0467	0.0475	0.0465	0.0478	0.0469	0.0471	0.0477	0.0478	0.0462	0.0463	0.0469	0.0471	0.0462	0.047	0.0464	0.0477	0.0467	0.0472	0.047	0.0475	0.047	0.0462	0.0472	0.0471	0.0468	0.0473	0.0469	0.0469
96.22	0.0485	0.0475	0.0471	0.048	0.0471	0.0471	0.0467	0.0465	0.0466	0.0491	0.0473	0.0469	0.048	0.0469	0.0476	0.047	0.0473	0.0473	0.0466	0.0472	0.0473	0.0467	0.0477	0.0465	0.0479	0.0469	0.0471	0.0478	0.0479	0.0464	0.0465	0.0468	0.0472	0.0462	0.0471	0.0464	0.0478	0.0469	0.0472	0.0471	0.0476	0.047	0.0465	0.0474	0.0473	0.0468	0.0473	0.0468	0.047
115.45	0.0484	0.0474	0.047	0.0479	0.047	0.0472	0.0466	0.0465	0.0466	0.049	0.0473	0.0469	0.0481	0.0468	0.0475	0.047	0.0472	0.0473	0.0465	0.0472	0.0472	0.0467	0.0475	0.0465	0.0479	0.0469	0.0472	0.0478	0.0478	0.0463	0.0464	0.0468	0.0472	0.0462	0.0471	0.0464	0.0476	0.0467	0.0472	0.0471	0.0476	0.047	0.0464	0.0473	0.0472	0.0469	0.0473	0.0469	0.047
134.7	0.0484	0.0473	0.047	0.0479	0.0471	0.0471	0.0466	0.0465	0.0465	0.0491	0.0472	0.0469	0.048	0.0469	0.0477	0.047	0.0471	0.0474	0.0465	0.0472	0.0473	0.0467	0.0477	0.0465	0.0479	0.0469	0.0472	0.0478	0.0478	0.0464	0.0464	0.0467	0.0472	0.0462	0.0472	0.0464	0.0476	0.0468	0.0472	0.0471	0.0476	0.047	0.0464	0.0473	0.0473	0.0469	0.0473	0.0468	0.0469
153.95	0.0485	0.0475	0.0471	0.048	0.0471	0.0473	0.0466	0.0467	0.0467	0.0492	0.0478	0.0471	0.0481	0.0471	0.0476	0.0472	0.0474	0.0474	0.0466	0.0473	0.0474	0.0467	0.0477	0.0467	0.0479	0.047	0.0472	0.0479	0.048	0.0466	0.0465	0.047	0.0473	0.0463	0.0471	0.0465	0.0478	0.047	0.0473	0.0472	0.0476	0.0472	0.0464	0.0474	0.0474	0.0469	0.0474	0.0469	0.0471
173.18	0.0485	0.0475	0.0471	0.048	0.0471	0.0472	0.0467	0.0467	0.0466	0.0491	0.0472	0.047	0.048	0.0469	0.0476	0.047	0.0472	0.0473	0.0464	0.0472	0.0475	0.0467	0.0477	0.0467	0.0479	0.047	0.0472	0.0478	0.0479	0.0463	0.0464	0.0469	0.0472	0.0462	0.0472	0.0465	0.0477	0.0469	0.0473	0.0471	0.0477	0.0471	0.0464	0.0473	0.0474	0.0469	0.0473	0.047	0.047
192.43	0.0485	0.0475	0.0471	0.048	0.0472	0.0472	0.0468	0.0465	0.0467	0.0492	0.0474	0.047	0.0481	0.047	0.0476	0.0472	0.0473	0.0474	0.0466	0.0472	0.0474	0.0467	0.0477	0.0467	0.0478	0.0469	0.0472	0.0478	0.0478	0.0463	0.0465	0.0469	0.0473	0.0463	0.0471	0.0464	0.0478	0.0469	0.0473	0.0472	0.0476	0.0471	0.0463	0.0473	0.0473	0.0469	0.0473	0.047	0.047
211.68	0.0485	0.0474	0.047	0.0479	0.0472	0.0472	0.0467	0.0465	0.0467	0.0491	0.0472	0.047	0.0481	0.047	0.0477	0.047	0.0474	0.0475	0.0466	0.0472	0.0474	0.0468	0.0477	0.0466	0.048	0.047	0.0473	0.0478	0.0479	0.0463	0.0464	0.0469	0.0472	0.0462	0.0471	0.0465	0.0476	0.0469	0.0472	0.0472	0.0476	0.0469	0.0464	0.0472	0.0473	0.0469	0.0474	0.0469	0.047
230.93	0.0485	0.0476	0.047	0.048	0.0472	0.0471	0.0468	0.0466	0.0467	0.0492	0.0475	0.047	0.0481	0.0469	0.0476	0.047	0.0474	0.0474	0.0465	0.0472	0.0475	0.0468	0.0477	0.0467	0.0479	0.047	0.0471	0.0478	0.0479	0.0463	0.0464	0.047	0.0473	0.0463	0.0472	0.0466	0.0477	0.0468	0.0472	0.0471	0.0477	0.0471	0.0465	0.0473	0.0474	0.047	0.0475	0.0471	0.047
250.17	0.0487	0.0476	0.0471	0.0481	0.0473	0.0473	0.0468	0.0466	0.0468	0.0493	0.0474	0.0472	0.0481	0.0471	0.0479	0.0471	0.0475	0.0474	0.0466	0.0472	0.0476	0.0468	0.0478	0.0467	0.048	0.0471	0.0473	0.0479	0.048	0.0464	0.0467	0.0471	0.0473	0.0464	0.0472	0.0466	0.0479	0.047	0.0473	0.0473	0.0478	0.0471	0.0465	0.0474	0.0474	0.047	0.0476	0.0471	0.0472
269.45	0.0485	0.0475	0.0471	0.0481	0.0471	0.0473	0.0467	0.0467	0.0468	0.0492	0.0472	0.047	0.0482	0.0469	0.0476	0.0471	0.0473	0.0473	0.0466	0.0473	0.0474	0.0468	0.0477	0.0467	0.0479	0.0469	0.0472	0.0478	0.0478	0.0464	0.0465	0.0469	0.0472	0.0463	0.0471	0.0466	0.0477	0.0468	0.0472	0.0473	0.0476	0.0471	0.0465	0.0474	0.0473	0.047	0.0474	0.047	0.047
288.68	0.0486	0.0475	0.0472	0.0481	0.0471	0.0473	0.0467	0.0467	0.0468	0.0494	0.0474	0.0471	0.0481	0.047	0.0476	0.0471	0.0474	0.0475	0.0466	0.0473	0.0474	0.0467	0.0477	0.0467	0.048	0.047	0.0472	0.0478	0.0479	0.0465	0.0466	0.047	0.0474	0.0463	0.0473	0.0466	0.0477	0.0469	0.0473	0.0473	0.0478	0.0472	0.0465	0.0474	0.0474	0.047	0.0473	0.047	0.0471
307.93	0.0485	0.0475	0.0471	0.0481	0.0471	0.0472	0.0468	0.0467	0.0469	0.0493	0.0474	0.0471	0.0481	0.047	0.0477	0.0471	0.0475	0.0474	0.0467	0.0473	0.0475	0.0468	0.0478	0.0468	0.0479	0.0469	0.0473	0.0479	0.0479	0.0463	0.0466	0.0469	0.0474	0.0464	0.0473	0.0466	0.0478	0.0468	0.0473	0.0471	0.0478	0.0472	0.0465	0.0474	0.0474	0.047	0.0474	0.0471	0.0471
327.18	0.0486	0.0475	0.0471	0.048	0.0472	0.0472	0.0469	0.0468	0.0469	0.0493	0.0473	0.047	0.0482	0.0469	0.0476	0.0472	0.0476	0.0476	0.0467	0.0473	0.0476	0.0469	0.0478	0.0467	0.048	0.0469	0.0472	0.0477	0.0479	0.0465	0.0466	0.0471	0.0474	0.0464	0.0473	0.0466	0.0477	0.0468	0.0473	0.0472	0.0478	0.0472	0.0466	0.0474	0.0475	0.0471	0.0475	0.0472	0.047
346.43	0.0487	0.0475	0.0472	0.0482	0.0473	0.0474	0.047	0.047	0.0471	0.0495	0.0475	0.0473	0.0481	0.0471	0.0478	0.0473	0.0477	0.0477	0.0468	0.0476	0.0477	0.047	0.0479	0.047	0.048	0.047	0.0472	0.0479	0.048	0.0466	0.0468	0.0473	0.0475	0.0468	0.0475	0.0468	0.0479	0.0471	0.0472	0.0474	0.0478	0.0474	0.0468	0.0477	0.0477	0.0472	0.0477	0.0473	0.0471
365.68	0.0486	0.0475	0.0471	0.0482	0.0474	0.0476	0.0472	0.0471	0.0472	0.0496	0.0477	0.0475	0.0482	0.047	0.0477	0.0474	0.0479	0.0479	0.0471	0.0478	0.0479	0.0472	0.0482	0.0472	0.048	0.047	0.0474	0.0479	0.0481	0.0466	0.047	0.0475	0.0476	0.0469	0.0477	0.047	0.0479	0.047	0.0474	0.0475	0.0482	0.0475	0.0469	0.0478	0.0479	0.0474	0.0479	0.0475	0.0471
384.93	0.0487	0.0477	0.0473	0.0482	0.0473	0.0477	0.0474	0.0473	0.0474	0.0498	0.0478	0.0475	0.0483	0.0472	0.0479	0.0474	0.048	0.0481	0.0474	0.0479	0.048	0.0474	0.0483	0.0473	0.048	0.0471	0.0474	0.0479	0.048	0.0467	0.047	0.0474	0.0478	0.047	0.0478	0.0471	0.0479	0.047	0.0473	0.0474	0.0481	0.0475	0.047	0.048	0.048	0.0475	0.0481	0.0476	0.0472
404.18	0.0488	0.0477	0.0472	0.0482	0.0474	0.0479	0.0479	0.0477	0.0478	0.0502	0.0482	0.0479	0.0482	0.0471	0.0478	0.0475	0.0484	0.0485	0.0478	0.0483	0.0486	0.0476	0.0486	0.0477	0.048	0.0472	0.0473	0.0479	0.0481	0.047	0.0473	0.0478	0.0483	0.0474	0.0481	0.0475	0.0477	0.0469	0.0472	0.0475	0.0485	0.0479	0.0474	0.0486	0.0484	0.0479	0.0484	0.0479	0.0471
423.43	0.0486	0.0475	0.0471	0.048	0.0474	0.0481	0.0483	0.0481	0.0482	0.0506	0.0486	0.0482	0.0481	0.047	0.0477	0.0475	0.0488	0.0489	0.0484	0.0489	0.049	0.048	0.0491	0.0481	0.0479	0.047	0.0472	0.0478	0.0481	0.0471	0.0478	0.0482	0.0487	0.0479	0.0486	0.0478	0.0477	0.0468	0.0473	0.0476	0.0489	0.0484	0.0479	0.049	0.0488	0.0482	0.0489	0.0484	0.047
442.68	0.0486	0.0476	0.0472	0.0481	0.0474	0.0485	0.049	0.0489	0.0491	0.0514	0.0492	0.0489	0.0483	0.0471	0.0477	0.0477	0.0495	0.0499	0.0494	0.0498	0.0498	0.0488	0.0497	0.0488	0.0479	0.047	0.0472	0.0478	0.0481	0.0474	0.0484	0.0487	0.0493	0.0485	0.0493	0.0483	0.0477	0.0469	0.0473	0.0479	0.0495	0.0491	0.0485	0.0498	0.0496	0.0488	0.0495	0.0489	0.047
461.93	0.0487	0.0476	0.0472	0.0481	0.0476	0.0493	0.0504	0.0503	0.0505	0.0528	0.0503	0.0501	0.0483	0.0471	0.0478	0.048	0.0508	0.0512	0.0512	0.0513	0.0514	0.05	0.0509	0.05	0.0481	0.0471	0.0472	0.0479	0.0483	0.0481	0.0493	0.0501	0.0506	0.0499	0.0504	0.0494	0.0478	0.0469	0.0474	0.0483	0.0507	0.0503	0.0499	0.0514	0.0507	0.05	0.0508	0.0502	0.0472
481.18	0.0488	0.0477	0.0474	0.0482	0.0477	0.0502	0.0522	0.0523	0.0525	0.0547	0.0519	0.0516	0.0483	0.0471	0.0479	0.0485	0.0525	0.0533	0.0537	0.0535	0.0535	0.0518	0.0526	0.0518	0.0482	0.0471	0.0473	0.0479	0.0484	0.0488	0.0509	0.0517	0.0522	0.0518	0.0522	0.0509	0.0479	0.0471	0.0475	0.0488	0.0523	0.0521	0.0519	0.0535	0.0527	0.0518	0.0527	0.0519	0.0472
500.43	0.0488	0.0477	0.0473	0.0482	0.0479	0.0514	0.0545	0.055	0.0552	0.0573	0.0543	0.0539	0.0484	0.0472	0.048	0.049	0.0547	0.056	0.0569	0.0565	0.0566	0.0544	0.0551	0.0542	0.0482	0.0471	0.0474	0.048	0.0486	0.0499	0.0531	0.054	0.0546	0.0544	0.0547	0.0532	0.048	0.047	0.0474	0.0493	0.0544	0.0547	0.0544	0.0563	0.0553	0.0543	0.0553	0.0543	0.0472
519.7	0.0487	0.0477	0.0472	0.0481	0.048	0.0531	0.0577	0.0584	0.0588	0.0606	0.0572	0.0567	0.0482	0.0471	0.0477	0.0494	0.0575	0.0594	0.0613	0.0603	0.0603	0.0576	0.0582	0.0573	0.048	0.047	0.0472	0.0479	0.0486	0.0512	0.0556	0.057	0.0577	0.0579	0.0579	0.0561	0.0478	0.047	0.0475	0.05	0.0569	0.058	0.0578	0.0602	0.0588	0.0574	0.0586	0.0573	0.0471
538.93	0.0487	0.0476	0.0472	0.0481	0.0481	0.0552	0.0625	0.0642	0.0647	0.0661	0.0617	0.0611	0.0482	0.047	0.0478	0.0504	0.0619	0.0651	0.0695	0.0671	0.0667	0.0626	0.0631	0.0622	0.048	0.0469	0.0472	0.0479	0.0488	0.053	0.0595	0.0617	0.0627	0.0634	0.0631	0.0605	0.0477	0.0469	0.0475	0.051	0.0607	0.063	0.0634	0.0667	0.0642	0.0622	0.0639	0.0623	0.0471
558.18	0.0488	0.0476	0.0473	0.0482	0.0486	0.0582	0.0714	0.0743	0.075	0.0753	0.0692	0.0683	0.0483	0.047	0.0479	0.0515	0.0699	0.0771	0.0833	0.0801	0.0792	0.0715	0.0718	0.0706	0.0482	0.0471	0.0474	0.0479	0.0491	0.0554	0.0661	0.0699	0.0723	0.0744	0.0727	0.0681	0.0478	0.047	0.0474	0.0525	0.068	0.073	0.0738	0.0795	0.0747	0.071	0.0747	0.0708	0.0472
577.43	0.049	0.0477	0.0473	0.0482	0.049	0.0629	0.0877	0.0916	0.0926	0.0931	0.0839	0.0841	0.0484	0.0472	0.048	0.0528	0.0823	0.0905	0.0968	0.094	0.0938	0.087	0.0864	0.0871	0.0482	0.0471	0.0473	0.048	0.0495	0.0589	0.0785	0.0837	0.0866	0.0887	0.087	0.084	0.048	0.047	0.0476	0.0542	0.0801	0.0864	0.0875	0.0932	0.0884	0.0851	0.0881	0.0881	0.0473
596.7	0.0486	0.0476	0.0471	0.048	0.0492	0.072	0.1009	0.1052	0.1085	0.1066	0.0991	0.0991	0.0482	0.0469	0.0479	0.0543	0.0931	0.1031	0.1105	0.1075	0.1077	0.1005	0.1006	0.1006	0.048	0.0469	0.0472	0.0478	0.0499	0.065	0.0908	0.0965	0.1001	0.1023	0.0999	0.0985	0.0478	0.0469	0.0475	0.0561	0.0915	0.0988	0.101	0.107	0.1021	0.0982	0.1018	0.1018	0.0471
615.93	0.0487	0.0476	0.0471	0.0481	0.0498	0.0846	0.1158	0.1211	0.1239	0.122	0.1122	0.1137	0.0482	0.047	0.048	0.0567	0.1067	0.1174	0.1255	0.1227	0.1214	0.114	0.1126	0.114	0.048	0.047	0.0472	0.0479	0.0504	0.0746	0.105	0.1108	0.1148	0.117	0.1147	0.113	0.0478	0.047	0.0475	0.0596	0.104	0.1133	0.1159	0.1216	0.1166	0.1131	0.1158	0.1163	0.0471
635.18	0.0488	0.0476	0.0473	0.0482	0.0507	0.0947	0.1317	0.1367	0.1389	0.1365	0.127	0.1298	0.0483	0.0471	0.0481	0.06	0.1188	0.1321	0.1412	0.1379	0.1365	0.1282	0.1265	0.1288	0.048	0.047	0.0473	0.0478	0.0512	0.0857	0.1179	0.1263	0.13	0.1327	0.1293	0.1275	0.0478	0.0469	0.0476	0.0661	0.1159	0.1277	0.1311	0.1379	0.1319	0.1282	0.1305	0.1311	0.0471
654.43	0.0488	0.0477	0.0472	0.0482	0.0515	0.1064	0.1466	0.154	0.1549	0.1525	0.1424	0.1447	0.0483	0.0471	0.0481	0.0672	0.1337	0.1498	0.1583	0.1543	0.1525	0.1429	0.1413	0.1448	0.0482	0.047	0.0474	0.0479	0.0521	0.0956	0.1318	0.1421	0.1466	0.149	0.1451	0.1434	0.0479	0.047	0.0476	0.0733	0.1306	0.1446	0.1481	0.1551	0.1491	0.1442	0.1473	0.1469	0.0472
673.68	0.0487	0.0476	0.0472	0.0482	0.0523	0.1239	0.1655	0.1709	0.1716	0.1694	0.1591	0.1616	0.0483	0.047	0.0482	0.0746	0.1498	0.1677	0.1791	0.1728	0.1693	0.159	0.1566	0.1633	0.048	0.047	0.0474	0.0479	0.0528	0.1063	0.1485	0.1592	0.1653	0.1667	0.1616	0.1614	0.0478	0.047	0.0476	0.0818	0.1479	0.1639	0.167	0.175	0.1672	0.1612	0.1645	0.1663	0.047
692.93	0.0488	0.0477	0.0473	0.0482	0.0538	0.1398	0.1915	0.194	0.1956	0.1911	0.1797	0.1826	0.0483	0.0469	0.0482	0.0827	0.1727	0.1926	0.2042	0.1956	0.1901	0.1771	0.1751	0.185	0.0481	0.047	0.0473	0.0479	0.0541	0.1154	0.1699	0.1811	0.1882	0.1884	0.1821	0.1821	0.0478	0.0468	0.0477	0.0908	0.1692	0.1871	0.1904	0.1991	0.1897	0.1808	0.1852	0.189	0.0471
712.18	0.0486	0.0478	0.0472	0.0482	0.056	0.162	0.2234	0.2241	0.2258	0.2209	0.208	0.2105	0.0483	0.0472	0.0485	0.0927	0.2024	0.2233	0.2368	0.2256	0.2185	0.201	0.1982	0.2118	0.0481	0.047	0.0474	0.0479	0.056	0.1313	0.1956	0.2077	0.2178	0.217	0.2076	0.2092	0.0479	0.047	0.0478	0.1059	0.198	0.2174	0.2205	0.2299	0.2196	0.2068	0.2115	0.2181	0.0471
731.43	0.0486	0.0476	0.0472	0.0483	0.0588	0.1879	0.2609	0.2608	0.2628	0.2548	0.2387	0.2396	0.0483	0.047	0.0484	0.1054	0.2378	0.2602	0.2739	0.2601	0.2515	0.2332	0.2273	0.2451	0.0481	0.0471	0.0474	0.0479	0.0588	0.1561	0.23	0.2407	0.252	0.2507	0.2382	0.2416	0.048	0.047	0.0479	0.12	0.2332	0.2535	0.2551	0.2652	0.2535	0.2374	0.245	0.2513	0.0471
750.68	0.0489	0.0477	0.0473	0.0483	0.063	0.2203	0.3065	0.3073	0.3068	0.2955	0.2738	0.2778	0.0483	0.047	0.0485	0.1165	0.2812	0.3056	0.3214	0.3031	0.2922	0.2692	0.2637	0.2827	0.0482	0.0471	0.0474	0.048	0.0636	0.1853	0.2698	0.2787	0.2936	0.2909	0.2756	0.2796	0.048	0.0471	0.0481	0.1353	0.2729	0.2975	0.298	0.3104	0.2941	0.2732	0.2857	0.2917	0.0472
769.95	0.0489	0.0477	0.0474	0.0482	0.0692	0.2576	0.3583	0.3623	0.3641	0.3452	0.319	0.3226	0.0482	0.047	0.0487	0.1321	0.332	0.3625	0.3822	0.3572	0.3444	0.313	0.3068	0.3266	0.0482	0.047	0.0472	0.0479	0.0688	0.2178	0.3176	0.3272	0.3424	0.3394	0.3188	0.3239	0.0479	0.047	0.048	0.1565	0.3213	0.3509	0.3502	0.3633	0.3409	0.316	0.3298	0.337	0.0472
789.2	0.0489	0.0479	0.0475	0.0482	0.0766	0.2997	0.415	0.4218	0.4283	0.4027	0.3667	0.3735	0.0484	0.0472	0.049	0.1548	0.383	0.4207	0.4451	0.4167	0.4093	0.3678	0.3589	0.3793	0.0482	0.0473	0.0474	0.0479	0.0749	0.2531	0.3694	0.3822	0.4012	0.3957	0.3689	0.3773	0.0481	0.0471	0.0483	0.1843	0.3739	0.4101	0.4138	0.4268	0.4007	0.3671	0.3846	0.3927	0.0473
808.45	0.0489	0.0478	0.0474	0.0483	0.085	0.3501	0.4752	0.4822	0.4919	0.4588	0.4222	0.4283	0.0483	0.0471	0.049	0.181	0.4386	0.4771	0.502	0.4719	0.4748	0.4287	0.42	0.4399	0.0482	0.0472	0.0473	0.048	0.0819	0.2931	0.4224	0.4417	0.4619	0.45	0.4252	0.4307	0.0479	0.0471	0.0485	0.2158	0.4274	0.4648	0.4744	0.4877	0.4646	0.4335	0.4465	0.4524	0.0472
827.68	0.049	0.0479	0.0475	0.0483	0.0945	0.4001	0.5151	0.5241	0.55	0.5133	0.4831	0.4811	0.0485	0.0473	0.0495	0.213	0.4904	0.5232	0.5569	0.5304	0.5391	0.4899	0.4811	0.5034	0.0483	0.0473	0.0474	0.048	0.0908	0.3387	0.4766	0.4944	0.5178	0.5032	0.4806	0.4859	0.048	0.0472	0.0488	0.252	0.4764	0.5115	0.5331	0.5492	0.5249	0.4944	0.5053	0.5103	0.0474
846.95	0.0487	0.0477	0.0473	0.0482	0.1039	0.4543	0.5534	0.5604	0.5896	0.5571	0.5308	0.5119	0.0484	0.0471	0.0497	0.248	0.5222	0.5626	0.5962	0.5803	0.5938	0.5453	0.534	0.5475	0.0482	0.0471	0.0473	0.0479	0.102	0.3838	0.5257	0.5404	0.5671	0.5529	0.5247	0.5298	0.048	0.0471	0.0488	0.2917	0.5123	0.5525	0.5829	0.6043	0.5861	0.5508	0.5607	0.5536	0.0473
866.2	0.0489	0.0478	0.0473	0.0484	0.1152	0.4915	0.5989	0.6039	0.625	0.5948	0.5639	0.5524	0.0485	0.0472	0.0499	0.2882	0.5522	0.6136	0.6437	0.6245	0.6469	0.5989	0.5864	0.5879	0.0482	0.0472	0.0474	0.048	0.1145	0.4337	0.569	0.5808	0.6075	0.5949	0.5687	0.5667	0.048	0.0471	0.0492	0.3372	0.5568	0.5977	0.6219	0.654	0.6401	0.6085	0.6124	0.5993	0.0473
885.47	0.0489	0.0478	0.0473	0.0482	0.1318	0.5128	0.6361	0.6537	0.6658	0.6424	0.6082	0.6021	0.0484	0.0471	0.0502	0.334	0.5893	0.664	0.7021	0.6708	0.7052	0.6473	0.6331	0.6328	0.0482	0.047	0.0474	0.0479	0.1287	0.4818	0.6101	0.6261	0.6551	0.6432	0.6149	0.6052	0.0479	0.0471	0.0495	0.3807	0.5909	0.6572	0.6711	0.7087	0.6955	0.661	0.6596	0.6504	0.0472
904.72	0.049	0.0478	0.0474	0.0483	0.1524	0.5464	0.6932	0.7166	0.7202	0.6965	0.6543	0.6578	0.0484	0.0471	0.0507	0.3791	0.6496	0.7248	0.7735	0.7207	0.7628	0.6943	0.6794	0.6816	0.0482	0.0471	0.0474	0.0479	0.1469	0.518	0.6605	0.6823	0.709	0.6884	0.6515	0.6525	0.048	0.0471	0.0499	0.4237	0.6245	0.7251	0.7307	0.7617	0.7565	0.7209	0.716	0.7041	0.0472
923.98	0.049	0.048	0.0475	0.0484	0.1766	0.5895	0.7905	0.7857	0.7898	0.7621	0.7131	0.723	0.0485	0.0473	0.0512	0.4239	0.734	0.8048	0.8488	0.7919	0.8156	0.7477	0.7315	0.742	0.0483	0.0472	0.0474	0.048	0.1693	0.5333	0.7051	0.7392	0.775	0.7488	0.7009	0.7127	0.0481	0.0471	0.0502	0.4662	0.6851	0.7972	0.8029	0.8263	0.8103	0.7811	0.7743	0.7687	0.0473
943.23	0.049	0.0479	0.0474	0.0484	0.2035	0.6118	0.8387	0.853	0.8789	0.8264	0.7735	0.7929	0.0484	0.0472	0.0517	0.4687	0.8219	0.8841	0.8971	0.8477	0.8723	0.7985	0.7828	0.8105	0.0483	0.0472	0.0473	0.048	0.1948	0.5742	0.8048	0.8098	0.842	0.8096	0.7557	0.782	0.048	0.0471	0.0507	0.4986	0.79	0.8745	0.8751	0.8796	0.8697	0.8385	0.8275	0.8386	0.0473
962.5	0.0491	0.0479	0.0475	0.0484	0.2327	0.6798	0.9511	0.9037	0.9157	0.8785	0.8331	0.8583	0.0486	0.0474	0.0523	0.4916	0.9125	0.925	0.9213	0.8971	0.9196	0.8582	0.8438	0.8632	0.0483	0.0473	0.0474	0.0481	0.2204	0.6121	0.8665	0.8701	0.8957	0.8589	0.8184	0.8495	0.048	0.0471	0.0512	0.5166	0.8777	0.9163	0.9315	0.9331	0.9112	0.8912	0.8876	0.8947	0.0473
981.75	0.0492	0.0479	0.0474	0.0483	0.2621	0.7084	0.9412	0.9353	0.9431	0.918	0.8883	0.9054	0.0485	0.0473	0.0531	0.5066	0.94	0.9435	0.9424	0.9242	0.9455	0.9021	0.8958	0.9162	0.0482	0.0471	0.0474	0.0481	0.2484	0.6466	0.9073	0.9076	0.928	0.9046	0.8667	0.8935	0.048	0.0472	0.0517	0.5281	0.9223	0.9304	0.9505	0.9615	0.9492	0.9339	0.9262	0.9366	0.0473
1001	0.0491	0.0479	0.0474	0.0483	0.2956	0.8007	1.0004	0.9541	0.9627	0.9489	0.9285	0.9452	0.0485	0.0473	0.0538	0.5296	0.9358	0.9758	0.9635	0.9465	0.9739	0.9365	0.9342	0.9471	0.0482	0.0472	0.0474	0.048	0.2793	0.7341	1.0075	0.9391	0.9456	0.9293	0.8982	0.9258	0.0479	0.0471	0.0523	0.5616	0.929	0.9431	0.9682	0.981	0.9753	0.9625	0.9507	0.9644	0.0473
1020.25	0.0491	0.0479	0.0474	0.0484	0.3355	0.8572	1.0175	0.9842	0.9804	0.9753	0.9559	0.9729	0.0485	0.0472	0.0554	0.5588	1.016	1.0144	0.9812	0.9682	0.9948	0.9663	0.9639	0.9756	0.0483	0.0473	0.0475	0.0481	0.3137	0.7957	0.9612	0.9476	0.9563	0.9468	0.9245	0.9532	0.0481	0.0472	0.0533	0.5917	1.0159	0.9461	0.9879	1.0021	0.9972	0.9879	0.9776	0.9872	0.0474
1039.5	0.0491	0.0479	0.0474	0.0484	0.3744	0.9532	0.9714	1.011	1.0014	0.9882	0.9785	0.9957	0.0485	0.0472	0.0566	0.5967	1.0613	1.0181	0.9996	0.9802	1.0051	0.984	0.9888	0.9914	0.0483	0.0472	0.0474	0.048	0.351	0.8437	0.9811	0.9485	0.9772	0.9689	0.9505	0.9707	0.048	0.047	0.0545	0.6392	1.052	1.0001	1.0042	1.0149	1.013	1.0091	0.9965	0.9981	0.0474
1058.75	0.0492	0.048	0.0476	0.0485	0.4116	1.0894	0.9813	1.0135	0.9991	1.0021	0.9974	1.011	0.0486	0.0473	0.0586	0.6193	1.0207	1.0486	1.0007	0.9933	1.0132	1.0004	1.0046	1.0124	0.0484	0.0474	0.0476	0.0482	0.3861	0.9182	0.9697	0.9714	0.9849	0.9824	0.9642	0.9788	0.0482	0.0472	0.056	0.6604	1.0168	1.0235	1.0118	1.0281	1.0227	1.02	1.0079	1.0097	0.0474
1078.02	0.0492	0.0479	0.0475	0.0484	0.4465	1.0634	0.9756	1.0568	1.0136	1.0078	1.0063	1.0062	0.0485	0.0473	0.0617	0.6657	1.0419	1.0668	1.0048	0.9898	1.0158	1.0043	1.0105	1.0185	0.0484	0.0473	0.0475	0.0482	0.4209	1.0393	0.9607	0.9914	0.9968	0.9914	0.9726	0.9881	0.0482	0.0472	0.0581	0.7285	1.0397	1.0285	1.02	1.0205	1.0283	1.0269	1.0152	1.02	0.0474
1097.27	0.0491	0.048	0.0476	0.0485	0.4759	1.1766	0.9939	1.0776	1.0234	1.0248	1.0134	1.0236	0.0485	0.0473	0.0639	0.6812	1.0285	1.0544	1.0316	1.0019	1.0133	1.0094	1.0173	1.0267	0.0483	0.0473	0.0474	0.0481	0.4551	1.1176	1.0012	0.9881	0.99	0.9916	0.9819	0.992	0.0482	0.0471	0.0607	0.7707	1.1087	1.0501	1.0156	1.0277	1.0229	1.0281	1.018	1.0201	0.0474
1116.52	0.0492	0.0479	0.0476	0.0485	0.4955	1.2181	1.0703	1.0851	1.0557	1.0183	1.0226	1.064	0.0486	0.0474	0.0672	0.7511	1.0222	1.1092	1.042	1.0292	1.0264	1.0027	1.0205	1.0366	0.0485	0.0474	0.0475	0.0482	0.4843	1.1282	1.0286	1.0111	1.0067	0.999	0.9835	1.0003	0.0482	0.0473	0.0629	0.8122	1.0924	1.074	1.0393	1.0263	1.0201	1.0228	1.0185	1.0266	0.0476
1135.78	0.0492	0.048	0.0475	0.0485	0.5098	1.2676	1.0765	1.0799	1.071	1.0347	1.0349	1.067	0.0485	0.0474	0.0708	0.7569	1.0404	1.1045	1.0737	1.0437	1.0339	1.0078	1.0344	1.0493	0.0485	0.0473	0.0475	0.0482	0.5	1.1319	1.0457	1.0341	0.9895	1.0116	0.9943	1.0139	0.048	0.0471	0.0655	0.8521	1.1001	1.0932	1.0448	1.0381	1.0297	1.0307	1.0258	1.0424	0.0475
1155.03	0.0491	0.048	0.0476	0.0484	0.5228	1.2091	1.0638	1.0878	1.0604	1.0613	1.0406	1.0699	0.0486	0.0475	0.0738	0.7894	1.0661	1.0835	1.0712	1.0387	1.0556	1.0207	1.0261	1.0692	0.0484	0.0473	0.0475	0.0482	0.5152	1.1854	1.0711	1.0422	1.0064	1.0243	1.0023	1.0127	0.0482	0.0473	0.0675	0.8806	1.1107	1.0961	1.0738	1.0604	1.0342	1.0549	1.0432	1.0448	0.0474
1174.28	0.0492	0.048	0.0476	0.0485	0.541	1.3077	1.1346	1.1287	1.0956	1.0812	1.0762	1.1009	0.0486	0.0474	0.0772	0.8289	1.1158	1.1083	1.0848	1.0361	1.0552	1.0491	1.0512	1.0746	0.0485	0.0474	0.0476	0.0482	0.5249	1.2102	1.133	1.0938	1.0469	1.0307	1.0003	1.0385	0.0481	0.0472	0.0704	0.9209	1.0989	1.1176	1.0877	1.0667	1.0496	1.0545	1.0576	1.0796	0.0475
1193.53	0.0492	0.0481	0.0475	0.0485	0.5615	1.2978	1.1492	1.1105	1.1368	1.0828	1.0431	1.1343	0.0484	0.0473	0.0806	0.8411	1.1046	1.0901	1.117	1.0625	1.0538	1.0525	1.0509	1.1128	0.0484	0.0473	0.0475	0.0482	0.5464	1.1907	1.0863	1.1008	1.0818	1.0518	1.0222	1.0429	0.0481	0.0472	0.0724	0.9387	1.0786	1.1647	1.0968	1.0666	1.0621	1.0602	1.0539	1.0942	0.0475
1212.78	0.0493	0.0481	0.0475	0.0486	0.5741	1.1099	1.1009	1.1379	1.1869	1.0867	1.0798	1.1609	0.0486	0.0474	0.084	0.8959	1.0966	1.0946	1.1524	1.053	1.0635	1.0618	1.0723	1.1128	0.0485	0.0474	0.0476	0.0483	0.5632	1.2569	1.1626	1.1294	1.1053	1.0567	1.0448	1.0544	0.0482	0.0472	0.0759	0.9816	1.113	1.1749	1.1097	1.0631	1.0996	1.0625	1.0715	1.0788	0.0476
1232.03	0.0493	0.0481	0.0476	0.0486	0.5853	1.0922	1.1827	1.1637	1.1866	1.1118	1.1008	1.1417	0.0487	0.0473	0.0898	0.8767	1.0451	1.0838	1.1418	1.0656	1.0866	1.0689	1.064	1.1428	0.0485	0.0474	0.0475	0.0481	0.5887	1.2454	1.159	1.1171	1.1416	1.0767	1.0393	1.0907	0.0482	0.0472	0.0786	0.9958	1.0858	1.1559	1.1446	1.0763	1.1289	1.0837	1.0741	1.1339	0.0476
1251.3	0.0493	0.048	0.0477	0.0486	0.6041	1.0712	1.1323	1.1084	1.188	1.1462	1.1559	1.1055	0.0486	0.0474	0.0948	0.8982	1.0649	1.1097	1.1347	1.0092	1.0863	1.0737	1.0728	1.1444	0.0484	0.0473	0.0475	0.0483	0.6166	1.2457	1.1833	1.1294	1.1765	1.0804	1.0571	1.0985	0.0482	0.0472	0.0823	1.0332	1.1187	1.158	1.1512	1.0784	1.1562	1.0961	1.079	1.13	0.0475
1270.55	0.0491	0.048	0.0475	0.0485	0.622	1.1216	1.1984	1.1414	1.2117	1.1417	1.1721	1.1701	0.0486	0.0473	0.1005	0.9119	1.1718	1.1371	1.1746	1.025	1.0828	1.0631	1.0859	1.1705	0.0484	0.0474	0.0475	0.0481	0.6495	1.1921	1.1342	1.1212	1.152	1.1051	1.0699	1.1354	0.0479	0.0471	0.0859	0.9613	1.096	1.1732	1.1722	1.0954	1.1815	1.1035	1.0945	1.162	0.0473
1289.82	0.0492	0.0481	0.0476	0.0486	0.6452	1.0606	1.2307	1.1605	1.2655	1.1439	1.1817	1.2318	0.0486	0.0474	0.1067	0.8823	1.1616	1.1094	1.1587	0.9929	1.0812	1.0996	1.115	1.2065	0.0485	0.0473	0.0476	0.0483	0.6587	1.1921	1.1487	1.1677	1.1979	1.1052	1.0781	1.134	0.0483	0.0473	0.0899	0.9375	1.1661	1.1749	1.1829	1.1065	1.2142	1.114	1.1027	1.1498	0.0476
1309.08	0.0491	0.048	0.0476	0.0486	0.6729	1.0357	1.1566	1.1455	1.2508	1.1613	1.2115	1.2388	0.0486	0.0473	0.1131	0.8807	1.1785	1.1476	1.221	1.0009	1.08	1.1104	1.0888	1.2135	0.0485	0.0473	0.0476	0.0482	0.6879	1.159	1.2103	1.1685	1.1755	1.1014	1.0843	1.1746	0.0482	0.0473	0.0943	0.9342	1.1684	1.1631	1.1716	1.0858	1.2131	1.1176	1.099	1.1283	0.0474
1328.33	0.0493	0.0481	0.0477	0.0487	0.7013	1.0456	1.2045	1.1532	1.2945	1.1893	1.1987	1.2569	0.0488	0.0475	0.1199	0.8808	1.1733	1.143	1.182	1.0401	1.1104	1.1146	1.0994	1.2483	0.0485	0.0473	0.0476	0.0484	0.7105	1.1651	1.182	1.1541	1.1893	1.1235	1.0904	1.2092	0.0482	0.0474	0.1004	0.9481	1.1822	1.1606	1.1816	1.0883	1.1953	1.1255	1.1083	1.1786	0.0476
1347.6	0.0492	0.0481	0.0477	0.0486	0.7091	1.0386	1.2002	1.1825	1.2609	1.205	1.2179	1.3185	0.0486	0.0474	0.1269	0.8892	1.2223	1.1721	1.2237	1.0207	1.1251	1.12	1.1173	1.2527	0.0485	0.0474	0.0475	0.0483	0.7302	1.1722	1.1622	1.1577	1.2123	1.1109	1.1242	1.243	0.0482	0.0473	0.1059	0.9431	1.1311	1.1856	1.1813	1.1467	1.2251	1.124	1.108	1.1845	0.0475
1366.83	0.0492	0.0481	0.0476	0.0486	0.7352	1.0056	1.1996	1.2295	1.2725	1.2741	1.2424	1.3314	0.0485	0.0474	0.1324	0.8858	1.1171	1.2143	1.2158	1.1105	1.0981	1.1359	1.122	1.2657	0.0485	0.0472	0.0476	0.0483	0.766	1.1812	1.2013	1.1686	1.2028	1.1434	1.1036	1.2527	0.048	0.0472	0.1112	0.9357	1.2238	1.2117	1.2169	1.1088	1.2412	1.1589	1.1322	1.1981	0.0475
1386.08	0.0493	0.0481	0.0476	0.0486	0.7524	1.004	1.2585	1.2115	1.2526	1.2603	1.2537	1.3184	0.0486	0.0474	0.1379	0.8863	1.1054	1.2107	1.2083	1.0741	1.1187	1.1408	1.1362	1.2765	0.0485	0.0473	0.0476	0.0482	0.7839	1.0957	1.1621	1.1727	1.224	1.1271	1.0891	1.2304	0.0481	0.0473	0.1176	0.9305	1.236	1.1715	1.2142	1.1347	1.2837	1.1482	1.1569	1.2034	0.0475
1405.33	0.0492	0.0481	0.0476	0.0487	0.7693	1.0115	1.2425	1.2326	1.2534	1.2851	1.2901	1.3427	0.0486	0.0474	0.1451	0.8986	1.094	1.2236	1.2005	1.1095	1.1051	1.1243	1.1446	1.3073	0.0485	0.0473	0.0476	0.0483	0.8019	1.0115	1.1575	1.2175	1.2421	1.1531	1.1126	1.2128	0.0482	0.0473	0.123	0.9367	1.2194	1.1595	1.2111	1.1681	1.2705	1.1925	1.1652	1.2018	0.0476
1424.58	0.0492	0.0481	0.0476	0.0486	0.7814	1.0029	1.2581	1.2344	1.258	1.2712	1.2772	1.3393	0.0485	0.0474	0.1524	0.8884	1.0977	1.2048	1.2101	1.114	1.1005	1.1718	1.1762	1.3059	0.0485	0.0473	0.0476	0.0483	0.8137	1.0326	1.2132	1.1825	1.2371	1.152	1.1252	1.2228	0.0481	0.0472	0.1282	0.943	1.22	1.1836	1.2141	1.1863	1.251	1.1628	1.1226	1.2193	0.0476
[truncated: 47 more columns]

## Sheet: Plate_6
Time (min)	1	2	3	4	5	6	7	8	9	10	11	12	13	14	15	16	17	18	19	20	21	22	23	24	25	26	27	28	29	30	31	32	33	34	35	36	37	38	39	40	41	42	43	44	45	46	47	48	49
0	0.0485	0.0478	0.047	0.0487	0.0483	0.0477	0.0475	0.0493	0.0471	0.0475	0.0478	0.0466	0.0485	0.0481	0.048	0.048	0.0476	0.0477	0.0474	0.048	0.0481	0.047	0.047	0.0476	0.0497	0.0476	0.0482	0.0483	0.0494	0.0467	0.0478	0.0471	0.0468	0.0465	0.0476	0.0493	0.0494	0.0472	0.0477	0.0472	0.0468	0.0478	0.0472	0.0476	0.0486	0.0473	0.0476	0.0474	0.0477
19.25	0.0485	0.0477	0.0471	0.0485	0.0482	0.0475	0.0474	0.0492	0.0471	0.0476	0.0476	0.0466	0.0485	0.0479	0.0478	0.0478	0.0475	0.0475	0.0472	0.0479	0.0479	0.0469	0.047	0.0473	0.0496	0.0475	0.0482	0.0482	0.0491	0.0467	0.0475	0.0469	0.0468	0.0465	0.0473	0.0473	0.0493	0.047	0.0476	0.0471	0.0467	0.0476	0.0472	0.0476	0.0486	0.0474	0.0473	0.0472	0.0475
38.48	0.0486	0.0477	0.047	0.0486	0.0482	0.0474	0.0474	0.0491	0.0471	0.0474	0.0477	0.0466	0.0484	0.048	0.0478	0.0479	0.0476	0.0474	0.0472	0.048	0.0479	0.047	0.0469	0.0473	0.0495	0.0475	0.0481	0.0481	0.0491	0.0468	0.0473	0.0468	0.0469	0.0463	0.0474	0.0473	0.0491	0.0469	0.0474	0.0469	0.0467	0.0476	0.0471	0.0474	0.0484	0.0472	0.0474	0.0472	0.0475
57.72	0.0486	0.0477	0.047	0.0484	0.0482	0.0474	0.0472	0.0492	0.047	0.0474	0.0476	0.0465	0.0485	0.0479	0.0479	0.0479	0.0475	0.0475	0.0471	0.0478	0.0479	0.0469	0.047	0.0474	0.0495	0.0474	0.0481	0.0481	0.049	0.0467	0.0471	0.0468	0.0468	0.0462	0.0473	0.0473	0.0491	0.0469	0.0475	0.0471	0.0467	0.0476	0.0472	0.0475	0.0481	0.0472	0.0474	0.0472	0.0476
76.97	0.0486	0.0476	0.047	0.0485	0.0481	0.0474	0.0473	0.0493	0.047	0.0475	0.0477	0.0465	0.0484	0.0478	0.0479	0.0478	0.0474	0.0477	0.0473	0.0479	0.0479	0.0469	0.0469	0.0475	0.0495	0.0475	0.0481	0.0481	0.0491	0.0467	0.0472	0.0468	0.0468	0.0464	0.0473	0.0473	0.0491	0.047	0.0474	0.0469	0.0467	0.0476	0.0472	0.0474	0.0479	0.0472	0.0474	0.0472	0.0476
96.22	0.0486	0.0476	0.047	0.0485	0.0482	0.0474	0.0473	0.0491	0.047	0.0475	0.0477	0.0464	0.0484	0.048	0.0479	0.0479	0.0475	0.0478	0.0473	0.0479	0.0479	0.0469	0.0469	0.0474	0.0495	0.0474	0.0481	0.0482	0.0491	0.0467	0.0471	0.0468	0.0468	0.0464	0.0473	0.0473	0.0491	0.0471	0.0474	0.0469	0.0467	0.0476	0.0469	0.0475	0.048	0.0471	0.0473	0.0472	0.0475
115.47	0.0485	0.0476	0.0469	0.0485	0.0481	0.0474	0.0473	0.0491	0.047	0.0473	0.0477	0.0464	0.0485	0.0479	0.0478	0.048	0.0475	0.0478	0.0472	0.0478	0.0479	0.047	0.0469	0.0473	0.0495	0.0474	0.0481	0.0481	0.049	0.0467	0.0471	0.0468	0.0468	0.0464	0.0473	0.0472	0.0491	0.047	0.0474	0.0469	0.0467	0.0476	0.047	0.0475	0.048	0.0471	0.0473	0.0471	0.0475
134.72	0.0485	0.0476	0.047	0.0485	0.0481	0.0474	0.0472	0.049	0.047	0.0474	0.0475	0.0463	0.0485	0.0479	0.0479	0.048	0.0473	0.0477	0.0471	0.0479	0.0479	0.0469	0.0469	0.0472	0.0495	0.0473	0.0479	0.0481	0.049	0.0466	0.0471	0.0467	0.0467	0.0463	0.0472	0.047	0.0489	0.0468	0.0473	0.0469	0.0467	0.0476	0.047	0.0474	0.0479	0.0472	0.0474	0.0471	0.0475
153.95	0.0486	0.0477	0.047	0.0485	0.0482	0.0474	0.0474	0.0493	0.0471	0.0475	0.0477	0.0465	0.0484	0.048	0.0479	0.048	0.0477	0.0479	0.0473	0.048	0.048	0.047	0.0469	0.0474	0.0497	0.0475	0.0482	0.0482	0.0492	0.0467	0.0472	0.047	0.0469	0.0464	0.0473	0.0473	0.0492	0.047	0.0474	0.047	0.0466	0.0476	0.0471	0.0476	0.048	0.0473	0.0474	0.0474	0.0476
173.2	0.0486	0.0477	0.0471	0.0486	0.0482	0.0475	0.0474	0.0491	0.0471	0.0474	0.0477	0.0464	0.0486	0.048	0.048	0.048	0.0475	0.0478	0.0472	0.0479	0.048	0.047	0.0469	0.0473	0.0495	0.0474	0.0481	0.0482	0.049	0.0466	0.0471	0.0468	0.0469	0.0463	0.0472	0.0472	0.0491	0.0471	0.0475	0.0469	0.0467	0.0476	0.0472	0.0475	0.0479	0.0472	0.0474	0.0473	0.0475
192.45	0.0486	0.0477	0.047	0.0487	0.0482	0.0474	0.0474	0.0492	0.0471	0.0475	0.0477	0.0465	0.0485	0.0479	0.048	0.0481	0.0476	0.0479	0.0472	0.0479	0.0479	0.0469	0.0469	0.0474	0.0496	0.0475	0.0483	0.0482	0.0492	0.0467	0.0473	0.0468	0.0468	0.0464	0.0473	0.0472	0.0492	0.0469	0.0476	0.0469	0.0468	0.0476	0.0472	0.0476	0.048	0.0473	0.0474	0.0472	0.0476
211.68	0.0487	0.0477	0.047	0.0485	0.0482	0.0475	0.0474	0.0493	0.0471	0.0474	0.0477	0.0465	0.0486	0.048	0.0479	0.048	0.0476	0.0479	0.0473	0.048	0.0479	0.047	0.0469	0.0474	0.0496	0.0474	0.0481	0.0481	0.0491	0.0467	0.0473	0.047	0.0468	0.0464	0.0473	0.0472	0.0492	0.0471	0.0475	0.047	0.0467	0.0477	0.0472	0.0475	0.048	0.0473	0.0474	0.0474	0.0475
230.93	0.0486	0.0476	0.0471	0.0485	0.0482	0.0475	0.0474	0.0492	0.0471	0.0475	0.0477	0.0465	0.0485	0.0479	0.0479	0.048	0.0476	0.0479	0.0472	0.0478	0.0479	0.047	0.0469	0.0473	0.0495	0.0474	0.0481	0.0482	0.049	0.0467	0.0473	0.047	0.0468	0.0464	0.0474	0.0473	0.0489	0.0469	0.0474	0.047	0.0467	0.0474	0.0471	0.0475	0.0479	0.0471	0.0474	0.0472	0.0476
250.18	0.0486	0.0476	0.047	0.0486	0.0482	0.0475	0.0474	0.0492	0.0471	0.0475	0.0477	0.0464	0.0486	0.048	0.0479	0.048	0.0476	0.0479	0.0472	0.048	0.048	0.047	0.047	0.0474	0.0495	0.0474	0.0481	0.0482	0.049	0.0468	0.0472	0.0469	0.0468	0.0464	0.0473	0.0472	0.0491	0.0468	0.0474	0.047	0.0467	0.0477	0.0471	0.0475	0.0481	0.0472	0.0474	0.0472	0.0475
269.45	0.0486	0.0478	0.047	0.0487	0.0483	0.0475	0.0475	0.0494	0.0472	0.0474	0.0477	0.0464	0.0486	0.0479	0.0479	0.0481	0.0478	0.048	0.0473	0.048	0.0481	0.047	0.0471	0.0474	0.0496	0.0475	0.0482	0.0482	0.0492	0.0467	0.0472	0.0469	0.0469	0.0465	0.0474	0.0473	0.0491	0.047	0.0474	0.0469	0.0468	0.0476	0.0471	0.0476	0.048	0.0473	0.0475	0.0473	0.0476
288.7	0.0487	0.0477	0.0472	0.0486	0.0484	0.0476	0.0475	0.0495	0.0474	0.0477	0.0479	0.0467	0.0487	0.0482	0.048	0.0482	0.0478	0.0482	0.0474	0.0482	0.0482	0.0472	0.0472	0.0477	0.0497	0.0475	0.0482	0.0483	0.0492	0.0469	0.0473	0.0471	0.047	0.0467	0.0476	0.0475	0.0493	0.0471	0.0476	0.0472	0.0469	0.0479	0.0473	0.0478	0.0482	0.0475	0.0476	0.0475	0.0477
307.95	0.0487	0.0477	0.0472	0.0486	0.0483	0.0478	0.0477	0.0496	0.0474	0.0477	0.048	0.0468	0.0487	0.0482	0.0481	0.0482	0.0479	0.0481	0.0477	0.0484	0.0484	0.0473	0.0473	0.0477	0.0498	0.0475	0.0483	0.0483	0.0493	0.0469	0.0474	0.0472	0.047	0.0467	0.0475	0.0476	0.0494	0.0472	0.0477	0.0473	0.0471	0.0481	0.0475	0.0479	0.0483	0.0476	0.0478	0.0475	0.0476
327.18	0.0489	0.0477	0.0471	0.0488	0.0483	0.0478	0.0478	0.0497	0.0478	0.0478	0.0481	0.0469	0.0486	0.0481	0.048	0.0483	0.0481	0.0483	0.0477	0.0487	0.0486	0.0475	0.0475	0.0479	0.0496	0.0476	0.0482	0.0483	0.0492	0.047	0.0476	0.0473	0.0471	0.0469	0.0477	0.0478	0.0493	0.0472	0.0476	0.0473	0.0471	0.0482	0.0476	0.048	0.0483	0.0702	0.048	0.0477	0.0478
346.43	0.0488	0.0477	0.047	0.0486	0.0483	0.0478	0.048	0.0497	0.048	0.048	0.0483	0.047	0.0486	0.0481	0.0479	0.0482	0.0482	0.0485	0.0478	0.0488	0.0487	0.0479	0.0475	0.0481	0.0496	0.0475	0.0481	0.0482	0.0492	0.047	0.0475	0.0474	0.0472	0.047	0.0478	0.0481	0.0491	0.0469	0.0475	0.0471	0.0472	0.0482	0.0475	0.0481	0.0485	0.0498	0.0481	0.0479	0.0476
365.7	0.0488	0.0477	0.0471	0.0487	0.0483	0.0481	0.0483	0.0502	0.0484	0.0484	0.0487	0.0472	0.0487	0.0481	0.0481	0.0482	0.0489	0.0488	0.0484	0.0495	0.0491	0.0483	0.048	0.0483	0.0497	0.0475	0.0482	0.0483	0.0492	0.0473	0.0479	0.0478	0.0476	0.0475	0.0482	0.0487	0.0492	0.047	0.0477	0.0473	0.0475	0.0487	0.0482	0.0485	0.0488	0.0483	0.0485	0.0482	0.0477
384.95	0.0489	0.0478	0.0472	0.0487	0.0483	0.0484	0.0489	0.0506	0.0494	0.049	0.0493	0.0477	0.0486	0.0481	0.048	0.0484	0.0495	0.0494	0.0489	0.0505	0.0498	0.0491	0.0484	0.049	0.0497	0.0475	0.0482	0.0483	0.0493	0.0476	0.0482	0.0484	0.0482	0.0481	0.0487	0.0497	0.0493	0.047	0.0476	0.0474	0.0479	0.0497	0.0487	0.0493	0.0492	0.0495	0.0492	0.0489	0.0478
404.18	0.0488	0.0478	0.0472	0.0487	0.0484	0.0488	0.0497	0.0516	0.0508	0.05	0.0502	0.0486	0.0486	0.0482	0.0481	0.0485	0.0506	0.0505	0.0499	0.0518	0.051	0.0504	0.0493	0.05	0.0499	0.0475	0.0483	0.0482	0.0493	0.0478	0.0488	0.0492	0.0488	0.0492	0.0494	0.0512	0.0492	0.0471	0.0476	0.0476	0.0486	0.0506	0.0496	0.0503	0.0498	0.0499	0.0502	0.0497	0.0478
423.43	0.049	0.0478	0.0471	0.0488	0.0483	0.0495	0.0513	0.0529	0.0529	0.0515	0.0519	0.0498	0.0488	0.0482	0.0482	0.0489	0.0524	0.0523	0.0515	0.0545	0.053	0.0527	0.0505	0.0515	0.0498	0.0476	0.0482	0.0484	0.0493	0.0484	0.0499	0.0505	0.05	0.0509	0.0507	0.0536	0.0494	0.0472	0.0477	0.0478	0.0496	0.0527	0.0512	0.052	0.0513	0.0515	0.0521	0.0513	0.0478
442.7	0.0488	0.0479	0.0471	0.0487	0.0483	0.0505	0.0535	0.0551	0.0563	0.054	0.0544	0.052	0.0486	0.0481	0.048	0.0489	0.0549	0.0548	0.0542	0.0579	0.0559	0.0559	0.0528	0.0538	0.0497	0.0476	0.0482	0.0483	0.0492	0.0491	0.0513	0.0526	0.0517	0.0535	0.0526	0.0572	0.0493	0.0472	0.0476	0.0479	0.051	0.0553	0.0533	0.0545	0.0528	0.0536	0.0544	0.0537	0.0477
461.93	0.0489	0.0479	0.0472	0.0487	0.0484	0.0519	0.0568	0.0588	0.0617	0.0582	0.0586	0.0553	0.0487	0.0482	0.0481	0.0493	0.0589	0.0591	0.0584	0.064	0.0605	0.0613	0.0562	0.0581	0.0498	0.0476	0.0483	0.0483	0.0492	0.0502	0.0535	0.0559	0.0548	0.0576	0.0556	0.0631	0.0494	0.0473	0.0477	0.0482	0.0533	0.0598	0.057	0.0585	0.0559	0.0575	0.0583	0.0577	0.0478
481.18	0.0488	0.0479	0.0472	0.0487	0.0484	0.0541	0.0617	0.0642	0.07	0.0645	0.0646	0.0606	0.0487	0.0481	0.048	0.0495	0.0647	0.0653	0.0646	0.0724	0.0675	0.0688	0.0608	0.0633	0.0498	0.0476	0.0482	0.0483	0.0493	0.0517	0.0568	0.0606	0.0594	0.0639	0.06	0.0719	0.0492	0.0471	0.0476	0.0485	0.0562	0.0657	0.0618	0.0644	0.0604	0.0628	0.0641	0.0636	0.0478
500.43	0.0488	0.0483	0.0471	0.0487	0.0482	0.0568	0.0691	0.0723	0.0813	0.0739	0.0737	0.0687	0.0487	0.0482	0.0481	0.05	0.0729	0.0746	0.0738	0.0838	0.077	0.0793	0.0677	0.0712	0.0498	0.0475	0.0481	0.0483	0.0492	0.0539	0.0616	0.0673	0.066	0.0723	0.0663	0.084	0.0493	0.0471	0.0475	0.0488	0.0608	0.0739	0.0693	0.0729	0.067	0.0702	0.0719	0.0726	0.0477
519.7	0.049	0.0483	0.0473	0.0488	0.0485	0.0609	0.0793	0.0834	0.0959	0.0872	0.0867	0.0799	0.0488	0.0482	0.0481	0.0509	0.0836	0.0869	0.086	0.0981	0.0897	0.093	0.0773	0.0825	0.0499	0.0476	0.0483	0.0485	0.0494	0.0569	0.0683	0.0768	0.075	0.0827	0.0746	0.0996	0.0493	0.0471	0.0477	0.0494	0.0666	0.0851	0.0801	0.0841	0.0764	0.0802	0.082	0.0849	0.0479
538.95	0.0488	0.0478	0.0473	0.0487	0.0484	0.0664	0.0926	0.0979	0.113	0.1034	0.1027	0.0944	0.0487	0.0481	0.048	0.0515	0.0968	0.1023	0.1013	0.1153	0.1048	0.109	0.089	0.0964	0.0498	0.0476	0.0483	0.0483	0.0493	0.0612	0.0772	0.0885	0.0871	0.0962	0.085	0.1184	0.0493	0.0472	0.0475	0.0499	0.0742	0.099	0.0922	0.0982	0.0889	0.0924	0.0936	0.1006	0.0478
558.2	0.0489	0.0478	0.0472	0.0487	0.0484	0.0732	0.1094	0.1156	0.1332	0.1234	0.122	0.1127	0.0487	0.0482	0.0481	0.0526	0.1126	0.1213	0.12	0.1359	0.1229	0.1271	0.1033	0.1132	0.0497	0.0474	0.0481	0.0483	0.0492	0.0667	0.0882	0.1022	0.1013	0.1118	0.0976	0.1411	0.0493	0.0471	0.0476	0.0507	0.0842	0.1157	0.108	0.115	0.1036	0.1073	0.1076	0.1192	0.0477
577.45	0.0491	0.0478	0.0472	0.0488	0.0484	0.0833	0.1301	0.1363	0.1555	0.1461	0.1449	0.1347	0.0487	0.0482	0.0482	0.0539	0.1323	0.1432	0.1419	0.1592	0.1446	0.1502	0.1212	0.1342	0.0498	0.0475	0.0482	0.0483	0.0493	0.0739	0.1024	0.1191	0.1189	0.1301	0.1134	0.1678	0.0493	0.047	0.0475	0.0517	0.0963	0.135	0.1276	0.1352	0.1214	0.1251	0.1256	0.1419	0.0478
596.7	0.0489	0.0479	0.0471	0.0487	0.0483	0.094	0.1534	0.1604	0.1809	0.1721	0.1708	0.1603	0.0487	0.0482	0.048	0.0556	0.1539	0.168	0.1675	0.1864	0.1695	0.1754	0.1426	0.1594	0.0497	0.0476	0.0482	0.0483	0.0492	0.0831	0.1198	0.1388	0.1401	0.1519	0.133	0.1976	0.0492	0.047	0.0476	0.0532	0.1119	0.158	0.1495	0.1584	0.1424	0.1461	0.146	0.1681	0.0477
615.93	0.0491	0.0478	0.0472	0.0488	0.0484	0.1053	0.1786	0.1876	0.2094	0.2011	0.1991	0.1887	0.0487	0.0481	0.048	0.0581	0.1778	0.1956	0.1964	0.2169	0.1976	0.2033	0.1677	0.1879	0.0498	0.0476	0.0483	0.0484	0.0492	0.0934	0.1397	0.1612	0.1641	0.1778	0.1564	0.2299	0.0493	0.0471	0.0476	0.0545	0.1291	0.1835	0.1743	0.1847	0.1665	0.1706	0.1703	0.1979	0.0477
635.18	0.0489	0.0479	0.0472	0.0487	0.0484	0.1201	0.2058	0.2171	0.2395	0.2317	0.2299	0.2197	0.0487	0.0482	0.0481	0.0612	0.2026	0.2249	0.2265	0.2486	0.2283	0.2326	0.1958	0.2207	0.0498	0.0475	0.0482	0.0484	0.0494	0.1063	0.1627	0.1859	0.1915	0.206	0.1832	0.2631	0.0493	0.047	0.0476	0.0566	0.1497	0.2106	0.2032	0.2141	0.1942	0.1985	0.1972	0.2307	0.0479
654.45	0.0491	0.0479	0.0473	0.0488	0.0485	0.1354	0.2324	0.2487	0.2731	0.2643	0.2637	0.2528	0.0488	0.0482	0.0482	0.065	0.2287	0.2538	0.258	0.2808	0.2605	0.2663	0.2264	0.2542	0.0499	0.0475	0.0483	0.0484	0.0494	0.121	0.1876	0.2133	0.2217	0.2367	0.2149	0.2965	0.0494	0.0471	0.0477	0.0591	0.171	0.2393	0.2333	0.2456	0.2248	0.2288	0.2276	0.2642	0.0479
673.68	0.049	0.0479	0.0472	0.0487	0.0484	0.1495	0.2598	0.2802	0.3041	0.2966	0.2958	0.2854	0.0487	0.048	0.048	0.0697	0.2529	0.2815	0.2888	0.3118	0.2919	0.2963	0.2571	0.2873	0.0497	0.0476	0.0483	0.0482	0.0491	0.1362	0.2137	0.2415	0.2535	0.2687	0.2465	0.3275	0.0493	0.0472	0.0477	0.0622	0.1925	0.2686	0.2644	0.2772	0.2568	0.2606	0.2592	0.2965	0.0477
692.93	0.0491	0.048	0.0473	0.0488	0.0485	0.1644	0.2867	0.3113	0.3341	0.3273	0.3264	0.3176	0.0488	0.0483	0.0481	0.0754	0.2756	0.3084	0.3191	0.3406	0.3219	0.3256	0.2881	0.3195	0.05	0.0477	0.0483	0.0484	0.0494	0.1539	0.2402	0.271	0.2857	0.2997	0.2798	0.3569	0.0494	0.0472	0.0476	0.0659	0.2156	0.2974	0.2939	0.3077	0.2882	0.2921	0.2903	0.3277	0.048
712.18	0.0489	0.0479	0.0472	0.0488	0.0484	0.1829	0.3113	0.34	0.3611	0.3561	0.3543	0.3476	0.0488	0.0482	0.0481	0.0824	0.2969	0.3338	0.3467	0.3681	0.3495	0.3533	0.3173	0.35	0.0498	0.0475	0.0483	0.0484	0.0493	0.1714	0.2661	0.2984	0.3163	0.3296	0.3112	0.3832	0.0493	0.0471	0.0476	0.0701	0.2377	0.3251	0.3212	0.3363	0.3175	0.3213	0.3213	0.3565	0.0478
731.43	0.049	0.0479	0.0472	0.0487	0.0484	0.201	0.332	0.3666	0.3842	0.3812	0.3794	0.3741	0.0487	0.0482	0.048	0.0903	0.3113	0.3574	0.3719	0.3921	0.375	0.3776	0.3443	0.3759	0.0499	0.0475	0.0482	0.0484	0.0492	0.1895	0.2913	0.3249	0.3451	0.3569	0.3419	0.4014	0.0492	0.047	0.0475	0.0759	0.2588	0.3511	0.3473	0.3626	0.3431	0.3475	0.3492	0.3825	0.0479
750.7	0.0491	0.048	0.0473	0.0488	0.0485	0.2175	0.3544	0.3881	0.4014	0.4013	0.3992	0.3967	0.0488	0.0482	0.0481	0.0991	0.3281	0.3757	0.3906	0.4108	0.3962	0.3976	0.3679	0.3982	0.0499	0.0476	0.0483	0.0483	0.0493	0.2074	0.3167	0.3511	0.3705	0.3814	0.3691	0.4218	0.0493	0.0471	0.0476	0.0819	0.2764	0.3751	0.3696	0.3855	0.3667	0.3719	0.3742	0.4026	0.0478
769.95	0.0491	0.048	0.0473	0.0488	0.0485	0.2378	0.3676	0.4068	0.4196	0.4219	0.4187	0.4165	0.0489	0.0483	0.0482	0.1093	0.346	0.3946	0.4097	0.4304	0.4156	0.4159	0.3863	0.4179	0.0499	0.0477	0.0483	0.0483	0.0494	0.2256	0.3395	0.3731	0.3906	0.4018	0.3932	0.4406	0.0494	0.0472	0.0477	0.0892	0.2922	0.3954	0.389	0.4047	0.3849	0.392	0.3944	0.4223	0.0478
789.2	0.0491	0.048	0.0473	0.0488	0.0485	0.2583	0.38	0.4177	0.4377	0.4421	0.439	0.4364	0.0488	0.0481	0.0482	0.1203	0.3631	0.4132	0.4277	0.4495	0.4353	0.4341	0.4045	0.4364	0.0499	0.0476	0.0483	0.0484	0.0494	0.2421	0.3481	0.3925	0.4105	0.4214	0.4121	0.4609	0.0494	0.0472	0.0478	0.0968	0.3108	0.4167	0.4096	0.4243	0.4046	0.4104	0.4132	0.4416	0.0479
808.45	0.0491	0.0481	0.0473	0.0488	0.0484	0.2775	0.3928	0.4389	0.4545	0.4638	0.4554	0.4577	0.0487	0.0483	0.0481	0.1323	0.3681	0.4326	0.4455	0.4688	0.4543	0.4518	0.4226	0.4564	0.05	0.0477	0.0483	0.0484	0.0494	0.2585	0.3676	0.4122	0.4294	0.4411	0.4321	0.4817	0.0494	0.0473	0.0476	0.1067	0.333	0.4387	0.4303	0.4436	0.4232	0.4287	0.4316	0.4619	0.0479
827.7	0.0491	0.0484	0.0473	0.049	0.0486	0.2997	0.4048	0.4601	0.476	0.4875	0.468	0.4752	0.0488	0.0483	0.0482	0.145	0.3747	0.4551	0.4612	0.4872	0.4734	0.4688	0.4403	0.4768	0.05	0.0476	0.0483	0.0484	0.0494	0.2711	0.3771	0.4316	0.4481	0.4603	0.4503	0.504	0.0494	0.0471	0.0476	0.1152	0.3549	0.4646	0.4527	0.4621	0.4424	0.4466	0.4485	0.4838	0.048
846.95	0.0491	0.0481	0.0474	0.0489	0.0485	0.3103	0.4243	0.49	0.4997	0.5107	0.5014	0.4879	0.0486	0.0482	0.0481	0.1578	0.3874	0.4792	0.476	0.5038	0.4907	0.482	0.4576	0.4974	0.0499	0.0477	0.0483	0.0484	0.0495	0.2857	0.3966	0.4519	0.4649	0.4783	0.4683	0.5275	0.0493	0.0472	0.0477	0.1256	0.3568	0.4971	0.4762	0.4783	0.4619	0.4641	0.4664	0.5074	0.0479
866.22	0.0492	0.048	0.0472	0.0488	0.0485	0.3159	0.4596	0.5184	0.5174	0.5239	0.5357	0.5124	0.0489	0.0483	0.0481	0.1708	0.3972	0.5017	0.4909	0.5182	0.5044	0.4941	0.4728	0.5191	0.05	0.0477	0.0483	0.0483	0.0493	0.3011	0.4256	0.4728	0.4776	0.4951	0.4865	0.5497	0.0494	0.0472	0.0476	0.1364	0.3533	0.5329	0.4993	0.4932	0.481	0.4786	0.4839	0.5335	0.0478
885.47	0.0492	0.0481	0.0474	0.0489	0.0486	0.3278	0.4979	0.5462	0.5345	0.5373	0.5626	0.5457	0.0488	0.0483	0.0481	0.1841	0.4323	0.5213	0.5069	0.5317	0.5185	0.5066	0.487	0.5424	0.0499	0.0476	0.0482	0.0484	0.0495	0.3131	0.4637	0.4943	0.49	0.5107	0.5041	0.5705	0.0495	0.0473	0.0477	0.1481	0.3656	0.5639	0.5222	0.5066	0.4995	0.4926	0.501	0.5574	0.0479
904.73	0.0491	0.0481	0.0474	0.0489	0.0485	0.3373	0.5267	0.5671	0.5498	0.5507	0.5864	0.5799	0.0488	0.0483	0.0482	0.1982	0.4716	0.5341	0.5212	0.5427	0.5311	0.518	0.5007	0.5628	0.0501	0.0477	0.0484	0.0484	0.0495	0.3292	0.4936	0.5148	0.5008	0.5248	0.52	0.5879	0.0496	0.0472	0.0478	0.1595	0.381	0.5853	0.5427	0.5192	0.5156	0.5072	0.517	0.5777	0.048
923.98	0.0492	0.0481	0.0473	0.049	0.0485	0.3486	0.5457	0.584	0.5612	0.5615	0.6073	0.6132	0.0488	0.0483	0.0482	0.2097	0.501	0.544	0.5346	0.5538	0.5424	0.5293	0.5147	0.5832	0.0499	0.0476	0.0483	0.0485	0.0494	0.341	0.5159	0.5328	0.5117	0.5385	0.5364	0.6045	0.0494	0.0472	0.0477	0.1714	0.423	0.6006	0.5605	0.5302	0.5293	0.5212	0.5322	0.5956	0.0479
943.23	0.0491	0.0481	0.0473	0.0489	0.0485	0.354	0.5584	0.5964	0.5752	0.5724	0.6245	0.6407	0.0488	0.0483	0.0481	0.2209	0.5206	0.552	0.5448	0.5622	0.5545	0.5403	0.528	0.6013	0.0499	0.0476	0.0483	0.0484	0.0494	0.3361	0.5325	0.5471	0.5225	0.5496	0.5507	0.6182	0.0493	0.0472	0.0476	0.1802	0.4609	0.6128	0.5749	0.5387	0.5407	0.5345	0.5472	0.6106	0.0479
962.5	0.0492	0.0481	0.0474	0.0489	0.0485	0.3669	0.5677	0.6055	0.5834	0.5772	0.638	0.6635	0.0488	0.0483	0.0481	0.2311	0.5346	0.558	0.5547	0.5705	0.5634	0.5489	0.5402	0.6166	0.05	0.0477	0.0484	0.0484	0.0495	0.347	0.5441	0.5574	0.5328	0.5595	0.5643	0.6281	0.0495	0.0472	0.0477	0.191	0.489	0.6209	0.5865	0.5479	0.5519	0.5467	0.56	0.6201	0.0479
981.75	0.0492	0.0481	0.0474	0.0489	0.0485	0.3862	0.5736	0.6128	0.5917	0.5835	0.6513	0.6816	0.0489	0.0484	0.0482	0.2397	0.5436	0.5615	0.5627	0.5771	0.571	0.5575	0.5517	0.6295	0.05	0.0477	0.0483	0.0484	0.0495	0.3503	0.5511	0.5652	0.5409	0.5679	0.5761	0.6394	0.0495	0.0473	0.0478	0.2026	0.5114	0.6265	0.5958	0.5551	0.5593	0.5568	0.572	0.6308	0.0479
1001	0.0492	0.0481	0.0473	0.0488	0.0485	0.4281	0.576	0.6183	0.5982	0.5911	0.6604	0.6979	0.0489	0.0482	0.0482	0.2501	0.5483	0.5643	0.5685	0.5812	0.5762	0.5639	0.5619	0.642	0.0499	0.0476	0.0483	0.0483	0.0495	0.3706	0.5546	0.5709	0.5484	0.5765	0.5868	0.6511	0.0494	0.0472	0.0477	0.2114	0.5293	0.6318	0.6039	0.5615	0.5663	0.567	0.582	0.6409	0.0479
1020.25	0.0493	0.0481	0.0474	0.0489	0.0485	0.4758	0.5793	0.6231	0.6085	0.5991	0.6754	0.7167	0.0489	0.0484	0.0482	0.2556	0.5539	0.5681	0.5749	0.5876	0.5838	0.5724	0.5699	0.6541	0.0501	0.0478	0.0484	0.0485	0.0496	0.4061	0.5586	0.577	0.5565	0.5848	0.597	0.6613	0.0494	0.0473	0.0478	0.2203	0.5439	0.639	0.6116	0.5684	0.5739	0.5761	0.5924	0.6507	0.048
1039.5	0.0491	0.0482	0.0473	0.0489	0.0486	0.5124	0.5815	0.6274	0.6116	0.6024	0.6854	0.7331	0.0488	0.0483	0.0481	0.2644	0.5515	0.5673	0.5784	0.5911	0.5871	0.5773	0.578	0.666	0.05	0.0476	0.0483	0.0484	0.0495	0.4366	0.5611	0.5802	0.5623	0.5899	0.6061	0.6748	0.0494	0.0471	0.0477	0.2303	0.5535	0.6416	0.6174	0.5734	0.5784	0.5828	0.6011	0.6632	0.0479
1058.77	0.0492	0.0482	0.0473	0.049	0.0486	0.5429	0.5863	0.6328	0.6203	0.611	0.6959	0.7477	0.0489	0.0484	0.0481	0.2747	0.5558	0.5724	0.5848	0.5969	0.5945	0.5851	0.5875	0.6785	0.0501	0.0477	0.0484	0.0485	0.0497	0.4623	0.564	0.5844	0.57	0.5968	0.6149	0.6883	0.0494	0.0473	0.0477	0.2405	0.561	0.6492	0.6249	0.5802	0.5863	0.5928	0.6096	0.6739	0.048
1078.02	0.0491	0.0482	0.0474	0.049	0.0486	0.5605	0.5931	0.6406	0.6316	0.6189	0.7106	0.7631	0.0489	0.0483	0.0482	0.2836	0.5557	0.5733	0.5887	0.6013	0.6	0.5916	0.5946	0.6914	0.05	0.0477	0.0484	0.0484	0.0496	0.4832	0.5661	0.5879	0.576	0.6027	0.622	0.7004	0.0495	0.0474	0.0477	0.2493	0.5671	0.6544	0.6314	0.587	0.5928	0.599	0.6168	0.6844	0.048
1097.27	0.0491	0.0482	0.0474	0.0489	0.0485	0.5748	0.596	0.6456	0.6363	0.6232	0.7205	0.7788	0.0488	0.0482	0.0482	0.2947	0.5584	0.577	0.595	0.6074	0.6057	0.5984	0.6021	0.7048	0.05	0.0477	0.0483	0.0484	0.0496	0.4988	0.5691	0.5914	0.5828	0.6086	0.6325	0.7172	0.0495	0.0473	0.0478	0.2568	0.5716	0.6589	0.6378	0.5925	0.5975	0.6082	0.6255	0.7017	0.048
1116.53	0.0492	0.0481	0.0473	0.0489	0.0485	0.5883	0.6042	0.6543	0.6478	0.6338	0.7325	0.792	0.0489	0.0482	0.0482	0.3052	0.5639	0.5826	0.6024	0.6149	0.6139	0.6071	0.6123	0.7177	0.05	0.0476	0.0483	0.0483	0.0495	0.511	0.573	0.5957	0.5902	0.6178	0.6402	0.7311	0.0495	0.0471	0.0477	0.2664	0.5764	0.6681	0.6452	0.6006	0.6049	0.6171	0.635	0.7152	0.048
1135.78	0.0492	0.0481	0.0474	0.0489	0.0486	0.5986	0.6116	0.662	0.6562	0.6408	0.7441	0.8041	0.0491	0.0484	0.0482	0.3149	0.5677	0.5873	0.6093	0.6206	0.62	0.6132	0.6198	0.7305	0.0501	0.0477	0.0483	0.0483	0.0496	0.5203	0.5786	0.5997	0.5981	0.6247	0.6499	0.7421	0.0496	0.0473	0.0477	0.2743	0.5814	0.6766	0.6528	0.6085	0.6124	0.6263	0.6442	0.7274	0.048
1155.03	0.0493	0.0481	0.0474	0.0489	0.0486	0.6061	0.6201	0.6697	0.6635	0.6506	0.7549	0.82	0.049	0.0484	0.0483	0.3273	0.5741	0.5931	0.6167	0.6285	0.6287	0.6229	0.6282	0.7465	0.0502	0.0478	0.0484	0.0485	0.0499	0.5261	0.5837	0.606	0.6052	0.6333	0.6584	0.7596	0.0495	0.0472	0.0478	0.2821	0.5871	0.6851	0.6622	0.6182	0.6212	0.6342	0.653	0.7424	0.048
1174.28	0.0493	0.0481	0.0474	0.0488	0.0485	0.6122	0.6297	0.6785	0.6759	0.6638	0.7665	0.8375	0.0489	0.0482	0.0482	0.327	0.579	0.5984	0.6238	0.6355	0.6369	0.6306	0.6391	0.7588	0.05	0.0477	0.0482	0.0484	0.0497	0.5337	0.59	0.6112	0.6141	0.6425	0.6684	0.771	0.0495	0.0472	0.0478	0.2935	0.5921	0.6953	0.6707	0.6274	0.6298	0.6452	0.6639	0.7542	0.048
1193.55	0.0493	0.0483	0.0475	0.049	0.0487	0.6176	0.6361	0.6853	0.6848	0.67	0.7738	0.8513	0.0489	0.0484	0.0482	0.3296	0.5836	0.6046	0.6302	0.6436	0.6451	0.6376	0.6462	0.7737	0.0501	0.0477	0.0484	0.0485	0.0498	0.5377	0.5951	0.6168	0.6233	0.6509	0.6758	0.7832	0.0495	0.0474	0.0479	0.3058	0.5983	0.7039	0.6786	0.6364	0.6367	0.6545	0.672	0.7678	0.048
1212.8	0.0492	0.0481	0.0472	0.0489	0.0486	0.6254	0.6438	0.6965	0.6934	0.6809	0.7861	0.8615	0.0488	0.0482	0.0482	0.3424	0.593	0.6144	0.6391	0.6533	0.6539	0.6474	0.6564	0.7852	0.05	0.0476	0.0483	0.0482	0.0497	0.5425	0.6053	0.6272	0.6334	0.6608	0.6875	0.7942	0.0494	0.0472	0.0476	0.3231	0.6049	0.7151	0.6907	0.6492	0.6461	0.6668	0.6815	0.7804	0.0479
1232.05	0.0493	0.0482	0.0474	0.0489	0.0486	0.6311	0.6538	0.7032	0.7015	0.6888	0.7939	0.8719	0.0489	0.0483	0.0482	0.3595	0.5996	0.6239	0.6486	0.6593	0.6618	0.6556	0.6651	0.7991	0.0501	0.0477	0.0484	0.0485	0.0499	0.5471	0.6161	0.6309	0.6432	0.6703	0.6961	0.805	0.0495	0.0473	0.0477	0.3048	0.6109	0.7274	0.7012	0.6584	0.6546	0.6788	0.6915	0.7932	0.0479
1251.3	0.0494	0.048	0.0474	0.049	0.0488	0.637	0.667	0.7167	0.7129	0.7026	0.8047	0.8793	0.049	0.0484	0.0483	0.388	0.61	0.6315	0.6573	0.6688	0.6717	0.6637	0.6735	0.8096	0.0501	0.0477	0.0484	0.0485	0.0499	0.552	0.625	0.6407	0.654	0.6805	0.7067	0.8143	0.0495	0.0473	0.0477	0.288	0.6193	0.7412	0.7126	0.671	0.6645	0.6897	0.7011	0.8029	0.048
1270.57	0.0492	0.0483	0.0474	0.049	0.0486	0.6458	0.6785	0.7303	0.7271	0.7148	0.8211	0.8901	0.049	0.0484	0.0483	0.4165	0.6195	0.6419	0.666	0.6813	0.6826	0.6725	0.6825	0.8215	0.0501	0.0478	0.0484	0.0485	0.0501	0.5565	0.6362	0.6517	0.6669	0.6916	0.7183	0.824	0.0495	0.0473	0.0476	0.2873	0.6298	0.753	0.7247	0.6865	0.6749	0.6998	0.7112	0.8157	0.048
1289.82	0.0496	0.0482	0.0474	0.049	0.0487	0.6558	0.6912	0.7398	0.7375	0.7288	0.8355	0.8998	0.049	0.0484	0.0483	0.4396	0.6314	0.6536	0.6764	0.6888	0.6922	0.6827	0.6936	0.8336	0.0502	0.0477	0.0484	0.0485	0.0502	0.5655	0.6512	0.6623	0.6779	0.7034	0.7274	0.8351	0.0495	0.0475	0.0478	0.3088	0.6386	0.7681	0.7387	0.6993	0.6857	0.7115	0.723	0.828	0.0482
1309.08	0.0494	0.0483	0.0476	0.049	0.0488	0.6641	0.6998	0.7506	0.7497	0.7399	0.8459	0.9087	0.049	0.0485	0.0484	0.4573	0.6422	0.6644	0.6856	0.6971	0.7009	0.6944	0.7027	0.8419	0.0502	0.0478	0.0484	0.0486	0.0503	0.5736	0.663	0.673	0.6895	0.7147	0.7357	0.8453	0.0495	0.0474	0.0478	0.3439	0.6493	0.7821	0.75	0.7125	0.6967	0.7216	0.7313	0.8382	0.048
1328.33	0.0493	0.0483	0.0474	0.049	0.0487	0.6719	0.7118	0.7637	0.7636	0.7538	0.8606	0.9183	0.049	0.0484	0.0481	0.4693	0.6528	0.6748	0.6947	0.7085	0.7114	0.7038	0.7128	0.8535	0.0502	0.0477	0.0484	0.0485	0.0503	0.5816	0.6759	0.6862	0.702	0.7291	0.7502	0.8554	0.0495	0.0473	0.0478	0.3853	0.6589	0.795	0.7633	0.7258	0.7113	0.7347	0.7434	0.8478	0.048
1347.6	0.0496	0.0481	0.0474	0.0491	0.0487	0.6843	0.7242	0.7773	0.777	0.7662	0.874	0.9268	0.049	0.0484	0.0483	0.4772	0.6662	0.6852	0.705	0.7205	0.7213	0.7151	0.7222	0.8634	0.0501	0.0478	0.0484	0.0486	0.0505	0.5892	0.6883	0.695	0.7138	0.7409	0.76	0.8644	0.0495	0.0471	0.0479	0.4148	0.6693	0.8108	0.7755	0.7396	0.7212	0.7446	0.7542	0.8586	0.048
1366.83	0.0495	0.0481	0.0474	0.049	0.0487	0.6933	0.7356	0.7895	0.7917	0.7835	0.8896	0.9352	0.049	0.0484	0.0482	0.4838	0.6783	0.697	0.7155	0.7325	0.7326	0.7265	0.7337	0.8755	0.0502	0.0476	0.0485	0.0486	0.0506	0.5978	0.6991	0.7072	0.7229	0.7532	0.7702	0.8765	0.0494	0.0472	0.0477	0.4378	0.6802	0.8257	0.7892	0.7516	0.7317	0.7559	0.7656	0.8699	0.048
1386.08	0.0495	0.0483	0.0475	0.049	0.0487	0.699	0.7467	0.8038	0.8044	0.7945	0.9015	0.9383	0.049	0.0484	0.0484	0.4922	0.6891	0.7064	0.7264	0.7436	0.7455	0.739	0.7448	0.8832	0.0501	0.0477	0.0484	0.0485	0.0508	0.6059	0.7121	0.7183	0.7331	0.7638	0.7814	0.8857	0.0495	0.0472	0.0477	0.458	0.6917	0.835	0.8036	0.766	0.7453	0.7684	0.7778	0.8808	0.048
1405.33	0.0494	0.0482	0.0474	0.049	0.0487	0.7127	0.7624	0.8179	0.8166	0.8143	0.9182	0.9503	0.0489	0.0484	0.0483	0.4975	0.7017	0.7209	0.7411	0.7549	0.7574	0.7514	0.7567	0.8945	0.05	0.0477	0.0484	0.0485	0.0509	0.615	0.7268	0.7301	0.7415	0.7762	0.7915	0.8962	0.0495	0.0472	0.0477	0.4743	0.7027	0.8491	0.8161	0.7769	0.7564	0.7776	0.7891	0.8916	0.048
1424.58	0.0493	0.0482	0.0475	0.049	0.0488	0.7195	0.77	0.8287	0.8271	0.8267	0.9277	0.9579	0.049	0.0484	0.0484	0.4998	0.7074	0.7303	0.7469	0.7641	0.765	0.7599	0.7629	0.9054	0.0502	0.0478	0.0484	0.0485	0.0512	0.6237	0.7332	0.7376	0.7529	0.7846	0.7988	0.9066	0.0495	0.0473	0.0478	0.488	0.7104	0.8593	0.8265	0.7876	0.7656	0.7864	0.796	0.9005	0.0482
[truncated: 47 more columns]

## Sheet: Plate_7
Time (min)	1	2	3	4	5	6	7	8	9	10	11	12	13	14	15	16	17	18	19	20	21	22	23	24	25	26	27	28	29	30	31	32	33	34	35	36	37	38	39	40	41	42	43	44	45	46	47	48	49
0	0.048	0.0474	0.047	0.0479	0.0494	0.0516	0.0495	0.0483	0.0534	0.0478	0.0472	0.047	0.0479	0.0474	0.0479	0.0471	0.0475	0.0495	0.0468	0.0477	0.0475	0.0469	0.0481	0.0468	0.0475	0.0468	0.0474	0.0476	0.0476	0.0464	0.0473	0.047	0.0472	0.0465	0.0474	0.0467	0.0478	0.0469	0.0478	0.051	0.0492	0.0487	0.0555	0.0527	0.0509	0.0541	0.0514	0.047	0.0467
19.25	0.0481	0.0476	0.047	0.0478	0.0493	0.05	0.0494	0.0481	0.0534	0.0478	0.0472	0.0469	0.048	0.0473	0.0479	0.047	0.0475	0.0483	0.0467	0.0477	0.0473	0.0468	0.0481	0.0467	0.0476	0.0469	0.0473	0.0478	0.0476	0.0463	0.0473	0.0469	0.0472	0.0465	0.0473	0.0465	0.0477	0.0466	0.0476	0.051	0.049	0.0485	0.0554	0.0526	0.0508	0.0539	0.0512	0.0468	0.0467
38.48	0.048	0.0475	0.0468	0.0477	0.049	0.0499	0.0494	0.0481	0.0533	0.0477	0.047	0.0468	0.048	0.0473	0.0479	0.047	0.0474	0.0477	0.0466	0.0477	0.0473	0.0468	0.0479	0.0465	0.0475	0.0467	0.0472	0.0476	0.0474	0.0462	0.0473	0.0468	0.0471	0.0462	0.0472	0.0464	0.0476	0.0467	0.0476	0.0507	0.0489	0.0492	0.0554	0.0526	0.0507	0.0539	0.0511	0.0468	0.0466
57.73	0.0481	0.0476	0.0471	0.048	0.049	0.0501	0.0496	0.0481	0.0534	0.0479	0.0472	0.047	0.0481	0.0474	0.048	0.0471	0.0475	0.0478	0.0468	0.0478	0.0475	0.0469	0.048	0.0468	0.0476	0.0468	0.0473	0.0477	0.0477	0.0464	0.0473	0.0469	0.0472	0.0465	0.0474	0.0466	0.0478	0.0468	0.0478	0.0511	0.049	0.0489	0.0556	0.0529	0.0509	0.0539	0.0512	0.0469	0.0468
76.98	0.0481	0.0475	0.0469	0.0478	0.049	0.0499	0.0494	0.0481	0.0533	0.0478	0.0471	0.0469	0.0479	0.0472	0.0479	0.047	0.0474	0.0477	0.0466	0.0476	0.0472	0.0468	0.0479	0.0467	0.0474	0.0467	0.0471	0.0476	0.0476	0.0462	0.047	0.0469	0.0471	0.0463	0.0472	0.0465	0.0477	0.0466	0.0477	0.0508	0.0489	0.0495	0.0543	0.0526	0.0506	0.0538	0.0512	0.0468	0.0466
96.22	0.0481	0.0476	0.047	0.0478	0.0489	0.05	0.0495	0.0482	0.0534	0.0478	0.0471	0.0468	0.0479	0.0474	0.0479	0.047	0.0475	0.0477	0.0467	0.0476	0.0473	0.0469	0.048	0.0466	0.0476	0.0467	0.0472	0.0476	0.0477	0.0463	0.0472	0.0469	0.0471	0.0464	0.0473	0.0465	0.0477	0.0467	0.0478	0.0508	0.0488	0.0487	0.0542	0.0527	0.0508	0.0539	0.0511	0.0469	0.0466
115.47	0.0481	0.0476	0.047	0.0478	0.049	0.05	0.0494	0.0482	0.0534	0.0479	0.0471	0.0469	0.048	0.0473	0.048	0.0471	0.0476	0.0477	0.0467	0.0476	0.0474	0.0468	0.048	0.0466	0.0474	0.0468	0.0472	0.0476	0.0476	0.0463	0.0471	0.0468	0.0471	0.0464	0.0473	0.0466	0.0477	0.0467	0.0478	0.0509	0.049	0.0487	0.0543	0.0528	0.0508	0.0538	0.0511	0.0467	0.0466
134.72	0.0481	0.0476	0.0469	0.0478	0.0488	0.05	0.0495	0.0481	0.0534	0.0479	0.0471	0.0469	0.0479	0.0471	0.0479	0.0471	0.0475	0.0478	0.0467	0.0476	0.0473	0.0468	0.048	0.0466	0.0475	0.0467	0.0471	0.0476	0.0476	0.0462	0.0471	0.0468	0.0471	0.0463	0.0472	0.0464	0.0477	0.0466	0.0476	0.051	0.049	0.0495	0.0544	0.0526	0.0506	0.0539	0.0511	0.0467	0.0465
153.95	0.0481	0.0477	0.0471	0.0479	0.049	0.0501	0.0496	0.0482	0.0535	0.0479	0.0472	0.047	0.0481	0.0472	0.048	0.0472	0.0475	0.0479	0.0467	0.0478	0.0474	0.047	0.048	0.0469	0.0475	0.0469	0.0473	0.0476	0.0477	0.0463	0.0472	0.0469	0.0472	0.0463	0.0473	0.0466	0.0479	0.0467	0.0478	0.0512	0.049	0.0488	0.0542	0.0527	0.0507	0.0539	0.0512	0.0469	0.0467
173.2	0.0482	0.0477	0.0471	0.0479	0.049	0.0501	0.0494	0.0483	0.0534	0.048	0.0472	0.0471	0.048	0.0474	0.048	0.0471	0.0476	0.0477	0.0468	0.0478	0.0476	0.0468	0.048	0.0467	0.0476	0.0468	0.0473	0.0476	0.0478	0.0465	0.0472	0.0469	0.0471	0.0465	0.0473	0.0465	0.0477	0.0467	0.0477	0.0509	0.0491	0.0494	0.0543	0.0528	0.0508	0.054	0.0511	0.047	0.0467
192.45	0.0483	0.0477	0.0472	0.048	0.0492	0.0502	0.0497	0.0483	0.0535	0.0482	0.0474	0.0471	0.0482	0.0475	0.048	0.0472	0.0477	0.0481	0.0469	0.0479	0.0475	0.047	0.0482	0.047	0.0477	0.0469	0.0473	0.0477	0.0478	0.0465	0.0474	0.047	0.0473	0.0467	0.0475	0.0466	0.048	0.0468	0.0478	0.0513	0.0491	0.0493	0.0547	0.053	0.0509	0.0539	0.0514	0.0471	0.0468
211.7	0.0481	0.0475	0.0471	0.0479	0.0489	0.0502	0.0497	0.0483	0.0535	0.0482	0.0473	0.047	0.048	0.0473	0.0479	0.0472	0.0477	0.048	0.0469	0.048	0.0475	0.047	0.0482	0.0469	0.0476	0.0468	0.0472	0.0476	0.0477	0.0464	0.0473	0.047	0.0473	0.0466	0.0474	0.0467	0.0478	0.0467	0.0477	0.0508	0.0491	0.0496	0.0544	0.0531	0.051	0.0541	0.0513	0.0471	0.0468
230.93	0.0483	0.0478	0.0472	0.048	0.049	0.0502	0.0499	0.0486	0.0537	0.0483	0.0475	0.0473	0.048	0.0475	0.048	0.0472	0.0479	0.0481	0.0471	0.0481	0.0478	0.0472	0.0484	0.0472	0.0477	0.0468	0.0473	0.0477	0.0477	0.0465	0.0474	0.0473	0.0475	0.0468	0.0478	0.0468	0.0478	0.0467	0.0477	0.051	0.0493	0.0495	0.0546	0.053	0.0511	0.0541	0.0515	0.0473	0.0467
250.18	0.0482	0.0476	0.0471	0.0479	0.0491	0.0502	0.0501	0.049	0.0541	0.0487	0.0476	0.0476	0.048	0.0473	0.0479	0.0472	0.0481	0.0485	0.0474	0.0486	0.048	0.0475	0.0487	0.0474	0.0475	0.0468	0.0472	0.0476	0.0476	0.0465	0.0478	0.0474	0.048	0.0471	0.0479	0.0473	0.0478	0.0466	0.0476	0.051	0.0495	0.0494	0.0551	0.0535	0.0512	0.0546	0.0518	0.0475	0.0467
269.45	0.0483	0.0476	0.0471	0.0479	0.0489	0.0503	0.0505	0.0496	0.0544	0.0494	0.048	0.0481	0.0481	0.0476	0.048	0.0472	0.0487	0.0492	0.0482	0.0493	0.0486	0.0482	0.0494	0.0481	0.0476	0.0468	0.0472	0.0476	0.0477	0.0465	0.0482	0.0482	0.0487	0.0478	0.0485	0.0478	0.0478	0.0467	0.0476	0.0508	0.0499	0.0502	0.0559	0.054	0.0518	0.055	0.0525	0.048	0.0467
288.7	0.0483	0.0477	0.0471	0.048	0.049	0.0504	0.0517	0.0507	0.0557	0.0507	0.0491	0.0494	0.048	0.0473	0.0479	0.0473	0.0496	0.0506	0.0498	0.0509	0.0498	0.0495	0.0506	0.0494	0.0476	0.0469	0.0473	0.0477	0.0477	0.0467	0.0491	0.0494	0.0503	0.0491	0.0498	0.049	0.0478	0.0467	0.0477	0.051	0.0507	0.0511	0.0572	0.0552	0.0528	0.0566	0.0537	0.049	0.0468
307.95	0.0483	0.0477	0.0471	0.0479	0.0489	0.0503	0.0532	0.0529	0.0575	0.0532	0.0505	0.0515	0.0482	0.0474	0.048	0.0471	0.051	0.0531	0.0524	0.0536	0.0518	0.0517	0.053	0.0517	0.0476	0.0468	0.0473	0.0476	0.0477	0.0467	0.0506	0.0517	0.0531	0.0518	0.0519	0.051	0.0479	0.0468	0.0477	0.0508	0.0518	0.0532	0.0596	0.0575	0.0546	0.0592	0.056	0.0509	0.0467
327.18	0.0484	0.0477	0.0471	0.048	0.049	0.0504	0.0561	0.0573	0.0615	0.0579	0.0538	0.0553	0.0482	0.0475	0.0481	0.0473	0.0532	0.0578	0.0578	0.0589	0.0558	0.0557	0.0577	0.0563	0.0477	0.0469	0.0474	0.0477	0.0477	0.0468	0.0534	0.0558	0.0587	0.0564	0.0562	0.0552	0.0479	0.0468	0.0477	0.051	0.0534	0.0568	0.0646	0.0618	0.0581	0.0639	0.0604	0.0543	0.0468
346.45	0.0485	0.0478	0.0472	0.048	0.049	0.0503	0.0612	0.0651	0.0684	0.0664	0.0594	0.0625	0.0481	0.0474	0.048	0.0472	0.0566	0.0666	0.0678	0.0691	0.0634	0.0636	0.0659	0.0648	0.0477	0.0468	0.0473	0.0477	0.0478	0.0467	0.0583	0.0635	0.0689	0.0649	0.0642	0.0632	0.0478	0.0468	0.0477	0.051	0.0556	0.064	0.0737	0.07	0.0644	0.0726	0.0684	0.0604	0.0468
365.7	0.0484	0.048	0.0472	0.048	0.049	0.0504	0.0697	0.0789	0.0814	0.0822	0.0702	0.0758	0.0481	0.0474	0.0481	0.0472	0.0616	0.0826	0.0861	0.0875	0.0776	0.0779	0.0798	0.0803	0.0477	0.0469	0.0473	0.0477	0.0478	0.0467	0.0666	0.0772	0.0855	0.0793	0.0777	0.0765	0.0478	0.0468	0.0479	0.0511	0.0585	0.077	0.09	0.0847	0.0768	0.087	0.0826	0.0723	0.0468
384.95	0.0485	0.0479	0.0471	0.0481	0.0491	0.0505	0.0834	0.1014	0.1037	0.1074	0.0889	0.0986	0.0483	0.0475	0.0481	0.0473	0.0689	0.1057	0.1099	0.1116	0.0992	0.0991	0.1002	0.1043	0.0477	0.0469	0.0474	0.0477	0.0477	0.0467	0.0798	0.097	0.1088	0.1006	0.0988	0.0985	0.048	0.0469	0.0478	0.0511	0.0625	0.0965	0.1123	0.1054	0.0955	0.1064	0.1035	0.0924	0.0469
404.2	0.0485	0.0479	0.0472	0.048	0.0491	0.0503	0.1052	0.1304	0.1321	0.137	0.1159	0.1274	0.0481	0.0475	0.0481	0.0472	0.0792	0.1353	0.1418	0.1446	0.1273	0.1276	0.1301	0.1349	0.0478	0.0469	0.0473	0.0477	0.0477	0.0465	0.099	0.1232	0.1401	0.1292	0.1225	0.1278	0.0477	0.0467	0.0478	0.0512	0.0677	0.1219	0.1417	0.1324	0.12	0.1329	0.1304	0.1203	0.0468
423.43	0.0485	0.0477	0.0473	0.0481	0.0492	0.0503	0.1313	0.1622	0.1644	0.1683	0.1457	0.1585	0.0483	0.0475	0.0482	0.0474	0.094	0.1709	0.1794	0.1821	0.1614	0.1634	0.1662	0.1691	0.0478	0.0469	0.0473	0.0478	0.0479	0.0467	0.1243	0.1573	0.1771	0.1662	0.1597	0.161	0.0479	0.0468	0.0479	0.0512	0.0748	0.1531	0.1766	0.1669	0.1526	0.167	0.1632	0.1515	0.0469
442.7	0.0483	0.0478	0.0471	0.0479	0.049	0.0501	0.1581	0.1965	0.1988	0.2047	0.1798	0.1938	0.0481	0.0473	0.0479	0.0471	0.1127	0.2078	0.223	0.2273	0.2046	0.208	0.2088	0.2105	0.0477	0.0468	0.0472	0.0476	0.0476	0.0464	0.1545	0.1932	0.2182	0.206	0.1981	0.1982	0.0478	0.0467	0.0477	0.0509	0.0834	0.1893	0.2153	0.2055	0.1897	0.2049	0.2032	0.1864	0.0467
461.95	0.0484	0.0478	0.0471	0.048	0.049	0.0502	0.1875	0.2378	0.2408	0.2489	0.2215	0.2391	0.0482	0.0475	0.0481	0.0472	0.1359	0.2514	0.2844	0.2913	0.2584	0.2592	0.2657	0.2669	0.0477	0.0469	0.0473	0.0477	0.0478	0.0465	0.1874	0.2344	0.2743	0.2532	0.2493	0.2454	0.048	0.0468	0.0477	0.0511	0.0956	0.2283	0.2654	0.2571	0.2355	0.2537	0.2561	0.2307	0.0468
481.2	0.0484	0.0478	0.0472	0.048	0.0491	0.0503	0.2176	0.2789	0.2842	0.2876	0.2695	0.2878	0.0482	0.0476	0.0481	0.0472	0.1593	0.3021	0.3352	0.3479	0.3271	0.3248	0.332	0.3298	0.0477	0.047	0.0473	0.0477	0.0477	0.0465	0.2184	0.2877	0.3326	0.3103	0.3148	0.308	0.048	0.0468	0.0478	0.0511	0.1104	0.2791	0.3204	0.3171	0.2983	0.3145	0.3084	0.2907	0.0468
500.45	0.0484	0.0478	0.0472	0.048	0.0491	0.0503	0.2481	0.3163	0.3206	0.3221	0.3161	0.3414	0.0482	0.0475	0.0482	0.0472	0.1822	0.3368	0.37	0.3847	0.3763	0.3718	0.3845	0.3762	0.0477	0.0469	0.0474	0.0477	0.0478	0.0466	0.2498	0.3327	0.3739	0.3653	0.3673	0.3589	0.048	0.0468	0.0477	0.0511	0.1297	0.3181	0.3661	0.3625	0.3597	0.3631	0.3749	0.3409	0.0469
519.7	0.0486	0.0479	0.0473	0.048	0.0491	0.0503	0.2714	0.3496	0.3483	0.3449	0.3526	0.3994	0.0484	0.0476	0.0482	0.0473	0.202	0.3566	0.3885	0.4027	0.3969	0.3976	0.4137	0.4175	0.0478	0.0471	0.0474	0.0478	0.0479	0.0465	0.2767	0.3604	0.4016	0.3943	0.4009	0.4031	0.048	0.0468	0.0479	0.0512	0.1491	0.3421	0.3914	0.386	0.3908	0.3936	0.4094	0.3839	0.0469
538.95	0.0485	0.0479	0.0472	0.0481	0.0491	0.0501	0.2939	0.3879	0.3805	0.3762	0.3865	0.4477	0.0483	0.0474	0.0481	0.0472	0.2203	0.3786	0.41	0.4244	0.4166	0.4217	0.4395	0.4501	0.0478	0.0469	0.0473	0.0478	0.0477	0.0465	0.2984	0.3873	0.4315	0.4213	0.4253	0.4396	0.048	0.0468	0.0479	0.0511	0.1703	0.3635	0.4186	0.4078	0.4122	0.42	0.4356	0.4206	0.0469
558.2	0.0485	0.0479	0.0473	0.0481	0.0492	0.0502	0.3241	0.4221	0.4148	0.4001	0.4245	0.4937	0.0483	0.0476	0.0481	0.0472	0.233	0.4034	0.4353	0.4494	0.4411	0.4485	0.4657	0.478	0.0479	0.047	0.0474	0.0478	0.0478	0.0465	0.3201	0.4202	0.4583	0.4512	0.4537	0.4738	0.0478	0.0469	0.0479	0.051	0.1871	0.3921	0.4515	0.4367	0.4352	0.4495	0.4638	0.4589	0.0469
577.45	0.0485	0.0478	0.0473	0.0481	0.0491	0.0503	0.3516	0.4418	0.4392	0.4234	0.4488	0.5316	0.0482	0.0474	0.0481	0.0472	0.2357	0.4252	0.4557	0.4688	0.4629	0.4705	0.4894	0.5028	0.0477	0.0469	0.0475	0.0477	0.0479	0.0465	0.3503	0.4423	0.4817	0.4753	0.4786	0.5002	0.0478	0.0467	0.0478	0.0512	0.1993	0.4169	0.4768	0.458	0.4582	0.4751	0.4867	0.4869	0.0469
596.7	0.0486	0.0478	0.0473	0.048	0.0491	0.0502	0.37	0.4668	0.4661	0.4468	0.4782	0.5684	0.0483	0.0475	0.0481	0.0473	0.2415	0.4412	0.4719	0.4847	0.482	0.4884	0.5052	0.5199	0.0478	0.0469	0.0474	0.0477	0.0478	0.0465	0.3717	0.4589	0.4965	0.4937	0.4954	0.5168	0.048	0.0468	0.0478	0.051	0.2108	0.441	0.4971	0.4799	0.4788	0.4974	0.5034	0.5075	0.0469
615.95	0.0484	0.0478	0.0473	0.0481	0.0491	0.0503	0.3869	0.4865	0.4873	0.4659	0.5073	0.5964	0.0483	0.0474	0.048	0.0471	0.2486	0.4574	0.4907	0.5027	0.5002	0.5044	0.5208	0.532	0.0477	0.0469	0.0474	0.0478	0.0478	0.0464	0.3907	0.4742	0.5116	0.5096	0.5113	0.5303	0.0479	0.0468	0.0479	0.0513	0.2198	0.4559	0.5149	0.4969	0.4995	0.5156	0.5202	0.5252	0.0469
635.2	0.0486	0.048	0.0474	0.0482	0.0492	0.0504	0.3986	0.497	0.4996	0.4796	0.5257	0.6207	0.0483	0.0477	0.0482	0.0473	0.2562	0.4691	0.5015	0.5145	0.5135	0.5178	0.534	0.5444	0.0479	0.047	0.0474	0.0479	0.0479	0.0465	0.4048	0.4857	0.5247	0.5249	0.5252	0.5423	0.048	0.047	0.0479	0.0511	0.2299	0.4737	0.529	0.5128	0.5141	0.5308	0.5349	0.5408	0.047
654.45	0.0485	0.0479	0.0473	0.0481	0.0491	0.0502	0.4079	0.5054	0.5081	0.4854	0.5397	0.6387	0.0483	0.0475	0.0481	0.0472	0.261	0.4768	0.51	0.5251	0.5253	0.5303	0.5455	0.554	0.0477	0.0469	0.0473	0.0477	0.0478	0.0464	0.4108	0.4932	0.5361	0.535	0.5363	0.5516	0.0479	0.0469	0.0478	0.0509	0.2398	0.4854	0.5376	0.5204	0.5273	0.5433	0.5482	0.5545	0.0469
673.7	0.0485	0.0478	0.0472	0.048	0.049	0.0502	0.4174	0.5125	0.5126	0.4897	0.5494	0.6486	0.0483	0.0475	0.0481	0.0472	0.2695	0.4842	0.5153	0.5326	0.534	0.5382	0.554	0.5582	0.0478	0.0469	0.0473	0.0477	0.0477	0.0464	0.4182	0.4995	0.543	0.5426	0.5439	0.5579	0.0479	0.0467	0.0479	0.051	0.2541	0.495	0.5473	0.5306	0.5383	0.5528	0.5574	0.5617	0.0468
692.93	0.0486	0.048	0.0474	0.0482	0.0492	0.0504	0.424	0.5143	0.5162	0.4926	0.5529	0.6602	0.0484	0.0476	0.0483	0.0473	0.2726	0.4888	0.5213	0.5389	0.5412	0.5466	0.5631	0.564	0.0479	0.047	0.0474	0.0478	0.0479	0.0465	0.4248	0.5038	0.5508	0.5502	0.5526	0.5702	0.048	0.0469	0.0479	0.051	0.2701	0.5033	0.554	0.5349	0.5452	0.5619	0.5682	0.5729	0.0469
712.18	0.0486	0.0479	0.0473	0.0481	0.0491	0.0502	0.4309	0.5219	0.5249	0.4987	0.5564	0.6632	0.0482	0.0475	0.0481	0.0473	0.2778	0.4922	0.5249	0.5432	0.5454	0.552	0.5714	0.5704	0.0479	0.047	0.0473	0.0478	0.0478	0.0464	0.4348	0.5105	0.5577	0.5578	0.5617	0.5746	0.0479	0.0469	0.0477	0.0509	0.2873	0.5098	0.5576	0.5371	0.5511	0.5689	0.575	0.5763	0.0469
731.45	0.0487	0.048	0.0473	0.0481	0.0492	0.0503	0.4406	0.5255	0.5293	0.5015	0.5611	0.6667	0.0483	0.0476	0.0481	0.0473	0.2822	0.4948	0.5283	0.5491	0.5516	0.5586	0.5791	0.5735	0.0478	0.047	0.0474	0.0478	0.0479	0.0465	0.4408	0.5138	0.5653	0.5638	0.5687	0.5828	0.048	0.0469	0.0478	0.051	0.3022	0.5155	0.5624	0.5422	0.5564	0.5745	0.5827	0.5806	0.047
750.7	0.0487	0.0481	0.0474	0.0482	0.0493	0.0503	0.4493	0.5289	0.5311	0.5056	0.5644	0.673	0.0484	0.0476	0.0482	0.0473	0.2871	0.4974	0.532	0.5525	0.5541	0.564	0.5862	0.5826	0.048	0.0472	0.0475	0.0479	0.0479	0.0466	0.4456	0.5192	0.5737	0.5692	0.5786	0.5934	0.0481	0.047	0.0479	0.0512	0.3109	0.5201	0.5673	0.5454	0.5612	0.5827	0.5913	0.5903	0.0471
769.97	0.0487	0.048	0.0474	0.0482	0.0492	0.0504	0.4647	0.5388	0.542	0.5146	0.5723	0.674	0.0484	0.0476	0.0482	0.0474	0.2981	0.5051	0.5388	0.5595	0.5612	0.572	0.5943	0.5866	0.048	0.0469	0.0474	0.0479	0.0478	0.0465	0.4553	0.527	0.5809	0.5775	0.5839	0.5977	0.0481	0.0469	0.0478	0.0509	0.3233	0.5287	0.5746	0.5528	0.5689	0.5893	0.5998	0.5939	0.047
789.2	0.0487	0.048	0.0474	0.0482	0.0491	0.0503	0.4762	0.5431	0.5473	0.5192	0.5763	0.6806	0.0484	0.0477	0.0483	0.0474	0.3059	0.5093	0.5465	0.5684	0.5678	0.5786	0.6019	0.5945	0.0479	0.047	0.0475	0.0479	0.0479	0.0465	0.4619	0.5308	0.5863	0.5822	0.5936	0.6079	0.0483	0.0469	0.0478	0.051	0.3331	0.5343	0.5811	0.559	0.5768	0.5953	0.6067	0.6024	0.047
808.45	0.0488	0.0481	0.0475	0.0482	0.0493	0.0504	0.4865	0.5481	0.5538	0.5251	0.582	0.6869	0.0484	0.0477	0.0483	0.0473	0.3116	0.5137	0.5525	0.5731	0.5728	0.5857	0.6089	0.6037	0.048	0.047	0.0474	0.0478	0.048	0.0465	0.4682	0.5375	0.5946	0.5909	0.5998	0.6168	0.048	0.0469	0.0479	0.0509	0.3402	0.5377	0.5881	0.5659	0.5825	0.6027	0.6137	0.6124	0.047
827.7	0.0487	0.0479	0.0474	0.0481	0.0491	0.0502	0.501	0.5534	0.5654	0.536	0.591	0.6952	0.0483	0.0475	0.0481	0.0474	0.3191	0.5184	0.5597	0.5794	0.5813	0.5929	0.6158	0.6141	0.0478	0.0469	0.0474	0.0478	0.0478	0.0463	0.4762	0.5439	0.6035	0.5991	0.6074	0.6263	0.048	0.0468	0.0478	0.0507	0.3482	0.5449	0.5954	0.572	0.5918	0.6105	0.6218	0.6188	0.0469
846.97	0.0487	0.048	0.0474	0.0482	0.0492	0.0503	0.5112	0.5615	0.5729	0.5427	0.6002	0.6999	0.0485	0.0476	0.0483	0.0474	0.3269	0.5242	0.5671	0.5881	0.5902	0.6018	0.6255	0.6206	0.048	0.0469	0.0474	0.0478	0.0479	0.0465	0.4882	0.5527	0.6121	0.6057	0.6156	0.6366	0.0482	0.0469	0.0478	0.0511	0.3558	0.5531	0.6029	0.5815	0.6002	0.6198	0.6306	0.6265	0.047
866.22	0.0489	0.0482	0.0474	0.0482	0.0492	0.0503	0.5197	0.5681	0.5802	0.5506	0.6073	0.7095	0.0485	0.0477	0.0483	0.0474	0.3341	0.5311	0.5748	0.5963	0.5974	0.6077	0.6326	0.6298	0.0479	0.0471	0.0474	0.0478	0.0479	0.0465	0.4939	0.5564	0.6179	0.613	0.6216	0.6481	0.0481	0.0469	0.0478	0.0511	0.3662	0.5576	0.6098	0.589	0.6056	0.6266	0.639	0.6379	0.0469
885.47	0.0489	0.048	0.0474	0.0483	0.0493	0.0503	0.5297	0.5779	0.5901	0.5604	0.6146	0.7178	0.0485	0.0477	0.0483	0.0473	0.343	0.5368	0.5817	0.6038	0.6075	0.616	0.6415	0.6401	0.0479	0.047	0.0474	0.0478	0.0478	0.0465	0.4992	0.5611	0.6265	0.6214	0.6292	0.6593	0.0482	0.0469	0.0478	0.051	0.375	0.5619	0.6174	0.5954	0.614	0.6349	0.6468	0.6471	0.047
904.73	0.0488	0.048	0.0475	0.0482	0.0491	0.0504	0.5357	0.5873	0.5998	0.5686	0.6226	0.7259	0.0484	0.0475	0.0483	0.0473	0.3542	0.5438	0.5892	0.6115	0.6183	0.6249	0.6487	0.6494	0.0479	0.047	0.0473	0.0478	0.0479	0.0466	0.5059	0.5703	0.6322	0.6258	0.6346	0.6665	0.048	0.0468	0.0478	0.051	0.3837	0.5661	0.6248	0.6034	0.6219	0.6402	0.652	0.6574	0.0469
923.98	0.0492	0.0481	0.0475	0.0482	0.0493	0.0502	0.552	0.5968	0.6096	0.5778	0.6339	0.7341	0.0485	0.0475	0.0481	0.0473	0.3645	0.5505	0.5977	0.6192	0.6272	0.6321	0.6565	0.6602	0.0479	0.047	0.0473	0.0478	0.0478	0.0465	0.5191	0.5795	0.6408	0.6355	0.6429	0.6752	0.0481	0.0469	0.0478	0.0512	0.3921	0.5721	0.6335	0.6134	0.6297	0.6492	0.659	0.6661	0.0469
943.25	0.049	0.0481	0.0474	0.0482	0.0492	0.0504	0.5553	0.6032	0.6176	0.5857	0.6412	0.7413	0.0484	0.0476	0.0483	0.0473	0.3708	0.556	0.604	0.625	0.6374	0.6396	0.6649	0.6697	0.0479	0.047	0.0474	0.0478	0.0478	0.0466	0.5245	0.585	0.6469	0.6425	0.6505	0.6872	0.0481	0.047	0.048	0.0512	0.4011	0.5767	0.6401	0.6189	0.6377	0.6578	0.6673	0.6783	0.047
962.5	0.0493	0.0481	0.0475	0.0483	0.0494	0.0505	0.5638	0.6109	0.6267	0.5906	0.6479	0.7479	0.0487	0.0477	0.0483	0.0475	0.383	0.5632	0.6121	0.6321	0.6466	0.6458	0.6694	0.6752	0.0481	0.0471	0.0475	0.048	0.048	0.0468	0.535	0.5921	0.6549	0.6503	0.6572	0.6935	0.0484	0.0471	0.048	0.0512	0.4118	0.5829	0.649	0.6288	0.6461	0.6635	0.6725	0.6867	0.0471
981.75	0.0493	0.0481	0.0476	0.0484	0.0494	0.0505	0.572	0.6188	0.6357	0.6005	0.657	0.7562	0.0485	0.0476	0.0483	0.0476	0.3921	0.5687	0.6193	0.639	0.6553	0.653	0.6763	0.6873	0.0481	0.0473	0.0475	0.0479	0.048	0.0467	0.543	0.5981	0.6588	0.6561	0.6622	0.7062	0.0482	0.0471	0.0478	0.0512	0.4205	0.5893	0.6559	0.6355	0.6509	0.67	0.6781	0.6951	0.0471
1001	0.0489	0.0482	0.0474	0.0483	0.0492	0.0504	0.5822	0.6252	0.6427	0.6078	0.6626	0.7626	0.0486	0.0478	0.0483	0.0473	0.4005	0.5761	0.6259	0.6456	0.6653	0.6609	0.684	0.6945	0.0479	0.0471	0.0475	0.0478	0.0479	0.0466	0.5531	0.6051	0.6654	0.6635	0.6695	0.7161	0.0482	0.0468	0.0479	0.0512	0.4277	0.5943	0.663	0.642	0.6597	0.6776	0.6851	0.7047	0.0471
1020.27	0.0493	0.0482	0.0475	0.0483	0.0493	0.0505	0.5848	0.6324	0.6514	0.6175	0.671	0.7695	0.0485	0.0478	0.0483	0.0473	0.4061	0.5785	0.632	0.651	0.6764	0.665	0.689	0.7039	0.0481	0.047	0.0475	0.0478	0.048	0.0465	0.5547	0.609	0.6706	0.6668	0.675	0.7255	0.0481	0.047	0.048	0.0511	0.4379	0.5998	0.6693	0.6504	0.6648	0.682	0.69	0.7126	0.0471
1039.52	0.0489	0.0482	0.0476	0.0484	0.0494	0.0505	0.5925	0.6423	0.6578	0.6248	0.6774	0.7768	0.0486	0.0477	0.0484	0.0474	0.412	0.582	0.6389	0.6572	0.6873	0.6723	0.6949	0.7069	0.048	0.0472	0.0476	0.0479	0.048	0.0466	0.5616	0.6146	0.6757	0.6721	0.6803	0.7355	0.0483	0.047	0.0479	0.0513	0.4439	0.6043	0.6744	0.6533	0.6699	0.6879	0.6957	0.7204	0.0471
1058.77	0.0492	0.0481	0.0475	0.0483	0.0494	0.0505	0.5961	0.6487	0.6656	0.6328	0.6841	0.7847	0.0487	0.0477	0.0484	0.0475	0.4197	0.5876	0.6446	0.6625	0.6964	0.6796	0.7016	0.7171	0.0481	0.0471	0.0476	0.0479	0.048	0.0466	0.5663	0.6199	0.6823	0.6801	0.6872	0.746	0.0483	0.047	0.0481	0.051	0.4533	0.6117	0.6823	0.6605	0.6773	0.6951	0.7025	0.7299	0.0471
1078.02	0.049	0.0481	0.0475	0.0483	0.0493	0.0505	0.5981	0.6562	0.6747	0.6397	0.6911	0.7934	0.0485	0.0478	0.0483	0.0474	0.4284	0.5914	0.6496	0.6702	0.7057	0.6863	0.708	0.726	0.048	0.047	0.0475	0.0479	0.0479	0.0466	0.5717	0.6257	0.6892	0.6867	0.6929	0.757	0.0481	0.047	0.048	0.0511	0.4595	0.6164	0.6895	0.6701	0.6846	0.7007	0.7099	0.7374	0.0471
1097.28	0.0488	0.0481	0.0475	0.0483	0.0492	0.0504	0.6104	0.6655	0.6865	0.6502	0.7014	0.802	0.0485	0.0476	0.0483	0.0474	0.4393	0.5962	0.6567	0.6767	0.7154	0.694	0.7154	0.7362	0.0481	0.047	0.0475	0.0478	0.0479	0.0465	0.5806	0.6281	0.6919	0.6899	0.6976	0.768	0.0482	0.047	0.0479	0.0512	0.4656	0.6227	0.695	0.6766	0.6915	0.7074	0.716	0.7462	0.047
1116.53	0.0489	0.0481	0.0475	0.0482	0.0493	0.0505	0.6126	0.6717	0.6951	0.6594	0.7086	0.8117	0.0485	0.0477	0.0484	0.0475	0.4502	0.6013	0.6635	0.6824	0.7263	0.7008	0.7225	0.7449	0.0481	0.0471	0.0475	0.0479	0.048	0.0466	0.5849	0.633	0.6996	0.698	0.7035	0.7764	0.0482	0.0471	0.048	0.0511	0.4721	0.6316	0.7038	0.6851	0.6975	0.715	0.721	0.7543	0.0471
1135.78	0.0489	0.0483	0.0475	0.0485	0.0494	0.0505	0.617	0.6784	0.7032	0.6646	0.7148	0.821	0.0487	0.0477	0.0483	0.0474	0.4587	0.6073	0.6701	0.6906	0.7381	0.7087	0.7293	0.7505	0.0481	0.0471	0.0476	0.0479	0.0481	0.0467	0.59	0.6392	0.7042	0.7037	0.7104	0.7834	0.0482	0.0469	0.048	0.0511	0.4796	0.636	0.7072	0.6897	0.703	0.7191	0.7272	0.7613	0.0472
1155.03	0.0489	0.0482	0.0476	0.0483	0.0493	0.0505	0.6225	0.6907	0.7146	0.6743	0.7236	0.8285	0.0484	0.0477	0.0483	0.0475	0.4684	0.6099	0.6756	0.6968	0.7463	0.7132	0.7349	0.7585	0.0481	0.0472	0.0475	0.0479	0.048	0.0466	0.5949	0.6463	0.7097	0.7103	0.7166	0.7944	0.0482	0.0471	0.0479	0.0511	0.4882	0.6396	0.7142	0.6978	0.7092	0.7258	0.733	0.7696	0.0471
1174.28	0.049	0.0481	0.0475	0.0483	0.0493	0.0504	0.6224	0.6919	0.7199	0.6795	0.7307	0.8357	0.0486	0.0477	0.0483	0.0474	0.4743	0.6135	0.6807	0.7004	0.7553	0.7181	0.7412	0.7651	0.048	0.047	0.0475	0.0478	0.048	0.0466	0.597	0.6487	0.7126	0.7163	0.7218	0.8038	0.0483	0.047	0.0479	0.0511	0.4971	0.6455	0.7206	0.702	0.7134	0.7301	0.7382	0.7774	0.047
1193.55	0.0489	0.0482	0.0475	0.0483	0.0493	0.0505	0.6294	0.6982	0.7301	0.6876	0.7403	0.844	0.0485	0.0477	0.0483	0.0473	0.4853	0.62	0.6864	0.7075	0.7649	0.7215	0.7467	0.7709	0.048	0.0471	0.0475	0.0479	0.0479	0.0466	0.5985	0.6537	0.7187	0.7215	0.7266	0.8116	0.0481	0.047	0.0479	0.0512	0.5061	0.6502	0.7256	0.7088	0.7192	0.736	0.7433	0.7835	0.0472
1212.8	0.049	0.0485	0.0476	0.0484	0.0495	0.0506	0.6346	0.706	0.7399	0.698	0.7499	0.8527	0.0486	0.0476	0.0484	0.0474	0.4916	0.6239	0.6929	0.7146	0.7739	0.7282	0.7531	0.7764	0.0481	0.0471	0.0475	0.0479	0.048	0.0467	0.604	0.6609	0.7251	0.7278	0.7331	0.8186	0.0483	0.0471	0.0479	0.0511	0.5112	0.6552	0.7323	0.7158	0.7252	0.7428	0.7489	0.788	0.0471
1232.05	0.049	0.0481	0.0475	0.0483	0.0494	0.0505	0.6413	0.7101	0.7494	0.7097	0.7574	0.862	0.0486	0.0477	0.0483	0.0475	0.4945	0.6274	0.6975	0.7177	0.7816	0.7326	0.7586	0.785	0.0481	0.047	0.0475	0.0479	0.0479	0.0466	0.6018	0.6624	0.7284	0.734	0.7385	0.8259	0.0482	0.047	0.0478	0.051	0.516	0.659	0.739	0.7198	0.7289	0.7478	0.7552	0.7947	0.0471
1251.32	0.0491	0.0483	0.0476	0.0485	0.0495	0.0506	0.6391	0.7121	0.7546	0.7122	0.7624	0.8698	0.0487	0.0477	0.0484	0.0476	0.4993	0.6319	0.7016	0.7217	0.7905	0.7375	0.7644	0.7878	0.0481	0.0472	0.0476	0.048	0.0481	0.0466	0.6028	0.6677	0.7338	0.7379	0.7431	0.8318	0.0483	0.047	0.048	0.0512	0.5208	0.6629	0.7425	0.7252	0.7331	0.7529	0.7605	0.8027	0.0471
1270.57	0.049	0.0487	0.0476	0.0484	0.0494	0.0506	0.6435	0.7182	0.7611	0.7235	0.7706	0.8738	0.0486	0.0477	0.0484	0.0474	0.504	0.6356	0.7062	0.7265	0.798	0.7411	0.771	0.794	0.0482	0.0471	0.0475	0.0479	0.048	0.0466	0.6001	0.6699	0.7363	0.743	0.7479	0.836	0.0482	0.0469	0.048	0.0514	0.5197	0.6661	0.7474	0.7302	0.7368	0.7571	0.7658	0.8073	0.047
1289.83	0.049	0.0483	0.0476	0.0483	0.0495	0.0505	0.6444	0.7233	0.7677	0.7314	0.7764	0.8807	0.0487	0.0475	0.0483	0.0473	0.5037	0.6393	0.7107	0.7315	0.8081	0.7457	0.7762	0.8005	0.048	0.0471	0.0476	0.048	0.048	0.0466	0.5955	0.6748	0.7401	0.7512	0.7522	0.8458	0.0482	0.0471	0.048	0.0515	0.5198	0.6708	0.7529	0.7345	0.7391	0.762	0.771	0.8144	0.0471
1309.08	0.0491	0.0483	0.0477	0.0484	0.0494	0.0505	0.6445	0.7302	0.7733	0.7395	0.7771	0.8824	0.0487	0.0478	0.0483	0.0476	0.5047	0.6451	0.7135	0.7351	0.8165	0.7481	0.7796	0.8024	0.0482	0.0472	0.0475	0.0479	0.048	0.0466	0.5902	0.6819	0.7465	0.7543	0.7554	0.8464	0.0482	0.047	0.048	0.0512	0.5219	0.6768	0.7566	0.7413	0.7461	0.7668	0.7752	0.8193	0.0472
1328.35	0.0491	0.0482	0.0476	0.0484	0.0494	0.0506	0.6483	0.7356	0.7797	0.7469	0.7874	0.8886	0.0487	0.0479	0.0485	0.0476	0.505	0.6492	0.7197	0.74	0.8229	0.7526	0.7859	0.8075	0.0482	0.0472	0.0476	0.0479	0.0481	0.0468	0.5913	0.689	0.7512	0.758	0.7633	0.852	0.0482	0.0471	0.048	0.0512	0.5191	0.6824	0.7629	0.7467	0.7486	0.7694	0.7815	0.8248	0.0472
1347.6	0.0491	0.0482	0.0476	0.0485	0.0495	0.0506	0.6454	0.7375	0.7844	0.7513	0.7902	0.8912	0.0487	0.0479	0.0484	0.0476	0.5022	0.6535	0.7246	0.7417	0.8267	0.7557	0.7903	0.8122	0.0482	0.0472	0.0476	0.048	0.048	0.0467	0.5853	0.6905	0.7546	0.7605	0.7666	0.8572	0.0483	0.0471	0.048	0.0511	0.5162	0.6871	0.7675	0.7514	0.7514	0.7724	0.7857	0.8308	0.0472
1366.83	0.049	0.0482	0.0476	0.0484	0.0494	0.0505	0.6379	0.7407	0.7878	0.7544	0.7931	0.8972	0.0487	0.0477	0.0484	0.0475	0.5012	0.6577	0.7251	0.7436	0.8311	0.7596	0.7957	0.8171	0.0481	0.0471	0.0475	0.0479	0.048	0.0466	0.5832	0.6944	0.7594	0.7638	0.7695	0.8619	0.0482	0.047	0.048	0.0512	0.5154	0.6956	0.7717	0.7535	0.7559	0.7757	0.7904	0.8346	0.047
1386.08	0.049	0.0483	0.0476	0.0483	0.0495	0.0506	0.6354	0.7466	0.7938	0.7604	0.8002	0.9033	0.0487	0.0478	0.0484	0.0475	0.5	0.661	0.7302	0.7474	0.8357	0.7622	0.7994	0.8218	0.0482	0.0471	0.0476	0.048	0.0481	0.0467	0.5788	0.6975	0.7637	0.7677	0.7742	0.8672	0.0483	0.047	0.0479	0.0511	0.513	0.6963	0.775	0.7579	0.7606	0.779	0.7957	0.8406	0.047
1405.35	0.049	0.0483	0.0477	0.0484	0.0495	0.0506	0.6406	0.7496	0.8013	0.7671	0.8069	0.9072	0.0487	0.0478	0.0484	0.0475	0.4966	0.6674	0.7342	0.7494	0.8384	0.7656	0.8028	0.8269	0.0482	0.0471	0.0475	0.0479	0.0481	0.0466	0.5746	0.6989	0.767	0.7705	0.7779	0.8724	0.0484	0.0471	0.048	0.0514	0.5115	0.7013	0.7804	0.7601	0.7608	0.7812	0.8005	0.8447	0.0471
1424.6	0.049	0.0482	0.0476	0.0484	0.0494	0.0505	0.6325	0.7565	0.8076	0.7711	0.8083	0.9135	0.0487	0.0478	0.0482	0.0474	0.4908	0.6716	0.7371	0.7541	0.8425	0.7684	0.8059	0.8359	0.0481	0.0471	0.0476	0.0479	0.048	0.0467	0.5666	0.7039	0.7724	0.7735	0.7828	0.8803	0.0483	0.047	0.048	0.0512	0.5027	0.7053	0.7815	0.7633	0.7671	0.785	0.8054	0.8515	0.0471
[truncated: 47 more columns]

## Sheet: Plate_8
Time (min)	1	2	3	4	5	6	7	8	9	10	11	12	13	14	15	16	17	18	19	20	21	22	23	24	25	26	27	28	29	30	31	32	33	34	35	36	37	38	39	40	41	42	43	44	45	46	47	48	49
0	0.0479	0.0473	0.0477	0.0487	0.0482	0.0473	0.0471	0.0473	0.0469	0.0479	0.0478	0.0466	0.0495	0.048	0.0475	0.0475	0.0474	0.0474	0.048	0.048	0.0478	0.047	0.0469	0.0468	0.0481	0.0468	0.048	0.0475	0.0494	0.0463	0.0466	0.0464	0.0467	0.0464	0.0474	0.0468	0.0479	0.047	0.0477	0.047	0.0468	0.0471	0.0462	0.0473	0.048	0.047	0.0477	0.0472	0.047
19.23	0.0479	0.0473	0.0467	0.0484	0.0482	0.0473	0.0471	0.0474	0.0467	0.0478	0.0478	0.0464	0.0485	0.048	0.0475	0.0474	0.0473	0.0473	0.0471	0.048	0.0478	0.0469	0.0468	0.0466	0.048	0.0466	0.0478	0.0475	0.0493	0.0461	0.0465	0.0463	0.0466	0.0463	0.0472	0.0467	0.0479	0.047	0.0476	0.0468	0.0468	0.0471	0.046	0.0473	0.048	0.047	0.0475	0.0471	0.0469
38.47	0.0478	0.0473	0.0467	0.0485	0.0481	0.0473	0.0471	0.0473	0.0467	0.0478	0.0478	0.0465	0.0485	0.0481	0.0476	0.0475	0.0473	0.0472	0.0471	0.048	0.0478	0.047	0.0469	0.0467	0.0479	0.0467	0.0479	0.0474	0.0493	0.0462	0.0465	0.0464	0.0468	0.0462	0.0472	0.0467	0.0478	0.0468	0.0475	0.0469	0.0466	0.047	0.046	0.0472	0.0479	0.0469	0.0475	0.0471	0.0471
57.72	0.0477	0.0473	0.0467	0.049	0.0481	0.0472	0.047	0.0473	0.0466	0.0478	0.0477	0.0464	0.0485	0.048	0.0475	0.0473	0.0472	0.0473	0.0487	0.0479	0.0478	0.047	0.0468	0.0466	0.048	0.0466	0.0478	0.0474	0.0492	0.0462	0.0465	0.0463	0.0467	0.0464	0.0472	0.0467	0.0478	0.0468	0.0475	0.0468	0.0465	0.047	0.046	0.0473	0.0479	0.0468	0.0474	0.0471	0.0469
76.97	0.0477	0.0473	0.0469	0.0484	0.048	0.0472	0.047	0.0474	0.0466	0.0478	0.0477	0.0465	0.0485	0.0479	0.0475	0.0473	0.0472	0.0472	0.0484	0.0479	0.0478	0.0469	0.0469	0.0466	0.048	0.0465	0.0478	0.0474	0.0493	0.0462	0.0464	0.0464	0.0466	0.0463	0.0472	0.0468	0.0477	0.0467	0.0475	0.0467	0.0465	0.047	0.0459	0.0471	0.0479	0.0469	0.0475	0.047	0.0469
96.22	0.0479	0.0473	0.0478	0.0486	0.0484	0.0473	0.047	0.0475	0.0467	0.0478	0.0477	0.0465	0.0486	0.048	0.0476	0.0474	0.0473	0.0474	0.0483	0.0479	0.0479	0.0469	0.0469	0.0467	0.0479	0.0466	0.0478	0.0474	0.0493	0.0462	0.0464	0.0465	0.0467	0.0462	0.0471	0.0467	0.0478	0.0467	0.0475	0.0467	0.0466	0.047	0.0459	0.0471	0.0479	0.0469	0.0475	0.0471	0.047
115.45	0.0479	0.0472	0.0467	0.0486	0.0481	0.0471	0.0469	0.0474	0.0467	0.0478	0.0477	0.0464	0.0485	0.048	0.0475	0.0474	0.0471	0.0472	0.047	0.0479	0.0478	0.0469	0.0467	0.0466	0.0479	0.0465	0.0477	0.0473	0.0492	0.0461	0.0464	0.0463	0.0466	0.0462	0.0471	0.0466	0.0477	0.0466	0.0473	0.0467	0.0465	0.0469	0.0457	0.0471	0.0478	0.0469	0.0473	0.047	0.0468
134.7	0.0478	0.0473	0.0472	0.0484	0.0481	0.0472	0.047	0.0475	0.0467	0.0478	0.0477	0.0464	0.0485	0.048	0.0475	0.0473	0.0473	0.0473	0.047	0.048	0.0477	0.047	0.0468	0.0467	0.0479	0.0466	0.0478	0.0473	0.0493	0.0461	0.0464	0.0462	0.0467	0.0462	0.0472	0.0466	0.0478	0.0468	0.0475	0.0469	0.0465	0.047	0.046	0.0472	0.0479	0.0468	0.0472	0.0471	0.0469
153.95	0.048	0.0474	0.0471	0.0486	0.0482	0.0473	0.0471	0.0475	0.0468	0.048	0.0478	0.0465	0.0486	0.048	0.0476	0.0475	0.0471	0.0474	0.0471	0.0481	0.0478	0.0471	0.0468	0.0468	0.048	0.0466	0.0479	0.0475	0.0494	0.0463	0.0465	0.0464	0.0468	0.0463	0.0473	0.0467	0.0479	0.0468	0.0476	0.0469	0.0467	0.0471	0.046	0.0473	0.0481	0.0469	0.0475	0.0472	0.047
173.18	0.0478	0.0473	0.047	0.0498	0.0509	0.0473	0.047	0.0475	0.0467	0.0478	0.0478	0.0464	0.0485	0.048	0.0475	0.0475	0.0472	0.0473	0.047	0.048	0.0478	0.047	0.0469	0.0466	0.0479	0.0465	0.0477	0.0474	0.0492	0.0461	0.0464	0.0463	0.0466	0.0462	0.0473	0.0467	0.0477	0.0467	0.0473	0.0468	0.0465	0.047	0.0459	0.0472	0.0479	0.0468	0.0474	0.0472	0.0469
192.43	0.048	0.0475	0.0484	0.0493	0.0499	0.0474	0.0472	0.0476	0.0467	0.0479	0.0479	0.0466	0.0486	0.0482	0.0476	0.0477	0.0475	0.0475	0.0472	0.0481	0.048	0.0471	0.047	0.0468	0.048	0.0467	0.0479	0.0474	0.0493	0.0463	0.0465	0.0464	0.0467	0.0464	0.0473	0.0469	0.0478	0.0468	0.0476	0.0471	0.0467	0.0471	0.0462	0.0474	0.0481	0.047	0.0476	0.0473	0.0471
211.68	0.048	0.0475	0.0468	0.0487	0.0516	0.0476	0.0473	0.0477	0.0469	0.0482	0.0481	0.0467	0.0487	0.0482	0.0477	0.0477	0.0477	0.0477	0.0474	0.0483	0.0481	0.0472	0.0471	0.047	0.048	0.0466	0.0479	0.0475	0.0495	0.0465	0.0467	0.0466	0.047	0.0466	0.0475	0.0471	0.0478	0.0468	0.0475	0.0472	0.0468	0.0473	0.0462	0.0474	0.0482	0.0471	0.0477	0.0475	0.0471
230.93	0.0481	0.0475	0.0469	0.0493	0.0513	0.0478	0.0475	0.0479	0.0471	0.0482	0.0482	0.0468	0.0486	0.0485	0.0476	0.0482	0.0478	0.0478	0.0476	0.0484	0.0483	0.0476	0.0472	0.0472	0.048	0.0467	0.0479	0.0474	0.0494	0.0467	0.0469	0.0469	0.0471	0.0468	0.0477	0.0472	0.0479	0.0468	0.0475	0.0475	0.047	0.0475	0.0464	0.0476	0.0485	0.0474	0.0478	0.0477	0.047
250.17	0.048	0.0476	0.0474	0.049	0.0483	0.0483	0.0482	0.0483	0.0475	0.0486	0.0487	0.0473	0.0487	0.0483	0.0476	0.0486	0.0483	0.0483	0.0479	0.049	0.0486	0.048	0.0478	0.0475	0.048	0.0468	0.0479	0.0475	0.0496	0.0471	0.0473	0.0473	0.0474	0.0471	0.0481	0.0476	0.0477	0.0469	0.0475	0.0481	0.0474	0.0478	0.0469	0.048	0.0487	0.0477	0.0482	0.048	0.047
269.45	0.0481	0.0473	0.0469	0.0486	0.0516	0.0491	0.0488	0.049	0.0483	0.049	0.0494	0.0482	0.0486	0.0481	0.0477	0.05	0.0493	0.0492	0.0489	0.0498	0.0493	0.0488	0.0485	0.0483	0.0481	0.0466	0.0479	0.0476	0.0498	0.0479	0.048	0.0482	0.048	0.0476	0.0488	0.0482	0.0477	0.0469	0.0475	0.0492	0.0481	0.0486	0.0477	0.0484	0.0495	0.0484	0.0488	0.0488	0.0471
288.68	0.0479	0.0474	0.047	0.0485	0.0512	0.0506	0.0504	0.0502	0.0501	0.0499	0.0508	0.0494	0.0486	0.0479	0.0476	0.0518	0.051	0.0507	0.0505	0.0515	0.0506	0.0504	0.0498	0.0494	0.048	0.0467	0.0479	0.0474	0.0501	0.0495	0.0496	0.0495	0.0489	0.0487	0.05	0.0494	0.0479	0.0467	0.0475	0.0516	0.0496	0.0499	0.0492	0.0497	0.0507	0.0496	0.0499	0.0502	0.0469
307.93	0.0482	0.0474	0.047	0.0488	0.0502	0.054	0.0533	0.0527	0.0525	0.0516	0.0537	0.052	0.0486	0.0481	0.0476	0.056	0.0548	0.0541	0.054	0.0545	0.053	0.0533	0.0524	0.0518	0.0481	0.0466	0.048	0.0475	0.0505	0.0527	0.0525	0.0525	0.051	0.0509	0.0525	0.052	0.0479	0.0469	0.0476	0.0561	0.0525	0.0526	0.0522	0.0518	0.0537	0.0521	0.0522	0.053	0.0471
327.18	0.0481	0.0473	0.0471	0.0489	0.0513	0.0605	0.059	0.0573	0.0578	0.055	0.0589	0.057	0.0488	0.0482	0.0478	0.0642	0.062	0.0601	0.0605	0.0605	0.0574	0.0588	0.0572	0.0565	0.0481	0.0468	0.0479	0.0475	0.0515	0.0585	0.0579	0.058	0.055	0.0548	0.0574	0.0564	0.0478	0.0468	0.0476	0.064	0.0576	0.0577	0.0577	0.0558	0.059	0.0567	0.0562	0.0578	0.0472
346.43	0.0482	0.0473	0.047	0.0489	0.0489	0.0729	0.0702	0.0663	0.0678	0.0615	0.0692	0.0659	0.0487	0.0481	0.0477	0.0794	0.0757	0.0722	0.0729	0.0717	0.0663	0.0691	0.0661	0.0652	0.0482	0.0468	0.048	0.0475	0.0532	0.07	0.0688	0.0686	0.0627	0.0627	0.0662	0.0646	0.0478	0.0468	0.0476	0.0776	0.0681	0.0681	0.0683	0.0638	0.0692	0.0651	0.0637	0.0669	0.0471
365.68	0.048	0.0474	0.047	0.0489	0.0524	0.0936	0.0899	0.0825	0.0853	0.0734	0.0861	0.0821	0.0488	0.0481	0.0477	0.1027	0.0975	0.092	0.0922	0.0907	0.0822	0.0869	0.0815	0.0812	0.0481	0.0467	0.0479	0.0476	0.0562	0.0887	0.0865	0.0859	0.0763	0.076	0.0805	0.0793	0.0478	0.0469	0.0476	0.0988	0.0851	0.0853	0.0851	0.0777	0.0863	0.0798	0.0764	0.0833	0.0471
384.93	0.0482	0.0474	0.047	0.0487	0.0495	0.1217	0.1175	0.1078	0.1111	0.094	0.1121	0.1076	0.0487	0.0482	0.0477	0.1333	0.1259	0.1179	0.1179	0.1148	0.1048	0.1099	0.1041	0.1052	0.0481	0.0468	0.0479	0.0475	0.0622	0.1128	0.1107	0.1088	0.0961	0.0959	0.103	0.103	0.0478	0.0468	0.0475	0.1271	0.109	0.1088	0.1089	0.0983	0.1089	0.1003	0.0971	0.1076	0.0471
404.18	0.0482	0.0474	0.0472	0.0486	0.0505	0.1537	0.149	0.1378	0.1414	0.1216	0.1422	0.1376	0.0486	0.0482	0.0477	0.1703	0.1624	0.1533	0.1548	0.1494	0.1355	0.143	0.1346	0.1357	0.0481	0.0468	0.0479	0.0475	0.0739	0.1445	0.1425	0.14	0.1227	0.122	0.129	0.1329	0.0479	0.0469	0.0476	0.161	0.1395	0.1399	0.1401	0.1248	0.1389	0.1278	0.1236	0.1393	0.0472
423.43	0.0482	0.0473	0.047	0.0487	0.0543	0.1898	0.1839	0.1718	0.1749	0.1519	0.1756	0.1691	0.0487	0.048	0.0477	0.2104	0.2016	0.1915	0.1912	0.1874	0.1725	0.1826	0.172	0.1708	0.0481	0.0467	0.0479	0.0475	0.0932	0.1806	0.1783	0.1753	0.1565	0.1571	0.1662	0.1667	0.0479	0.0469	0.0476	0.1996	0.177	0.1778	0.1768	0.1589	0.1737	0.163	0.1563	0.1724	0.0471
442.68	0.0482	0.0474	0.047	0.0487	0.0574	0.2322	0.2254	0.211	0.2137	0.1857	0.2157	0.2062	0.0488	0.0483	0.0478	0.2557	0.2477	0.2374	0.2363	0.2348	0.2193	0.2304	0.2143	0.2105	0.0482	0.0469	0.048	0.0475	0.1197	0.2251	0.2218	0.2163	0.1939	0.1979	0.2047	0.2055	0.048	0.0469	0.0476	0.2452	0.2196	0.2209	0.2185	0.196	0.2136	0.2034	0.1934	0.213	0.0472
461.93	0.0482	0.0473	0.0471	0.0487	0.0622	0.2796	0.2723	0.2558	0.2575	0.2278	0.2682	0.2534	0.0488	0.0481	0.0477	0.3017	0.3071	0.2987	0.2961	0.3005	0.2785	0.2888	0.272	0.2642	0.0482	0.0467	0.0479	0.0475	0.1542	0.285	0.2887	0.2733	0.2428	0.2481	0.2543	0.255	0.0479	0.0468	0.0476	0.3009	0.2781	0.2826	0.2754	0.2469	0.2685	0.2553	0.2406	0.2647	0.0471
481.18	0.0483	0.0474	0.047	0.0489	0.069	0.3176	0.3125	0.3011	0.2967	0.2722	0.3257	0.3011	0.0489	0.0482	0.0478	0.3338	0.3475	0.3431	0.3472	0.3481	0.3394	0.348	0.3404	0.3306	0.0482	0.0468	0.048	0.0476	0.1944	0.3335	0.3386	0.33	0.3072	0.3169	0.3168	0.32	0.0479	0.0469	0.0477	0.3454	0.3314	0.3338	0.3316	0.3106	0.324	0.3131	0.3006	0.3257	0.0472
500.43	0.0482	0.0474	0.0473	0.0487	0.0833	0.3491	0.3465	0.3337	0.3271	0.3102	0.3748	0.3572	0.0488	0.0481	0.0477	0.3545	0.3745	0.3707	0.3779	0.3766	0.3789	0.3861	0.3834	0.3807	0.0481	0.0468	0.048	0.0475	0.2375	0.3595	0.3685	0.3638	0.3549	0.365	0.3654	0.3679	0.0479	0.0469	0.0476	0.3734	0.3667	0.376	0.3701	0.3557	0.3672	0.3706	0.3585	0.3721	0.0472
519.68	0.0482	0.0474	0.0474	0.0487	0.1009	0.3891	0.3895	0.3754	0.3644	0.3467	0.423	0.4128	0.0487	0.0482	0.0479	0.3808	0.4007	0.393	0.4023	0.3989	0.402	0.4096	0.4076	0.4226	0.0482	0.0468	0.048	0.0476	0.2843	0.3832	0.3943	0.3896	0.3844	0.3949	0.4007	0.406	0.0479	0.047	0.0477	0.4047	0.3982	0.4219	0.4114	0.3859	0.3954	0.396	0.3976	0.4107	0.0473
538.93	0.0483	0.0474	0.047	0.0486	0.1243	0.4275	0.4306	0.4233	0.4086	0.377	0.4718	0.4645	0.0488	0.0486	0.0477	0.4082	0.4326	0.4255	0.4324	0.4279	0.425	0.4301	0.4267	0.4601	0.0482	0.0468	0.0479	0.0475	0.322	0.4132	0.4239	0.4206	0.4073	0.415	0.4253	0.4397	0.048	0.0468	0.0475	0.4392	0.4318	0.4658	0.4497	0.414	0.4207	0.418	0.4174	0.45	0.0471
558.18	0.0483	0.0475	0.0471	0.0488	0.1513	0.4499	0.4567	0.4538	0.4378	0.413	0.5054	0.5006	0.0488	0.0482	0.0478	0.4279	0.4576	0.4509	0.4561	0.4533	0.4505	0.4523	0.4498	0.4891	0.0483	0.0468	0.048	0.0476	0.3543	0.4405	0.4537	0.4492	0.4335	0.4418	0.4533	0.4722	0.048	0.047	0.0477	0.4686	0.466	0.503	0.4863	0.4482	0.4491	0.4441	0.4405	0.4823	0.0472
577.43	0.0483	0.0475	0.0472	0.0487	0.187	0.4739	0.486	0.4855	0.472	0.4453	0.539	0.54	0.0488	0.0483	0.0478	0.4424	0.4773	0.4731	0.4782	0.4764	0.4739	0.4727	0.4675	0.5151	0.0482	0.0468	0.0481	0.0476	0.3751	0.4644	0.4802	0.4715	0.4582	0.4647	0.4747	0.4946	0.0481	0.0469	0.0477	0.4904	0.493	0.5286	0.5129	0.4753	0.4717	0.4666	0.4626	0.5076	0.0472
596.68	0.0483	0.0476	0.0476	0.0489	0.2306	0.4835	0.4996	0.5091	0.4918	0.4659	0.5628	0.5694	0.0489	0.0483	0.0478	0.4551	0.4925	0.4911	0.4942	0.4976	0.4933	0.4878	0.4818	0.5337	0.0483	0.0468	0.048	0.0477	0.3994	0.4822	0.4991	0.4897	0.4808	0.4863	0.4926	0.513	0.048	0.0469	0.0477	0.5034	0.511	0.5421	0.5312	0.498	0.4937	0.4867	0.4806	0.5288	0.0473
615.93	0.0483	0.0475	0.0472	0.0488	0.2716	0.5012	0.5201	0.5318	0.5132	0.4909	0.5843	0.5919	0.0489	0.0483	0.0479	0.4686	0.5078	0.5047	0.5101	0.5122	0.5094	0.5041	0.4952	0.55	0.0483	0.0469	0.048	0.0476	0.4153	0.5004	0.5156	0.5056	0.4982	0.504	0.5082	0.5296	0.0481	0.0471	0.0477	0.521	0.531	0.5608	0.5502	0.5186	0.5096	0.5045	0.4996	0.5458	0.0472
635.18	0.0483	0.0476	0.0471	0.0487	0.3015	0.5095	0.529	0.5457	0.5267	0.5075	0.5998	0.6095	0.0489	0.0482	0.0479	0.476	0.5166	0.5156	0.519	0.5225	0.5221	0.5154	0.5059	0.5623	0.0482	0.0468	0.048	0.0476	0.4328	0.5136	0.5285	0.5161	0.5124	0.5187	0.5205	0.5391	0.048	0.0469	0.0476	0.5338	0.5454	0.5749	0.5616	0.5324	0.5213	0.5171	0.5128	0.5573	0.0472
654.45	0.0483	0.0476	0.0471	0.0488	0.3285	0.5179	0.5372	0.5547	0.5349	0.5178	0.6092	0.6208	0.0488	0.0483	0.0478	0.4796	0.5217	0.521	0.5273	0.5317	0.533	0.5271	0.5152	0.5689	0.0482	0.0469	0.0481	0.0476	0.4514	0.5204	0.5337	0.5234	0.5234	0.5316	0.5317	0.5454	0.0481	0.0469	0.0476	0.5399	0.5526	0.5828	0.5694	0.5428	0.5334	0.5306	0.5266	0.5648	0.0474
673.68	0.0484	0.0475	0.0481	0.0488	0.3518	0.5296	0.5459	0.5676	0.5464	0.5275	0.6218	0.6279	0.049	0.0483	0.0478	0.4871	0.5316	0.5282	0.5339	0.5396	0.541	0.5343	0.5235	0.5744	0.0483	0.0469	0.0481	0.0477	0.4684	0.5266	0.5395	0.5305	0.5326	0.5415	0.5425	0.5511	0.0481	0.047	0.0478	0.5513	0.5641	0.5927	0.5798	0.5525	0.5417	0.5404	0.5385	0.5713	0.0473
692.93	0.0483	0.0474	0.047	0.0486	0.3731	0.5393	0.5552	0.5734	0.5481	0.5327	0.6281	0.6394	0.0488	0.0482	0.0478	0.4946	0.5353	0.5338	0.5408	0.5449	0.5493	0.5438	0.5314	0.5834	0.0481	0.0467	0.0478	0.0474	0.4827	0.5308	0.5443	0.5332	0.5386	0.5512	0.5537	0.5602	0.0479	0.0469	0.0477	0.5581	0.5685	0.5997	0.5865	0.558	0.5483	0.5498	0.5508	0.5802	0.0471
712.18	0.0484	0.048	0.0472	0.0489	0.3871	0.5494	0.5632	0.5819	0.5589	0.5411	0.6378	0.6422	0.0491	0.0485	0.0481	0.5089	0.5464	0.5416	0.5472	0.5521	0.5576	0.5517	0.5409	0.5891	0.0483	0.0469	0.0481	0.0477	0.4968	0.5377	0.549	0.5397	0.5459	0.5582	0.5633	0.564	0.0481	0.047	0.0478	0.5656	0.5765	0.6079	0.5923	0.5628	0.5545	0.5575	0.5607	0.5851	0.0473
731.43	0.0485	0.0476	0.0475	0.0489	0.3981	0.5533	0.5679	0.5858	0.5614	0.5427	0.6406	0.6474	0.0489	0.0483	0.0477	0.5133	0.553	0.5461	0.5526	0.5575	0.5633	0.5567	0.5476	0.5938	0.0483	0.0469	0.048	0.0476	0.5086	0.5427	0.5532	0.5432	0.5489	0.5647	0.5726	0.5708	0.048	0.047	0.0477	0.5722	0.5811	0.6121	0.6001	0.566	0.5593	0.5644	0.5684	0.5878	0.0473
750.68	0.0484	0.0475	0.0472	0.0488	0.4125	0.5606	0.575	0.5895	0.5648	0.5467	0.6444	0.661	0.0489	0.0482	0.0478	0.5194	0.556	0.5504	0.5576	0.5607	0.5681	0.5617	0.5552	0.6048	0.0483	0.0467	0.048	0.0476	0.5213	0.5479	0.5597	0.5475	0.5538	0.5718	0.58	0.5787	0.048	0.0469	0.0475	0.5776	0.5866	0.6194	0.6073	0.5728	0.5664	0.5698	0.5764	0.5962	0.0472
769.95	0.0485	0.0475	0.0472	0.0488	0.4263	0.5692	0.579	0.5973	0.5731	0.5527	0.6493	0.6675	0.049	0.0482	0.0477	0.5292	0.5682	0.5604	0.5679	0.5693	0.5778	0.5719	0.5642	0.6087	0.0484	0.0469	0.048	0.0477	0.5292	0.5545	0.5631	0.557	0.5592	0.5794	0.5894	0.5866	0.0481	0.0469	0.0476	0.585	0.5936	0.6289	0.6145	0.5777	0.5734	0.5777	0.5847	0.605	0.0473
789.2	0.0483	0.0475	0.0472	0.0489	0.4392	0.5817	0.5866	0.6064	0.5799	0.559	0.6576	0.6694	0.0489	0.0482	0.0484	0.5388	0.5784	0.5697	0.5753	0.5773	0.5857	0.5803	0.5723	0.6149	0.0482	0.0468	0.048	0.0475	0.536	0.5638	0.5705	0.5637	0.5645	0.5864	0.599	0.5956	0.0481	0.0469	0.0476	0.5944	0.6022	0.6375	0.6211	0.5853	0.5785	0.5853	0.594	0.6129	0.0471
808.43	0.0485	0.0481	0.0472	0.0489	0.4522	0.5918	0.5968	0.6153	0.5884	0.5721	0.6653	0.6843	0.049	0.0485	0.0478	0.549	0.5858	0.5779	0.5832	0.5851	0.593	0.5877	0.5795	0.6239	0.0483	0.0468	0.0481	0.0476	0.548	0.573	0.5791	0.5729	0.5711	0.5922	0.6061	0.601	0.048	0.047	0.0477	0.6063	0.6122	0.6483	0.6313	0.5941	0.5885	0.5938	0.602	0.6202	0.0473
827.7	0.0484	0.0475	0.0471	0.0489	0.4661	0.599	0.6023	0.6226	0.5967	0.5784	0.6719	0.6939	0.0489	0.0485	0.048	0.5566	0.5944	0.5856	0.5894	0.5908	0.6004	0.5944	0.5881	0.6338	0.0482	0.0467	0.048	0.0475	0.5588	0.5818	0.584	0.5805	0.5799	0.601	0.615	0.6111	0.0479	0.0469	0.0476	0.6134	0.6204	0.6558	0.6402	0.6006	0.596	0.6029	0.6095	0.6291	0.0472
846.97	0.0485	0.0476	0.0472	0.0489	0.4765	0.6073	0.6105	0.6293	0.6015	0.5843	0.6784	0.7035	0.049	0.0484	0.0478	0.5692	0.6055	0.594	0.5997	0.6	0.6092	0.6037	0.5952	0.6391	0.0483	0.0469	0.0481	0.0476	0.5668	0.5867	0.5909	0.5887	0.5865	0.6067	0.6219	0.6198	0.048	0.047	0.0478	0.623	0.6289	0.6629	0.6471	0.6086	0.6027	0.6095	0.6184	0.637	0.0473
866.22	0.0484	0.0474	0.0471	0.0488	0.4873	0.6178	0.6178	0.6372	0.6107	0.5945	0.687	0.7105	0.0488	0.0482	0.0478	0.5736	0.61	0.602	0.6085	0.6066	0.6145	0.6106	0.6019	0.6508	0.0482	0.0468	0.0479	0.0475	0.5744	0.5979	0.5998	0.5956	0.5933	0.6151	0.6286	0.6302	0.0477	0.0469	0.0476	0.6295	0.6337	0.6713	0.6537	0.6158	0.61	0.6166	0.6271	0.6462	0.0472
885.47	0.0485	0.0476	0.0472	0.0492	0.4989	0.6332	0.6288	0.6476	0.6196	0.6041	0.6961	0.721	0.0491	0.0483	0.0478	0.5825	0.6189	0.611	0.6148	0.6148	0.6234	0.6185	0.6082	0.6602	0.0483	0.0468	0.0479	0.0477	0.5868	0.6074	0.6083	0.6031	0.6019	0.622	0.6371	0.6428	0.0479	0.0468	0.0477	0.6398	0.6452	0.6806	0.6607	0.6237	0.6173	0.6254	0.6363	0.6579	0.0473
904.72	0.0485	0.0477	0.0474	0.049	0.5092	0.6417	0.6382	0.6594	0.6286	0.6133	0.709	0.7318	0.0489	0.0483	0.0479	0.5922	0.6271	0.619	0.6244	0.6238	0.6325	0.6266	0.6177	0.6667	0.0484	0.0469	0.0481	0.0477	0.5925	0.612	0.615	0.6131	0.6106	0.6305	0.6472	0.6503	0.0481	0.0471	0.0478	0.6472	0.6535	0.69	0.6692	0.6334	0.6258	0.6317	0.6423	0.6616	0.0473
923.98	0.0484	0.0477	0.0472	0.0488	0.5207	0.6538	0.6483	0.6666	0.6379	0.6225	0.7173	0.742	0.049	0.0482	0.0478	0.6017	0.6333	0.6256	0.6315	0.6315	0.6394	0.634	0.6215	0.6794	0.0483	0.0469	0.048	0.0476	0.6008	0.6207	0.6245	0.6218	0.6204	0.6373	0.6542	0.6605	0.0481	0.047	0.0478	0.6556	0.6605	0.6986	0.6774	0.6406	0.6321	0.639	0.6484	0.6719	0.0473
943.23	0.0485	0.0477	0.0471	0.0489	0.5319	0.6663	0.6566	0.6743	0.6469	0.6322	0.7242	0.753	0.049	0.0482	0.0479	0.6071	0.6405	0.6345	0.6389	0.6387	0.6479	0.6436	0.6297	0.6906	0.0483	0.0468	0.0481	0.0477	0.6121	0.63	0.6334	0.6306	0.6269	0.6461	0.6607	0.6726	0.048	0.0469	0.0477	0.6636	0.6689	0.709	0.6843	0.6481	0.6393	0.6478	0.6566	0.6827	0.0473
962.5	0.0484	0.0478	0.0472	0.0489	0.5409	0.6707	0.663	0.6812	0.6538	0.6371	0.7303	0.7629	0.049	0.0483	0.0478	0.611	0.6461	0.6386	0.6432	0.6454	0.6531	0.6464	0.6355	0.6953	0.0483	0.0469	0.0481	0.0476	0.6198	0.6345	0.6372	0.6353	0.6318	0.6495	0.6664	0.6804	0.048	0.047	0.0478	0.6675	0.6743	0.7141	0.6912	0.656	0.644	0.6512	0.662	0.6888	0.0473
981.73	0.0486	0.0477	0.0473	0.049	0.5513	0.6779	0.6726	0.6898	0.6618	0.6467	0.7403	0.7777	0.0489	0.0483	0.0479	0.6185	0.653	0.6472	0.6506	0.6527	0.662	0.6553	0.6422	0.707	0.0484	0.0469	0.0482	0.0477	0.6296	0.6436	0.6458	0.6451	0.64	0.6601	0.6752	0.6927	0.0481	0.0469	0.0477	0.6741	0.6814	0.7207	0.6986	0.6632	0.6507	0.6591	0.6695	0.6993	0.0473
1001	0.0486	0.0476	0.0473	0.0491	0.5607	0.6875	0.6789	0.6996	0.6702	0.6574	0.748	0.7871	0.049	0.0483	0.0479	0.6214	0.6581	0.6524	0.6555	0.6581	0.6671	0.6617	0.6475	0.7182	0.0484	0.047	0.0481	0.0478	0.6334	0.6492	0.6511	0.6497	0.6456	0.6653	0.6788	0.7034	0.048	0.0469	0.0477	0.6789	0.6862	0.7286	0.7024	0.6692	0.6571	0.664	0.6732	0.71	0.0472
1020.25	0.0485	0.0477	0.0472	0.0491	0.5702	0.6912	0.686	0.7064	0.6763	0.6622	0.7557	0.7965	0.049	0.0483	0.0479	0.6271	0.6631	0.6574	0.6619	0.6638	0.6717	0.6655	0.6535	0.725	0.0484	0.0469	0.048	0.0477	0.6416	0.6547	0.6576	0.6593	0.6509	0.6706	0.6851	0.7113	0.048	0.047	0.0478	0.6867	0.6946	0.7366	0.7091	0.6764	0.6642	0.6709	0.681	0.7175	0.0474
1039.5	0.0486	0.0478	0.0474	0.0489	0.5803	0.7008	0.6932	0.7136	0.6832	0.6675	0.7621	0.8071	0.049	0.0484	0.0479	0.6334	0.6693	0.6639	0.668	0.67	0.6783	0.6714	0.6585	0.7325	0.0484	0.0469	0.0482	0.0477	0.648	0.6637	0.6634	0.6646	0.6577	0.6772	0.6931	0.7194	0.0482	0.0471	0.0478	0.6958	0.7006	0.7461	0.7184	0.6839	0.6696	0.6771	0.6855	0.727	0.0473
1058.75	0.0486	0.0476	0.0473	0.049	0.5914	0.7126	0.7041	0.7239	0.6938	0.6815	0.7717	0.813	0.049	0.0483	0.0478	0.6409	0.6793	0.673	0.6783	0.6778	0.686	0.6784	0.6639	0.7364	0.0484	0.0469	0.0481	0.0477	0.6546	0.6691	0.6722	0.6728	0.6653	0.6842	0.6997	0.7269	0.0481	0.0469	0.0476	0.7014	0.7095	0.7559	0.7256	0.6915	0.6771	0.6847	0.6918	0.7324	0.0473
1078.02	0.0486	0.0478	0.0474	0.049	0.5988	0.717	0.7093	0.7255	0.6978	0.6834	0.7733	0.8212	0.049	0.0484	0.0478	0.6444	0.6852	0.6783	0.6818	0.6845	0.6912	0.6832	0.6689	0.7439	0.0485	0.0469	0.0482	0.0477	0.6613	0.6762	0.6775	0.6801	0.6713	0.6884	0.7033	0.7377	0.0482	0.047	0.0478	0.7056	0.7144	0.7614	0.731	0.699	0.6827	0.6901	0.6965	0.7415	0.0475
1097.27	0.0485	0.0477	0.0473	0.049	0.6065	0.7271	0.7192	0.734	0.7074	0.6923	0.7822	0.8285	0.049	0.0483	0.0479	0.6529	0.6908	0.6841	0.6872	0.693	0.6983	0.6898	0.6742	0.7516	0.0485	0.0469	0.0482	0.0477	0.6658	0.6819	0.687	0.6841	0.6776	0.6954	0.709	0.7461	0.0481	0.047	0.0476	0.7125	0.7194	0.7668	0.7383	0.7061	0.6862	0.6957	0.7017	0.7472	0.0473
1116.52	0.0487	0.0478	0.0475	0.0491	0.6169	0.7329	0.724	0.7393	0.7134	0.6995	0.7885	0.8393	0.0491	0.0484	0.048	0.6551	0.6946	0.6874	0.6906	0.6961	0.7033	0.6965	0.6783	0.7613	0.0484	0.0471	0.0482	0.0478	0.6735	0.6901	0.691	0.6901	0.6838	0.7033	0.7145	0.7563	0.0481	0.0472	0.0479	0.717	0.7254	0.7754	0.7432	0.712	0.6935	0.7022	0.7094	0.7581	0.0475
1135.78	0.0486	0.0476	0.0473	0.0491	0.6223	0.7395	0.7283	0.7458	0.7195	0.7042	0.7919	0.8479	0.0491	0.0483	0.0479	0.6604	0.7002	0.6921	0.6937	0.7036	0.7091	0.7004	0.6802	0.7703	0.0484	0.047	0.0481	0.0477	0.6788	0.693	0.6955	0.6968	0.6905	0.7073	0.7177	0.7672	0.0481	0.047	0.0478	0.7204	0.7301	0.7805	0.7475	0.7181	0.6983	0.7066	0.7123	0.7668	0.0473
1155.03	0.0486	0.0477	0.0473	0.0489	0.6333	0.7507	0.7408	0.7572	0.7314	0.7161	0.8038	0.8614	0.049	0.0483	0.0479	0.6685	0.7077	0.6999	0.7007	0.7094	0.7147	0.7071	0.6855	0.7783	0.0484	0.0469	0.0481	0.0477	0.6837	0.7001	0.702	0.7038	0.694	0.7143	0.7256	0.7747	0.0482	0.0471	0.0478	0.7287	0.7371	0.7886	0.7559	0.7263	0.7034	0.713	0.7192	0.7748	0.0474
1174.28	0.0485	0.0478	0.0471	0.049	0.6413	0.7632	0.7472	0.762	0.7395	0.7257	0.8119	0.8701	0.049	0.0484	0.0481	0.673	0.7131	0.7051	0.7055	0.7137	0.7199	0.7134	0.6914	0.7852	0.0484	0.0469	0.0481	0.0477	0.6923	0.7078	0.7086	0.709	0.6992	0.7209	0.7302	0.7829	0.0481	0.047	0.0477	0.7326	0.7425	0.7956	0.7615	0.7313	0.7077	0.7177	0.7253	0.7824	0.0474
1193.53	0.0485	0.0478	0.0475	0.0489	0.6492	0.7691	0.7525	0.7705	0.7494	0.7313	0.8192	0.8775	0.0491	0.0484	0.0479	0.6789	0.7176	0.7096	0.7098	0.7197	0.7259	0.7164	0.6955	0.7934	0.0485	0.047	0.0481	0.0477	0.6964	0.71	0.7124	0.7127	0.704	0.7238	0.7362	0.7884	0.0481	0.0471	0.0478	0.7362	0.747	0.8002	0.7672	0.7379	0.7145	0.7229	0.7289	0.791	0.0473
1212.78	0.0486	0.0481	0.0473	0.049	0.6561	0.7757	0.7564	0.7778	0.7524	0.7374	0.8256	0.8835	0.0491	0.0484	0.048	0.6843	0.7228	0.7134	0.7146	0.7244	0.7275	0.7218	0.6991	0.7994	0.0485	0.047	0.0482	0.0478	0.6996	0.7147	0.7173	0.7173	0.7074	0.7294	0.7393	0.7967	0.0481	0.0471	0.0478	0.7425	0.7511	0.8061	0.7727	0.7438	0.7168	0.7282	0.7328	0.7992	0.0474
1232.03	0.0486	0.0477	0.0472	0.0489	0.6642	0.7813	0.7623	0.7832	0.7572	0.7442	0.8322	0.891	0.0493	0.0485	0.0479	0.6879	0.7268	0.7177	0.7208	0.7276	0.7306	0.7275	0.7038	0.8095	0.0485	0.047	0.0481	0.0477	0.7047	0.7221	0.7234	0.7207	0.7144	0.7369	0.7463	0.8037	0.048	0.047	0.0477	0.7433	0.7554	0.8109	0.7785	0.7465	0.7225	0.733	0.7373	0.808	0.0474
1251.3	0.0486	0.0477	0.0473	0.0492	0.6751	0.7867	0.7697	0.7937	0.7678	0.7532	0.8388	0.8994	0.0493	0.0484	0.048	0.6918	0.732	0.723	0.7243	0.7342	0.737	0.7313	0.7091	0.8151	0.0486	0.047	0.0481	0.0478	0.7105	0.7265	0.729	0.7267	0.7216	0.7407	0.7504	0.8083	0.048	0.0471	0.0478	0.7475	0.761	0.8161	0.7821	0.7524	0.7268	0.7374	0.7418	0.8118	0.0474
1270.57	0.0487	0.0479	0.0474	0.0491	0.6803	0.7918	0.776	0.8003	0.7749	0.7621	0.8473	0.9051	0.0494	0.0486	0.048	0.6994	0.7374	0.7271	0.7282	0.739	0.7401	0.7365	0.7152	0.8229	0.0486	0.047	0.0482	0.0478	0.7152	0.7317	0.7337	0.7311	0.7261	0.747	0.7557	0.8147	0.0481	0.047	0.0478	0.7549	0.7666	0.8225	0.788	0.7584	0.7315	0.7435	0.7463	0.8172	0.0474
1289.82	0.0486	0.0478	0.0474	0.0492	0.6924	0.8016	0.7864	0.807	0.7825	0.7745	0.8535	0.9055	0.0491	0.0485	0.048	0.7051	0.7442	0.7333	0.7341	0.744	0.7439	0.7416	0.7186	0.828	0.0485	0.047	0.0482	0.0478	0.7193	0.7374	0.7398	0.7355	0.7307	0.7518	0.7585	0.8183	0.0482	0.0472	0.0478	0.7606	0.7726	0.8299	0.7959	0.764	0.7365	0.7492	0.7505	0.8225	0.0475
1309.08	0.0487	0.0477	0.0473	0.0491	0.7014	0.804	0.7923	0.8151	0.7918	0.7834	0.8567	0.9167	0.0491	0.0486	0.048	0.707	0.7486	0.737	0.7359	0.748	0.7476	0.7438	0.7244	0.8366	0.0487	0.047	0.0483	0.0478	0.7229	0.7415	0.7442	0.7429	0.735	0.7567	0.7624	0.826	0.0482	0.0471	0.0479	0.7633	0.777	0.8346	0.7994	0.7685	0.7392	0.7531	0.755	0.829	0.0474
1328.33	0.0487	0.0478	0.0473	0.0497	0.7099	0.8069	0.7985	0.817	0.7974	0.7887	0.8652	0.9214	0.0493	0.0486	0.048	0.7158	0.7545	0.7419	0.7411	0.7523	0.7516	0.7473	0.7304	0.8401	0.0489	0.0471	0.0483	0.0479	0.7276	0.7449	0.7503	0.7461	0.7384	0.7612	0.77	0.8314	0.0482	0.0471	0.0478	0.7693	0.7822	0.8396	0.804	0.7731	0.7424	0.7579	0.7617	0.8332	0.0475
1347.6	0.0487	0.0478	0.0474	0.0492	0.7171	0.8131	0.8043	0.8191	0.7998	0.7942	0.8694	0.925	0.0492	0.0485	0.048	0.722	0.7596	0.7463	0.7486	0.7557	0.7529	0.7506	0.7346	0.8439	0.0491	0.0471	0.0484	0.0479	0.7325	0.7525	0.7539	0.7472	0.7414	0.7665	0.7728	0.8368	0.0482	0.0472	0.0479	0.7733	0.7864	0.8467	0.8091	0.7759	0.7457	0.7617	0.7646	0.8355	0.0475
1366.82	0.0486	0.0478	0.0473	0.0491	0.723	0.8203	0.8065	0.8232	0.8066	0.7985	0.8761	0.9313	0.0491	0.0484	0.048	0.727	0.7669	0.7507	0.7489	0.7595	0.7562	0.7516	0.7401	0.8487	0.0489	0.047	0.0481	0.0478	0.7373	0.755	0.7587	0.7536	0.7478	0.7688	0.7778	0.8417	0.0481	0.0471	0.0478	0.7802	0.7922	0.8522	0.8138	0.7804	0.7517	0.7661	0.7684	0.8389	0.0474
1386.08	0.0486	0.048	0.0474	0.0492	0.7308	0.8271	0.8118	0.8284	0.8117	0.8078	0.8853	0.9377	0.0491	0.0486	0.0481	0.7346	0.7734	0.7551	0.7519	0.7629	0.759	0.7545	0.7447	0.8525	0.0489	0.0471	0.0483	0.0478	0.7404	0.7568	0.7619	0.7568	0.7496	0.7697	0.7826	0.8479	0.0481	0.047	0.0478	0.7861	0.7974	0.8552	0.8193	0.7848	0.7545	0.7698	0.7742	0.8438	0.0475
1405.33	0.0485	0.0478	0.0475	0.0491	0.7379	0.8286	0.8148	0.8315	0.8147	0.8148	0.8876	0.9435	0.049	0.0485	0.048	0.735	0.7755	0.759	0.7575	0.7642	0.7609	0.7554	0.748	0.855	0.049	0.047	0.0482	0.0478	0.742	0.7621	0.766	0.7574	0.7515	0.7737	0.7853	0.8497	0.0482	0.0471	0.0478	0.7854	0.7985	0.86	0.8236	0.7864	0.7573	0.7723	0.7769	0.8474	0.0474
1424.58	0.0486	0.0477	0.0472	0.0492	0.7426	0.8349	0.8165	0.8341	0.8209	0.8152	0.8912	0.9475	0.049	0.0486	0.048	0.7379	0.7791	0.765	0.7592	0.7668	0.7642	0.758	0.752	0.8655	0.0489	0.047	0.0482	0.0478	0.7441	0.7644	0.7691	0.7605	0.7544	0.774	0.788	0.8565	0.0482	0.0471	0.0479	0.7871	0.8041	0.8647	0.8275	0.7888	0.7604	0.7733	0.7797	0.8547	0.0474
[truncated: 47 more columns]

## Sheet: Plate_9
Time (min)	1	2	3	4	5	6	7	8	9	10	11	12	13	14	15	16	17	18	19	20	21	22	23	24	25	26	27	28	29	30	31	32	33	34	35	36	37	38	39	40	41	42	43	44	45	46	47	48	49
0	0.0484	0.0475	0.0472	0.0481	0.0474	0.0472	0.0467	0.0466	0.0467	0.0479	0.0473	0.047	0.0485	0.047	0.0477	0.047	0.0474	0.0475	0.0466	0.0473	0.0473	0.0468	0.0476	0.0465	0.0481	0.047	0.0473	0.0479	0.0479	0.0463	0.0464	0.047	0.0474	0.047	0.0483	0.0466	0.048	0.0483	0.0475	0.0474	0.0477	0.0488	0.0467	0.0473	0.0475	0.0469	0.0474	0.0468	0.0472
19.25	0.0487	0.0475	0.0473	0.048	0.0473	0.0472	0.0468	0.0466	0.0467	0.0479	0.0472	0.047	0.0485	0.0469	0.0478	0.0477	0.0473	0.0475	0.0465	0.0473	0.0474	0.0468	0.0478	0.0465	0.0479	0.0469	0.0472	0.0477	0.0479	0.0464	0.0464	0.0469	0.0473	0.047	0.0481	0.0466	0.0481	0.0503	0.0475	0.0473	0.0477	0.0489	0.0467	0.0474	0.0474	0.0469	0.0475	0.0467	0.0472
38.47	0.0487	0.0476	0.0473	0.0481	0.0474	0.0472	0.0468	0.0468	0.0468	0.048	0.0472	0.0471	0.0485	0.0469	0.0478	0.047	0.0475	0.0475	0.0465	0.0474	0.0473	0.0469	0.0476	0.0466	0.048	0.047	0.0473	0.0478	0.0479	0.0464	0.0464	0.047	0.0474	0.047	0.0482	0.0466	0.0481	0.0487	0.0476	0.0474	0.0478	0.0492	0.0467	0.0474	0.0473	0.047	0.0475	0.0468	0.0472
57.72	0.0485	0.0473	0.0471	0.0479	0.0472	0.047	0.0467	0.0464	0.0465	0.0479	0.0471	0.0469	0.0483	0.0468	0.0476	0.0472	0.0472	0.0473	0.0464	0.0473	0.0472	0.0466	0.0477	0.0466	0.0479	0.0467	0.047	0.0476	0.0477	0.0462	0.0463	0.0469	0.0472	0.0468	0.048	0.0465	0.0478	0.0494	0.0473	0.0472	0.0474	0.0492	0.0465	0.0472	0.0471	0.0467	0.0473	0.0467	0.047
76.97	0.0485	0.0475	0.0473	0.048	0.0473	0.0472	0.0467	0.0466	0.0466	0.0481	0.0472	0.0469	0.0484	0.0469	0.0477	0.0469	0.0474	0.0474	0.0464	0.0474	0.0473	0.0468	0.0476	0.0466	0.048	0.0468	0.0473	0.0477	0.0478	0.0462	0.0463	0.0469	0.0472	0.0469	0.0481	0.0466	0.0479	0.0479	0.0473	0.0473	0.0477	0.049	0.0466	0.0472	0.0473	0.0468	0.0475	0.0468	0.047
96.22	0.0486	0.0474	0.0473	0.048	0.0474	0.0472	0.0466	0.0466	0.0467	0.0479	0.0473	0.047	0.0485	0.0469	0.0477	0.0468	0.0473	0.0473	0.0465	0.0474	0.0473	0.0468	0.0477	0.0467	0.0478	0.0467	0.0472	0.0477	0.0479	0.0463	0.0463	0.047	0.0473	0.0468	0.048	0.0467	0.0479	0.0485	0.0473	0.0474	0.0477	0.0489	0.0467	0.0472	0.0473	0.0469	0.0474	0.0468	0.0472
115.47	0.0486	0.0475	0.0472	0.0482	0.0474	0.0473	0.0467	0.0467	0.0467	0.048	0.0471	0.0471	0.0485	0.0468	0.0477	0.0467	0.0473	0.0473	0.0465	0.0473	0.0473	0.0467	0.0477	0.0466	0.0479	0.0467	0.0472	0.0478	0.0479	0.0462	0.0462	0.0469	0.0473	0.0468	0.0481	0.0467	0.0479	0.047	0.0474	0.0473	0.0477	0.0491	0.0465	0.0472	0.0474	0.0468	0.0474	0.0468	0.0471
134.7	0.0486	0.0476	0.0473	0.0481	0.0473	0.0472	0.0466	0.0466	0.0467	0.0481	0.0472	0.0471	0.0485	0.0468	0.0477	0.0469	0.0474	0.0473	0.0464	0.0473	0.0473	0.0468	0.0477	0.0466	0.0479	0.0467	0.0472	0.0478	0.0479	0.0464	0.0463	0.0469	0.0472	0.0469	0.048	0.0467	0.048	0.0485	0.0475	0.0473	0.0477	0.0489	0.0465	0.0474	0.0473	0.0469	0.0475	0.0469	0.0472
153.95	0.0486	0.0475	0.0477	0.048	0.0473	0.0472	0.0466	0.0467	0.0466	0.0479	0.0472	0.0471	0.0485	0.0468	0.0477	0.0469	0.0473	0.0475	0.0464	0.0474	0.0474	0.0468	0.0477	0.0468	0.0478	0.0468	0.0472	0.0477	0.0478	0.0461	0.0463	0.0469	0.0472	0.0468	0.048	0.0466	0.0479	0.0469	0.0474	0.0472	0.0475	0.0491	0.0464	0.0473	0.0473	0.0468	0.0473	0.0468	0.047
173.2	0.0484	0.0474	0.0472	0.0479	0.0472	0.0471	0.0465	0.0465	0.0465	0.0478	0.047	0.047	0.0485	0.0467	0.0476	0.0467	0.0472	0.0472	0.0462	0.0471	0.0472	0.0465	0.0477	0.0466	0.0478	0.0467	0.0471	0.0476	0.0477	0.046	0.0461	0.0468	0.0471	0.0467	0.048	0.0467	0.0478	0.0466	0.0472	0.0471	0.0475	0.0488	0.0462	0.0472	0.0471	0.0467	0.0473	0.0468	0.047
192.45	0.0486	0.0476	0.0473	0.048	0.0473	0.0472	0.0467	0.0466	0.0467	0.048	0.0472	0.0472	0.0485	0.0469	0.0477	0.0468	0.0473	0.0475	0.0463	0.0474	0.0474	0.0469	0.0479	0.0468	0.048	0.0468	0.0473	0.0478	0.0479	0.0463	0.0464	0.0468	0.0473	0.047	0.048	0.0467	0.0479	0.0474	0.0474	0.0473	0.0477	0.0488	0.0464	0.0472	0.0474	0.047	0.0477	0.047	0.0472
211.68	0.0486	0.0476	0.0473	0.048	0.0473	0.0471	0.0468	0.0467	0.0465	0.048	0.0471	0.0473	0.0485	0.0469	0.0477	0.0468	0.0472	0.0473	0.0464	0.0473	0.0473	0.047	0.0481	0.0469	0.048	0.0469	0.0471	0.0477	0.0478	0.0463	0.0463	0.0469	0.0472	0.0468	0.048	0.047	0.0479	0.0468	0.0473	0.0472	0.0477	0.049	0.0464	0.0472	0.0473	0.0469	0.0478	0.0473	0.047
230.93	0.0488	0.0476	0.0476	0.0481	0.0474	0.0473	0.0468	0.0468	0.0468	0.048	0.0472	0.0479	0.0486	0.0468	0.0477	0.047	0.0474	0.0475	0.0465	0.0474	0.0474	0.0473	0.0486	0.0475	0.0481	0.0469	0.0473	0.0478	0.0479	0.0463	0.0464	0.047	0.0473	0.0469	0.0481	0.0473	0.048	0.047	0.0474	0.0474	0.0478	0.0491	0.0464	0.0474	0.0473	0.0471	0.0484	0.0477	0.0471
250.18	0.0487	0.0476	0.0475	0.0483	0.0474	0.0473	0.0468	0.0468	0.0467	0.0481	0.0473	0.0485	0.0486	0.0469	0.0479	0.0469	0.0475	0.0473	0.0465	0.0474	0.0474	0.0477	0.0494	0.0482	0.048	0.047	0.0473	0.0479	0.048	0.0464	0.0463	0.047	0.0474	0.047	0.0482	0.048	0.0479	0.0469	0.0473	0.0473	0.0477	0.049	0.0465	0.0473	0.0474	0.0472	0.0492	0.0486	0.0473
269.45	0.0487	0.0477	0.0473	0.0481	0.0475	0.0473	0.0467	0.0467	0.0468	0.0481	0.0473	0.0498	0.0486	0.0469	0.0479	0.047	0.0475	0.0476	0.0465	0.0475	0.0475	0.048	0.0512	0.0497	0.048	0.0469	0.0472	0.0478	0.048	0.0464	0.0465	0.047	0.0474	0.0469	0.0481	0.0491	0.048	0.0484	0.0475	0.0475	0.0479	0.0491	0.0467	0.0473	0.0474	0.0473	0.0508	0.0501	0.0472
288.68	0.0487	0.0475	0.0473	0.0482	0.0474	0.0474	0.0468	0.0467	0.0467	0.048	0.0473	0.0523	0.0486	0.0468	0.0477	0.047	0.0473	0.0474	0.0465	0.0474	0.0474	0.0486	0.0545	0.0524	0.0481	0.047	0.0473	0.0477	0.0479	0.0462	0.0464	0.0471	0.0473	0.047	0.0481	0.0514	0.048	0.0485	0.0475	0.0474	0.0477	0.0491	0.0465	0.0473	0.0473	0.0475	0.0541	0.053	0.0473
307.95	0.0486	0.0475	0.0471	0.048	0.0472	0.0471	0.0466	0.0466	0.0467	0.048	0.0472	0.057	0.0484	0.0466	0.0477	0.0468	0.0473	0.0473	0.0465	0.0472	0.0473	0.0494	0.0607	0.0577	0.048	0.0467	0.0473	0.0477	0.0478	0.0462	0.0461	0.0469	0.0471	0.0467	0.048	0.0557	0.0479	0.0475	0.0472	0.0473	0.0477	0.0489	0.0465	0.0472	0.0472	0.0474	0.0603	0.0586	0.0471
327.18	0.0487	0.0475	0.0472	0.0482	0.0473	0.0473	0.0467	0.0467	0.0466	0.048	0.0474	0.0664	0.0485	0.0469	0.0478	0.0469	0.0473	0.0474	0.0465	0.0474	0.0474	0.0506	0.0714	0.0682	0.0481	0.0469	0.0472	0.0479	0.0479	0.0464	0.0464	0.0469	0.0473	0.0469	0.0482	0.0645	0.048	0.0482	0.0475	0.0473	0.0477	0.0489	0.0465	0.0473	0.0474	0.0475	0.0718	0.0696	0.0471
346.43	0.0487	0.0476	0.0473	0.0481	0.0474	0.0471	0.0466	0.0465	0.0467	0.048	0.0473	0.0838	0.0486	0.0468	0.0479	0.047	0.0475	0.0473	0.0465	0.0474	0.0474	0.052	0.0886	0.0872	0.048	0.0469	0.0472	0.0478	0.0479	0.0462	0.0464	0.047	0.0473	0.0469	0.048	0.0803	0.048	0.0471	0.0474	0.0473	0.0477	0.0493	0.0465	0.0472	0.0473	0.0477	0.0901	0.0892	0.0472
365.7	0.0488	0.0477	0.0474	0.0482	0.0474	0.0472	0.0468	0.0467	0.0467	0.0482	0.0473	0.1092	0.0485	0.0469	0.0478	0.047	0.0475	0.0474	0.0465	0.0474	0.0474	0.0536	0.1158	0.1134	0.0481	0.0468	0.0474	0.0478	0.0479	0.0463	0.0464	0.0469	0.0473	0.047	0.0481	0.1044	0.0478	0.0475	0.0473	0.0473	0.0476	0.0489	0.0465	0.0473	0.0473	0.0477	0.1172	0.1157	0.0472
384.93	0.0489	0.0477	0.0475	0.0483	0.0475	0.0473	0.0468	0.0468	0.0468	0.0482	0.0473	0.1372	0.0487	0.047	0.048	0.047	0.0474	0.0476	0.0467	0.0476	0.0475	0.0548	0.1491	0.1417	0.0481	0.047	0.0475	0.048	0.0481	0.0464	0.0465	0.0471	0.0475	0.047	0.0482	0.1331	0.048	0.0482	0.0475	0.0475	0.0479	0.0492	0.0466	0.0473	0.0475	0.0478	0.1489	0.1441	0.0473
404.2	0.0489	0.0477	0.0474	0.0483	0.0474	0.0472	0.0467	0.0469	0.0468	0.048	0.0472	0.1678	0.0487	0.047	0.0479	0.0471	0.0475	0.0475	0.0465	0.0475	0.0474	0.0564	0.1902	0.173	0.0482	0.047	0.0474	0.0479	0.0479	0.0464	0.0464	0.0471	0.0474	0.0469	0.0482	0.163	0.048	0.0474	0.0475	0.0474	0.0478	0.0492	0.0466	0.0474	0.0474	0.0477	0.187	0.175	0.0473
423.43	0.0487	0.0475	0.0474	0.0482	0.0473	0.0473	0.0467	0.0467	0.0466	0.048	0.0471	0.2063	0.0486	0.0468	0.0477	0.0468	0.0473	0.0472	0.0464	0.0474	0.0474	0.0579	0.2322	0.2108	0.0481	0.0468	0.0472	0.0477	0.0478	0.0462	0.0462	0.0469	0.0473	0.0468	0.0479	0.1988	0.0478	0.0475	0.0472	0.0473	0.0476	0.049	0.0465	0.0473	0.0473	0.0475	0.2277	0.2132	0.0472
442.7	0.0488	0.0477	0.0476	0.0482	0.0475	0.0473	0.0468	0.0467	0.0469	0.0481	0.0473	0.2543	0.0487	0.047	0.0478	0.047	0.0475	0.0475	0.0464	0.0475	0.0475	0.06	0.2742	0.2516	0.0482	0.0469	0.0473	0.0478	0.0479	0.0464	0.0465	0.047	0.0474	0.047	0.0481	0.2377	0.048	0.047	0.0474	0.0474	0.0479	0.0492	0.0466	0.0473	0.0473	0.0476	0.271	0.2527	0.0474
461.93	0.0488	0.0478	0.0474	0.0483	0.0475	0.0473	0.0468	0.0469	0.0468	0.0481	0.0473	0.3086	0.0487	0.0469	0.0479	0.047	0.0475	0.0475	0.0466	0.0475	0.0475	0.062	0.3115	0.2969	0.0482	0.047	0.0473	0.0478	0.048	0.0463	0.0463	0.0471	0.0474	0.047	0.0481	0.2787	0.048	0.0469	0.0475	0.0474	0.0479	0.0492	0.0466	0.0474	0.0474	0.0476	0.3088	0.2991	0.0474
481.2	0.0489	0.0477	0.0484	0.0482	0.0475	0.0473	0.0468	0.0467	0.0467	0.0481	0.0472	0.3709	0.0487	0.047	0.0478	0.047	0.0475	0.0475	0.0466	0.0475	0.0475	0.0642	0.3471	0.3493	0.0481	0.0469	0.0474	0.0478	0.0479	0.0463	0.0464	0.047	0.0473	0.047	0.0481	0.331	0.0481	0.0473	0.0475	0.0474	0.0478	0.0491	0.0465	0.0474	0.0474	0.0476	0.3424	0.3497	0.0473
500.45	0.0489	0.0478	0.0474	0.0483	0.0475	0.0474	0.0468	0.0468	0.0468	0.0482	0.0474	0.4161	0.0487	0.0471	0.0479	0.0469	0.0475	0.0475	0.0466	0.0475	0.0476	0.0668	0.3876	0.3871	0.0482	0.0469	0.0473	0.0479	0.0479	0.0464	0.0465	0.0471	0.0473	0.0471	0.0482	0.3745	0.048	0.0471	0.0474	0.0474	0.0478	0.049	0.0464	0.0472	0.0475	0.0475	0.38	0.3907	0.0473
519.7	0.0489	0.0477	0.0474	0.0482	0.0474	0.0474	0.0468	0.0468	0.0467	0.0481	0.0473	0.46	0.0485	0.0468	0.0478	0.0469	0.0474	0.0475	0.0465	0.0474	0.0475	0.0695	0.428	0.4224	0.0482	0.0469	0.0472	0.0478	0.0479	0.0463	0.0464	0.047	0.0473	0.047	0.0481	0.4178	0.0479	0.0468	0.0474	0.0475	0.0477	0.0491	0.0464	0.0473	0.0474	0.0474	0.4157	0.4308	0.0473
538.95	0.049	0.0478	0.0475	0.0483	0.0475	0.0474	0.0469	0.0468	0.0468	0.0481	0.0473	0.4873	0.0488	0.047	0.048	0.0471	0.0475	0.0475	0.0467	0.0475	0.0475	0.0729	0.4618	0.4467	0.0483	0.0472	0.0474	0.0479	0.048	0.0465	0.0465	0.0471	0.0473	0.047	0.0481	0.4445	0.048	0.047	0.0475	0.0474	0.0478	0.0492	0.0467	0.0474	0.0475	0.0474	0.4462	0.4545	0.0474
558.18	0.0488	0.0477	0.0474	0.0483	0.0475	0.0473	0.0468	0.0467	0.0468	0.048	0.0473	0.5096	0.0487	0.0469	0.0479	0.0468	0.0474	0.0475	0.0465	0.0474	0.0475	0.0763	0.4822	0.4692	0.0481	0.0469	0.0474	0.0478	0.0481	0.0463	0.0463	0.0469	0.0474	0.0469	0.048	0.4686	0.0481	0.047	0.0474	0.0474	0.0477	0.0493	0.0466	0.0473	0.0474	0.0473	0.4656	0.478	0.0473
577.45	0.049	0.0477	0.0476	0.0484	0.0475	0.0473	0.0468	0.0468	0.0468	0.0481	0.0474	0.5325	0.0487	0.047	0.0479	0.047	0.0474	0.0474	0.0466	0.0475	0.0474	0.0799	0.4977	0.4856	0.0482	0.0469	0.0473	0.0478	0.048	0.0464	0.0464	0.047	0.0474	0.047	0.0481	0.489	0.0481	0.0501	0.0475	0.0474	0.0478	0.0491	0.0465	0.0474	0.0474	0.0474	0.4794	0.4994	0.0473
596.68	0.049	0.0478	0.0475	0.0483	0.0475	0.0475	0.0469	0.0469	0.0469	0.0482	0.0474	0.5509	0.0488	0.047	0.0479	0.0471	0.0474	0.0475	0.0467	0.0476	0.0475	0.084	0.5114	0.502	0.0483	0.0471	0.0474	0.0478	0.0479	0.0464	0.0464	0.0471	0.0474	0.047	0.0482	0.5037	0.0481	0.049	0.0475	0.0475	0.0478	0.0492	0.0467	0.0475	0.0475	0.0474	0.4923	0.5119	0.0474
615.93	0.0491	0.0478	0.0477	0.0484	0.0476	0.0475	0.0468	0.047	0.0469	0.0482	0.0475	0.5588	0.0489	0.047	0.048	0.0471	0.0476	0.0476	0.0466	0.0475	0.0475	0.0883	0.522	0.5072	0.0483	0.047	0.0475	0.048	0.048	0.0465	0.0465	0.0471	0.0475	0.0471	0.0483	0.5139	0.0482	0.0488	0.0476	0.0475	0.0478	0.0493	0.0466	0.0475	0.0475	0.0474	0.5051	0.5225	0.0475
635.18	0.0491	0.0478	0.0476	0.0483	0.0476	0.0474	0.0469	0.0469	0.0469	0.0482	0.0474	0.5717	0.0488	0.0471	0.048	0.0471	0.0475	0.0475	0.0466	0.0475	0.0475	0.0922	0.5326	0.519	0.0483	0.047	0.0474	0.0481	0.048	0.0464	0.0465	0.047	0.0475	0.0471	0.0482	0.5255	0.0481	0.0502	0.0477	0.0475	0.0479	0.0493	0.0466	0.0475	0.0475	0.0475	0.5181	0.5317	0.0475
654.43	0.0491	0.0478	0.0476	0.0483	0.0475	0.0474	0.0469	0.0469	0.0468	0.0482	0.0474	0.576	0.0489	0.0469	0.0479	0.0471	0.0474	0.0475	0.0466	0.0476	0.0474	0.0966	0.5402	0.5199	0.0483	0.047	0.0474	0.048	0.048	0.0464	0.0466	0.0472	0.0475	0.047	0.0483	0.5273	0.0481	0.0487	0.0475	0.0474	0.0479	0.0494	0.0465	0.0474	0.0474	0.0474	0.5276	0.537	0.0474
673.68	0.0492	0.0478	0.0476	0.0483	0.0476	0.0475	0.0468	0.0469	0.0469	0.0482	0.0474	0.5798	0.0488	0.0471	0.048	0.0471	0.0474	0.0476	0.0466	0.0476	0.0476	0.1018	0.5494	0.524	0.0483	0.047	0.0475	0.0479	0.048	0.0465	0.0466	0.0471	0.0474	0.0471	0.0482	0.537	0.0482	0.0494	0.0476	0.0475	0.048	0.0491	0.0466	0.0475	0.0475	0.0474	0.5376	0.5436	0.0475
692.93	0.0491	0.0479	0.0476	0.0483	0.0476	0.0475	0.047	0.0469	0.0468	0.0483	0.0474	0.5879	0.0488	0.047	0.0479	0.0479	0.0475	0.0475	0.0465	0.0476	0.0476	0.1076	0.5551	0.5306	0.0483	0.0469	0.0474	0.048	0.048	0.0464	0.0465	0.0471	0.0474	0.0471	0.0483	0.5411	0.0482	0.0494	0.0474	0.0475	0.0479	0.0493	0.0465	0.0475	0.0476	0.0474	0.5457	0.5484	0.0475
712.18	0.049	0.0477	0.0476	0.0483	0.0475	0.0474	0.0469	0.0469	0.0469	0.0483	0.0475	0.5932	0.0488	0.0468	0.0479	0.047	0.0474	0.0475	0.0467	0.0475	0.0475	0.1141	0.561	0.5349	0.0484	0.047	0.0475	0.048	0.048	0.0465	0.0464	0.0471	0.0474	0.0471	0.0483	0.5489	0.0481	0.0484	0.0475	0.0475	0.0477	0.0492	0.0466	0.0474	0.0475	0.0474	0.553	0.5576	0.0475
731.43	0.0491	0.0478	0.0476	0.0484	0.0476	0.0474	0.0469	0.0469	0.0469	0.0482	0.0474	0.6026	0.0489	0.0471	0.048	0.0472	0.0477	0.0477	0.0466	0.0476	0.0475	0.1219	0.5671	0.5423	0.0484	0.0471	0.0475	0.048	0.0481	0.0466	0.0466	0.0471	0.0475	0.0471	0.0484	0.5541	0.0482	0.0491	0.0476	0.0475	0.0479	0.0494	0.0466	0.0474	0.0475	0.0475	0.5583	0.5618	0.0475
750.7	0.0492	0.0479	0.0477	0.0484	0.0477	0.0474	0.0469	0.0469	0.0468	0.0482	0.0474	0.6138	0.049	0.047	0.048	0.0471	0.0475	0.0476	0.0466	0.0476	0.0475	0.1297	0.5716	0.5523	0.0484	0.0473	0.0474	0.048	0.0481	0.0465	0.0465	0.0471	0.0475	0.0471	0.0482	0.5695	0.0482	0.0482	0.0476	0.0475	0.0478	0.0495	0.0466	0.0475	0.0474	0.0473	0.5644	0.5774	0.0476
769.95	0.0491	0.0479	0.0476	0.0484	0.0477	0.0475	0.0469	0.0468	0.0469	0.0482	0.0474	0.6224	0.0488	0.047	0.048	0.047	0.0475	0.0475	0.0466	0.0476	0.0476	0.1382	0.5752	0.5603	0.0485	0.0472	0.0474	0.048	0.048	0.0464	0.0464	0.0472	0.0474	0.0471	0.0483	0.5756	0.0481	0.0488	0.0475	0.0474	0.0478	0.0492	0.0467	0.0474	0.0475	0.0473	0.5693	0.5859	0.0475
789.2	0.0492	0.048	0.0475	0.0484	0.0475	0.0475	0.047	0.0469	0.0469	0.0483	0.0474	0.63	0.0489	0.047	0.0481	0.0472	0.0477	0.0475	0.0465	0.0475	0.0476	0.1465	0.5792	0.5649	0.0484	0.0471	0.0475	0.048	0.048	0.0465	0.0465	0.0471	0.0475	0.0471	0.0483	0.5815	0.0482	0.0481	0.0476	0.0475	0.0479	0.0492	0.0466	0.0475	0.0476	0.0474	0.574	0.5903	0.0475
808.43	0.0491	0.0479	0.0476	0.0484	0.0475	0.0474	0.047	0.0468	0.047	0.0482	0.0474	0.6422	0.0489	0.047	0.048	0.047	0.0475	0.0474	0.0466	0.0476	0.0475	0.1554	0.5831	0.5761	0.0484	0.0471	0.0475	0.048	0.0481	0.0464	0.0463	0.0473	0.0474	0.0471	0.0482	0.5931	0.0482	0.0482	0.0476	0.0476	0.0479	0.0493	0.0466	0.0474	0.0475	0.0473	0.5775	0.6048	0.0475
827.7	0.0492	0.048	0.0476	0.0485	0.0476	0.0475	0.047	0.0469	0.047	0.0481	0.0475	0.654	0.049	0.0471	0.048	0.0472	0.0476	0.0476	0.0468	0.0477	0.0476	0.1647	0.5881	0.5852	0.0485	0.0471	0.0475	0.048	0.048	0.0465	0.0465	0.0471	0.0475	0.0471	0.0484	0.6029	0.0483	0.0501	0.0476	0.0476	0.048	0.0493	0.0465	0.0476	0.0474	0.0474	0.5829	0.6134	0.0475
846.97	0.0492	0.0479	0.0477	0.0484	0.0477	0.0476	0.0469	0.0468	0.047	0.0482	0.0475	0.6641	0.049	0.0471	0.0481	0.0471	0.0476	0.0475	0.0467	0.0476	0.0476	0.1739	0.5899	0.5931	0.0484	0.0471	0.0474	0.048	0.048	0.0464	0.0465	0.047	0.0475	0.047	0.0481	0.6101	0.0481	0.0497	0.0476	0.0475	0.0479	0.049	0.0467	0.0474	0.0475	0.0474	0.5856	0.6222	0.0475
866.22	0.0492	0.048	0.0477	0.0484	0.0476	0.0473	0.0469	0.0468	0.047	0.0483	0.0474	0.6747	0.0488	0.047	0.0479	0.047	0.0475	0.0475	0.0466	0.0475	0.0475	0.1815	0.594	0.6036	0.0485	0.047	0.0474	0.0479	0.048	0.0464	0.0464	0.0471	0.0474	0.0471	0.0482	0.6253	0.0482	0.0483	0.0476	0.0475	0.0478	0.0493	0.0466	0.0474	0.0475	0.0473	0.589	0.6351	0.0476
885.47	0.0493	0.048	0.0477	0.0485	0.0477	0.0476	0.0469	0.0469	0.0469	0.0483	0.0474	0.6851	0.0489	0.0471	0.048	0.0476	0.0477	0.0476	0.0467	0.0476	0.0475	0.1904	0.5949	0.6133	0.0485	0.0471	0.0475	0.048	0.0481	0.0465	0.0465	0.0473	0.0475	0.0471	0.0483	0.6333	0.0484	0.0472	0.0476	0.0476	0.0479	0.0495	0.0467	0.0476	0.0476	0.0475	0.5926	0.6446	0.0476
904.73	0.0492	0.048	0.0477	0.0484	0.0476	0.0474	0.0469	0.0468	0.0469	0.0482	0.0474	0.6986	0.0488	0.0468	0.0478	0.0471	0.0475	0.0475	0.0466	0.0475	0.0475	0.1988	0.5987	0.6234	0.0484	0.047	0.0473	0.0479	0.048	0.0464	0.0465	0.047	0.0475	0.047	0.0481	0.6442	0.0481	0.0471	0.0476	0.0474	0.0478	0.0494	0.0466	0.0474	0.0475	0.0473	0.5958	0.6541	0.0475
923.98	0.0493	0.048	0.0477	0.0485	0.0477	0.0475	0.047	0.0469	0.0469	0.0482	0.0474	0.7151	0.0489	0.0471	0.048	0.0471	0.0476	0.0475	0.0467	0.0475	0.0474	0.2075	0.6002	0.637	0.0485	0.0471	0.0475	0.048	0.048	0.0465	0.0464	0.047	0.0474	0.0471	0.0482	0.6563	0.0483	0.0471	0.0476	0.0475	0.0479	0.0492	0.0466	0.0475	0.0475	0.0475	0.5981	0.6672	0.0476
943.25	0.0493	0.0479	0.0477	0.0485	0.0477	0.0475	0.0469	0.0469	0.0469	0.0483	0.0475	0.7227	0.049	0.0471	0.0479	0.047	0.0475	0.0475	0.0466	0.0476	0.0475	0.2151	0.6021	0.6436	0.0484	0.0471	0.0475	0.0479	0.0481	0.0465	0.0465	0.0472	0.0475	0.0471	0.0483	0.6717	0.0482	0.0472	0.0476	0.0474	0.0479	0.0494	0.0466	0.0476	0.0475	0.0476	0.6002	0.6782	0.0476
962.5	0.0493	0.0479	0.0477	0.0485	0.0477	0.0475	0.0469	0.0468	0.0468	0.0482	0.0475	0.7376	0.0489	0.0469	0.0478	0.047	0.0474	0.0475	0.0466	0.0476	0.0475	0.2236	0.6052	0.6557	0.0484	0.047	0.0474	0.048	0.048	0.0464	0.0464	0.0471	0.0475	0.0471	0.0481	0.6854	0.0482	0.0488	0.0476	0.0474	0.0478	0.0492	0.0466	0.0475	0.0474	0.0474	0.604	0.69	0.0475
981.75	0.0492	0.0479	0.0477	0.0485	0.0476	0.0474	0.0469	0.0468	0.0469	0.0482	0.0474	0.7529	0.0491	0.0471	0.0481	0.0471	0.0476	0.0476	0.0465	0.0476	0.0476	0.2318	0.6086	0.6726	0.0484	0.047	0.0474	0.048	0.048	0.0465	0.0464	0.0471	0.0475	0.0471	0.0482	0.697	0.0482	0.0483	0.0474	0.0473	0.0479	0.0495	0.0466	0.0475	0.0475	0.0475	0.6064	0.7045	0.0476
1001	0.0493	0.0479	0.0477	0.0484	0.0477	0.0475	0.0469	0.0469	0.0469	0.0482	0.0474	0.7641	0.049	0.047	0.048	0.047	0.0476	0.0475	0.0467	0.0475	0.0476	0.2395	0.6105	0.6858	0.0485	0.047	0.0474	0.0479	0.048	0.0465	0.0464	0.0471	0.0475	0.0471	0.0482	0.7117	0.0482	0.0477	0.0477	0.0476	0.0479	0.0492	0.0468	0.0475	0.0475	0.0475	0.6087	0.7192	0.0477
1020.25	0.0494	0.0481	0.0478	0.0485	0.0477	0.0476	0.047	0.0469	0.0471	0.0483	0.0475	0.7788	0.0491	0.0472	0.0482	0.0472	0.0477	0.0477	0.0467	0.0477	0.0476	0.2471	0.6109	0.6937	0.0486	0.0472	0.0476	0.0481	0.0482	0.0466	0.0466	0.0472	0.0475	0.0472	0.0484	0.7217	0.0484	0.0473	0.0478	0.0476	0.048	0.0494	0.0467	0.0475	0.0476	0.0477	0.6104	0.7272	0.0477
1039.52	0.0494	0.0479	0.0477	0.0485	0.0477	0.0474	0.0469	0.0468	0.0469	0.0481	0.0475	0.7897	0.049	0.047	0.048	0.047	0.0476	0.0475	0.0467	0.0476	0.0475	0.2535	0.6138	0.7027	0.0485	0.0471	0.0474	0.048	0.048	0.0464	0.0466	0.0472	0.0475	0.047	0.0484	0.7339	0.0483	0.0472	0.0476	0.0475	0.048	0.0492	0.0467	0.0475	0.0475	0.0477	0.6122	0.7392	0.0477
1058.77	0.0494	0.048	0.0477	0.0486	0.0477	0.0476	0.047	0.0469	0.047	0.0483	0.0475	0.8004	0.0491	0.0472	0.0481	0.0472	0.0477	0.0476	0.0468	0.0477	0.0476	0.259	0.615	0.7107	0.0486	0.0472	0.0476	0.048	0.0482	0.0466	0.0466	0.0472	0.0475	0.0472	0.0484	0.7465	0.0483	0.0472	0.0476	0.0477	0.048	0.0493	0.0468	0.0476	0.0477	0.0478	0.613	0.7514	0.0477
1078.02	0.0494	0.048	0.0477	0.0485	0.0477	0.0476	0.047	0.0469	0.0469	0.0483	0.0475	0.8153	0.0491	0.0472	0.0482	0.0473	0.0477	0.0477	0.0469	0.0477	0.0476	0.2647	0.6159	0.726	0.0485	0.0471	0.0475	0.048	0.0481	0.0465	0.0466	0.0472	0.0475	0.0472	0.0484	0.7618	0.0482	0.0471	0.0478	0.0476	0.048	0.0493	0.0467	0.0476	0.0477	0.0479	0.6131	0.7656	0.0477
1097.28	0.0494	0.0479	0.0477	0.0485	0.0477	0.0475	0.0469	0.0468	0.0469	0.0482	0.0475	0.8288	0.0492	0.047	0.048	0.0471	0.0476	0.0477	0.0468	0.0476	0.0475	0.2689	0.6188	0.7413	0.0486	0.0472	0.0474	0.048	0.0481	0.0464	0.0465	0.0472	0.0475	0.0472	0.0482	0.7772	0.0482	0.0476	0.0476	0.0475	0.0479	0.0494	0.0466	0.0476	0.0476	0.0479	0.6143	0.7823	0.0477
1116.53	0.0495	0.048	0.0478	0.0484	0.0477	0.0475	0.047	0.0469	0.047	0.0483	0.0476	0.837	0.0492	0.0471	0.0481	0.0472	0.0477	0.0476	0.0467	0.0476	0.0476	0.2729	0.6173	0.7528	0.0486	0.0471	0.0475	0.048	0.0481	0.0464	0.0466	0.0473	0.0475	0.0471	0.0482	0.7883	0.0483	0.0505	0.0476	0.0475	0.048	0.0493	0.0466	0.0475	0.0475	0.048	0.6125	0.7941	0.0476
1135.78	0.0495	0.0481	0.0478	0.0486	0.0478	0.0476	0.0469	0.0469	0.047	0.0484	0.0476	0.8478	0.0492	0.047	0.0481	0.0473	0.0477	0.0478	0.0468	0.0477	0.0476	0.277	0.6209	0.7661	0.0487	0.0472	0.0475	0.0481	0.0482	0.0466	0.0467	0.0471	0.0476	0.0472	0.0483	0.8019	0.0483	0.0495	0.0478	0.0477	0.0479	0.0495	0.0467	0.0476	0.0476	0.0482	0.6127	0.8032	0.0478
1155.03	0.0496	0.0481	0.0478	0.0486	0.0478	0.0475	0.047	0.0469	0.0471	0.0483	0.0476	0.8577	0.0492	0.0472	0.0481	0.0481	0.0478	0.0478	0.0468	0.0476	0.0476	0.2805	0.6224	0.7763	0.0487	0.0472	0.0476	0.0482	0.0481	0.0465	0.0466	0.0472	0.0476	0.0471	0.0484	0.8107	0.0483	0.0472	0.0476	0.0475	0.0479	0.0493	0.0468	0.0475	0.0477	0.0484	0.6134	0.8093	0.0477
1174.28	0.0495	0.0482	0.0478	0.0486	0.0478	0.0475	0.047	0.0469	0.047	0.0484	0.0477	0.8669	0.0492	0.047	0.0482	0.0493	0.0477	0.0478	0.0468	0.0477	0.0476	0.2836	0.6224	0.792	0.0486	0.0473	0.0476	0.0481	0.0482	0.0466	0.0466	0.0473	0.0476	0.0472	0.0484	0.8254	0.0485	0.0474	0.0477	0.0477	0.048	0.0496	0.0468	0.0475	0.0477	0.0487	0.6135	0.8282	0.0477
1193.55	0.0496	0.0481	0.0478	0.0486	0.0478	0.0476	0.047	0.047	0.0471	0.0483	0.0475	0.8775	0.0493	0.0472	0.0482	0.0473	0.0477	0.0476	0.0468	0.0477	0.0476	0.2868	0.6206	0.803	0.0487	0.0473	0.0476	0.0481	0.0481	0.0466	0.0466	0.0472	0.0476	0.0472	0.0484	0.8386	0.0484	0.0471	0.0478	0.0477	0.048	0.0495	0.0467	0.0476	0.0476	0.0488	0.6131	0.8404	0.0478
1212.78	0.0496	0.0482	0.0478	0.0486	0.0477	0.0476	0.0469	0.0469	0.047	0.0484	0.0475	0.8847	0.0491	0.0471	0.0481	0.0472	0.0478	0.0476	0.0468	0.0476	0.0477	0.2893	0.6202	0.8121	0.0487	0.0471	0.0476	0.0481	0.0482	0.0466	0.0465	0.0473	0.0476	0.0472	0.0483	0.8461	0.0484	0.0473	0.0478	0.0476	0.0481	0.0495	0.0468	0.0476	0.0477	0.049	0.6121	0.8487	0.0478
1232.05	0.0496	0.0482	0.0478	0.0486	0.0478	0.0476	0.0471	0.047	0.047	0.0484	0.0475	0.8926	0.0492	0.0472	0.0482	0.0488	0.0478	0.0478	0.0468	0.0476	0.0477	0.292	0.6184	0.8212	0.0487	0.0472	0.0476	0.0481	0.0482	0.0466	0.0465	0.0472	0.0475	0.0471	0.0484	0.8548	0.0484	0.0471	0.0477	0.0476	0.048	0.0495	0.0468	0.0476	0.0477	0.0494	0.6124	0.8572	0.0478
1251.3	0.0496	0.0481	0.0477	0.0485	0.0477	0.0475	0.047	0.0469	0.047	0.0483	0.0475	0.8988	0.0491	0.047	0.0479	0.0471	0.0476	0.0475	0.0466	0.0476	0.0476	0.2949	0.6183	0.8291	0.0486	0.0471	0.0475	0.048	0.048	0.0465	0.0465	0.0471	0.0475	0.0471	0.0483	0.8666	0.0483	0.0471	0.0476	0.0475	0.0479	0.0493	0.0466	0.0475	0.0475	0.0495	0.6134	0.8645	0.0477
1270.57	0.0495	0.0481	0.0478	0.0486	0.0477	0.0475	0.047	0.0469	0.0469	0.0484	0.0475	0.9051	0.0492	0.047	0.0481	0.0472	0.0477	0.0476	0.0467	0.0477	0.0476	0.2978	0.6192	0.8413	0.0487	0.0473	0.0476	0.0481	0.0481	0.0466	0.0466	0.0472	0.0475	0.0472	0.0484	0.8737	0.0484	0.0472	0.0477	0.0475	0.0479	0.0494	0.0467	0.0476	0.0475	0.0499	0.6156	0.8749	0.0478
1289.83	0.0497	0.0481	0.0478	0.0486	0.0477	0.0475	0.047	0.0469	0.047	0.0482	0.0475	0.9113	0.0493	0.0471	0.0481	0.0472	0.0476	0.0476	0.0467	0.0476	0.0476	0.3014	0.6201	0.849	0.0487	0.0471	0.0475	0.0481	0.0482	0.0466	0.0466	0.0472	0.0475	0.0471	0.0484	0.8824	0.0484	0.0476	0.0477	0.0476	0.0479	0.0492	0.0468	0.0476	0.0477	0.0501	0.6175	0.8819	0.0477
1309.08	0.0497	0.0482	0.0479	0.0486	0.0478	0.0476	0.047	0.0469	0.047	0.0484	0.0476	0.9194	0.0493	0.0472	0.0482	0.0473	0.0478	0.0477	0.0469	0.0477	0.0477	0.3056	0.6239	0.8547	0.0488	0.0473	0.0477	0.0481	0.0484	0.0467	0.0467	0.0473	0.0477	0.0473	0.0485	0.8893	0.0485	0.0473	0.0478	0.0477	0.048	0.0496	0.0469	0.0476	0.0477	0.0503	0.6215	0.8879	0.048
1328.33	0.0496	0.0482	0.0478	0.0487	0.0478	0.0477	0.047	0.0469	0.047	0.0484	0.0477	0.9259	0.0493	0.0471	0.0482	0.0473	0.0476	0.0478	0.0468	0.0477	0.0477	0.3103	0.628	0.8607	0.0488	0.0472	0.0476	0.0481	0.0482	0.0466	0.0466	0.0472	0.0476	0.0472	0.0483	0.8958	0.0484	0.0472	0.0477	0.0477	0.048	0.0494	0.0468	0.0477	0.0477	0.0508	0.6246	0.8936	0.0479
1347.6	0.0497	0.0482	0.0479	0.0486	0.0477	0.0476	0.047	0.047	0.0471	0.0483	0.0476	0.9302	0.0493	0.0472	0.0482	0.0473	0.0477	0.0477	0.0468	0.0477	0.0477	0.3148	0.6296	0.8674	0.0487	0.0473	0.0476	0.0482	0.0482	0.0466	0.0466	0.0473	0.0476	0.0472	0.0485	0.9004	0.0484	0.0472	0.0477	0.0476	0.0479	0.0495	0.0467	0.0476	0.0477	0.0517	0.6268	0.8998	0.0477
1366.83	0.0497	0.0481	0.0479	0.0487	0.0479	0.0477	0.0471	0.047	0.047	0.0484	0.0476	0.9349	0.0492	0.047	0.0482	0.0474	0.0478	0.0477	0.0467	0.0477	0.0476	0.3195	0.6308	0.8791	0.0488	0.0473	0.0476	0.0481	0.0482	0.0465	0.0466	0.0472	0.0475	0.0472	0.0483	0.9059	0.0484	0.0472	0.0477	0.0476	0.0479	0.0494	0.0467	0.0476	0.0475	0.0521	0.627	0.9043	0.0478
1386.08	0.0498	0.0482	0.0479	0.0487	0.0479	0.0477	0.0471	0.047	0.0471	0.0483	0.0476	0.9422	0.0493	0.0471	0.0481	0.0473	0.0478	0.0477	0.0468	0.0476	0.0476	0.3246	0.6323	0.8788	0.0488	0.0473	0.0477	0.048	0.0481	0.0466	0.0466	0.0473	0.0476	0.0472	0.0483	0.9144	0.0484	0.0471	0.0477	0.0476	0.048	0.0495	0.0467	0.0476	0.0475	0.0531	0.6296	0.9107	0.0478
1405.33	0.0497	0.0483	0.048	0.0487	0.0479	0.0477	0.0471	0.047	0.0472	0.0484	0.0476	0.9453	0.0493	0.0472	0.0482	0.0473	0.0478	0.0477	0.0467	0.0478	0.0478	0.3292	0.6343	0.8849	0.0488	0.0473	0.0476	0.0482	0.0482	0.0466	0.0466	0.0474	0.0477	0.0474	0.0484	0.919	0.0483	0.0473	0.0478	0.0475	0.048	0.0495	0.0468	0.0476	0.0477	0.054	0.6292	0.9144	0.0479
1424.58	0.0497	0.0482	0.048	0.0487	0.0478	0.0477	0.0471	0.0471	0.047	0.0484	0.0476	0.9472	0.0493	0.0472	0.0482	0.0473	0.0478	0.0477	0.0469	0.0476	0.0477	0.3334	0.6335	0.8858	0.0488	0.0472	0.0477	0.0481	0.0481	0.0466	0.0466	0.0473	0.0476	0.0473	0.0484	0.9222	0.0486	0.0492	0.0478	0.0477	0.048	0.0495	0.0468	0.0476	0.0476	0.0554	0.6278	0.9172	0.048
[truncated: 47 more columns]

## Sheet: Sheet1
	Levofloxacin	MIC	BW25113	MG1655	Cli Iso #28	PAO1	S.aereus RN4220
		1	2	3	4	5	6	7	8	9	10	11	12
	A	4	2	1	0.5	0.25	0.125	0.0625	0.03125	0.015625	0.0078125	0.00390625	0
	B	1.33333	0.666667	0.333333	0.166667	0.0833333	0.0416667	0.0208333	0.0104167	0.00520833	0.00260417	0.00130208	0
	C	4	2	1	0.5	0.25	0.125	0.0625	0.03125	0.015625	0.0078125	0.00390625	0
	D	1.33333	0.666667	0.333333	0.166667	0.0833333	0.0416667	0.0208333	0.0104167	0.00520833	0.00260417	0.00130208	0
	E	4	2	1	0.5	0.25	0.125	0.0625	0.03125	0.015625	0.0078125	0.00390625	0
	F	1.33333	0.666667	0.333333	0.166667	0.0833333	0.0416667	0.0208333	0.0104167	0.00520833	0.00260417	0.00130208	0
	G	4	2	1	0.5	0.25	0.125	0.0625	0.03125	0.015625	0.0078125	0.00390625	0
	H	1.33333	0.666667	0.333333	0.166667	0.0833333	0.0416667	0.0208333	0.0104167	0.00520833	0.00260417	0.00130208	0
	Levofloxacin	MIC	Cli Iso #14
		1	2	3	4	5	6	7	8	9	10	11	12
	A	100	50	25	12.5	6.25	3.125	1.5625	0.78125	0.390625	0.195312	0.0976562	0
	B	33.3333	16.6667	8.33333	4.16667	2.08333	1.04167	0.520833	0.260417	0.130208	0.0651042	0.0325521	0
	C	100	50	25	12.5	6.25	3.125	1.5625	0.78125	0.390625	0.195312	0.0976562	0
	D	33.3333	16.6667	8.33333	4.16667	2.08333	1.04167	0.520833	0.260417	0.130208	0.0651042	0.0325521	0
	E	100	50	25	12.5	6.25	3.125	1.5625	0.78125	0.390625	0.195312	0.0976562	0
	F	33.3333	16.6667	8.33333	4.16667	2.08333	1.04167	0.520833	0.260417	0.130208	0.0651042	0.0325521	0
	G	100	50	25	12.5	6.25	3.125	1.5625	0.78125	0.390625	0.195312	0.0976562	0
	H	33.3333	16.6667	8.33333	4.16667	2.08333	1.04167	0.520833	0.260417	0.130208	0.0651042	0.0325521	0
	Meropenem	MIC	Cli Iso #28
		1	2	3	4	5	6	7	8	9	10	11	12
	A	40	20	10	5	2.5	1.25	0.625	0.3125	0.15625	0.078125	0.0390625	0
	B	13.3333	6.66667	3.33333	1.66667	0.833333	0.416667	0.208333	0.104167	0.0520833	0.0260417	0.0130208	0
	C	40	20	10	5	2.5	1.25	0.625	0.3125	0.15625	0.078125	0.0390625	0
	D	13.3333	6.66667	3.33333	1.66667	0.833333	0.416667	0.208333	0.104167	0.0520833	0.0260417	0.0130208	0
	E	40	20	10	5	2.5	1.25	0.625	0.3125	0.15625	0.078125	0.0390625	0
	F	13.3333	6.66667	3.33333	1.66667	0.833333	0.416667	0.208333	0.104167	0.0520833	0.0260417	0.0130208	0
	G	40	20	10	5	2.5	1.25	0.625	0.3125	0.15625	0.078125	0.0390625	0
	H	13.3333	6.66667	3.33333	1.66667	0.833333	0.416667	0.208333	0.104167	0.0520833	0.0260417	0.0130208	0
	Amikacin	MIC	Cli Iso #28
		1	2	3	4	5	6	7	8	9	10	11	12
	A	400	200	100	50	25	12.5	6.25	3.125	1.5625	0.78125	0.390625	0
	B	133.333	66.6667	33.3333	16.6667	8.33333	4.16667	2.08333	1.04167	0.520833	0.260417	0.130208	0
	C	400	200	100	50	25	12.5	6.25	3.125	1.5625	0.78125	0.390625	0
	D	133.333	66.6667	33.3333	16.6667	8.33333	4.16667	2.08333	1.04167	0.520833	0.260417	0.130208	0
	E	400	200	100	50	25	12.5	6.25	3.125	1.5625	0.78125	0.390625	0
	F	133.333	66.6667	33.3333	16.6667	8.33333	4.16667	2.08333	1.04167	0.520833	0.260417	0.130208	0
	G	400	200	100	50	25	12.5	6.25	3.125	1.5625	0.78125	0.390625	0
	H	133.333	66.6667	33.3333	16.6667	8.33333	4.16667	2.08333	1.04167	0.520833	0.260417	0.130208	0
	Pip-Tazo	MIC	Cli Iso #28
		1	2	3	4	5	6	7	8	9	10	11	12
	A	40	20	10	5	2.5	1.25	0.625	0.3125	0.15625	0.078125	0.0390625	0
	B	13.3333	6.66667	3.33333	1.66667	0.833333	0.416667	0.208333	0.104167	0.0520833	0.0260417	0.0130208	0
	C	40	20	10	5	2.5	1.25	0.625	0.3125	0.15625	0.078125	0.0390625	0
	D	13.3333	6.66667	3.33333	1.66667	0.833333	0.416667	0.208333	0.104167	0.0520833	0.0260417	0.0130208	0
	E	40	20	10	5	2.5	1.25	0.625	0.3125	0.15625	0.078125	0.0390625	0
	F	13.3333	6.66667	3.33333	1.66667	0.833333	0.416667	0.208333	0.104167	0.0520833	0.0260417	0.0130208	0
	G	40	20	10	5	2.5	1.25	0.625	0.3125	0.15625	0.078125	0.0390625	0
	H	13.3333	6.66667	3.33333	1.66667	0.833333	0.416667	0.208333	0.104167	0.0520833	0.0260417	0.0130208	0

[truncated: 10 more sheets: DrugConcs, Plate-1, Plate-2, Plate-3, Plate-4, Plate-5, Plate-6, Plate-7, Plate-8, Plate-9]
