# Supplementary material for: Rapid ultrasensitive detection platform for antimicrobial susceptibility testing
Source: PLoS Biol. 2019 May 30;17(5):e3000291. doi: 10.1371/journal.pbio.3000291 (PMC6559665; doi:10.1371/journal.pbio.3000291)
Supplement: S7 Data — Antibiotic susceptibility tests of clinical isolates using iFAST. iFAST, in Fiber Antibiotics Susceptibility Testing. (XLSM) [file pbio.3000291.s013.xlsm]

## Sheet: Sheet1
			Concentration (ug/ml)												Concentration (ug/ml)
		Measurement#	0	5	10	20	40	80						Measurement#	0	5	10	20	40	80
	t=0	1											t=0	1	2.24657e-06	9.95764e-07	1.17163e-06	2.1639e-06	7.37067e-07	2.41808e-06
	30	2	0	0	0	0	0	0					30	2	1.70057e-06	8.32904e-07	6.03294e-07	1.45169e-07	1.01242e-06	2.0195e-06
	60	3	-0.0002	0.001	-0.001	0	0	0					60	3	4.34845e-07	9.99159e-07	8.25736e-07	7.80993e-07	3.05262e-06	2.54383e-06
	90	4	-0.0001	0	0	-0.0001	0.0006	0					90	4	6.59363e-07	1.83498e-06	9.65016e-07	1.13728e-06	1.11159e-06	2.06928e-06
	120	5	0	0	0	-0.0002	0.0007	0					120	5	2.61416e-06	2.16319e-06	1.04536e-06	1.31449e-06	2.5048e-06	1.98495e-06
	150	6	0.001	0	0	-0.0001	0.0006	0					150	6	3.99481e-06	5.17468e-06	1.75848e-06	1.86941e-06	2.33414e-06	4.0839e-06
	180	7	0.001	0	0	0.001	0.0005	0					180	7	1.08955e-05	7.38552e-06	1.55605e-06	2.94798e-06	3.30686e-06	4.01284e-06
	210	8	0	0	0	0	0	0					210	8	2.24768e-05	1.98097e-05	1.38144e-06	1.18542e-06	2.87144e-06	1.87403e-06
	240	9	0	0	0	0	0.001	0					240	9	4.74875e-05	4.01932e-05	1.26354e-06	2.2266e-06	2.93707e-06	3.40783e-06
	270	10	0.001	0	0	0.001	0	0					270	10	9.96737e-05	8.11149e-05	7.11766e-07	2.36998e-06	2.98708e-06	3.01218e-06
	300	11	0	0	0	0	0	0					300	11	0.000214851	0.000178135	9.12411e-07	2.05026e-06	3.63545e-06	3.80231e-06
	330	12	0	0	0	0	0	0					330	12	0.000686788	0.000509961	1.3773e-06	2.09104e-06	2.44152e-06	3.81406e-06
	360	13	0.001	0	0.001	0	0	0					360	13	0.00177159	0.00093391	8.99935e-07	3.27574e-06	4.67792e-06	3.92076e-06
	390	14	0.001	0.001	0	0	0	0					390	14	0.00273837	0.00221422	4.28857e-07	2.05775e-06	3.28273e-06	2.49086e-06
	420	15	0.001	0	0	0	0.001	0					420	15	0.00273896	0.00273844	1.06929e-06	2.86931e-06	3.45141e-06	4.10631e-06
	450	16	0.009	0.004	0	0	0	-0.001					450	16	0.00273885	0.00266986	1.41935e-06	3.08512e-06	3.74437e-06	3.01322e-06
	480	17	0.033	0.023	0	0.001	-0.001	0					480	17	0.00273929	0.00273884	1.87979e-06	2.52731e-06	3.78331e-06	3.5331e-06
	510	18	0.086	0.07	0.001	0.001	0	0.001					510	18	0.00273829	0.00260116	1.97618e-06	4.1369e-06	3.53894e-06	5.09479e-06
	540	19	0.305	0.207	0.003	0.002	0	0.001					540	19	0.00273998	0.00268436	1.18413e-06	2.45248e-06	4.02617e-06	4.3091e-06
	570	20	0.622	0.467	0.005	0.001	0.001	0					570	20	0.00270402	0.00273874	1.59435e-06	2.81666e-06	2.93317e-06	3.9319e-06
	600	21	1.03	0.904	0.01	0.001	0.002	0.002					600	21	0.00373921	0.00330417	9.41994e-07	2.40581e-06	3.72859e-06	3.77676e-06
	630	22	1.626	1.554	0.004	0.001	0.001	0.001					630	22	0.00417186	0.00427393	1.52858e-06	3.52346e-06	4.00527e-06	4.78371e-06
			spectrometer														fiber
